# Supplementary material for: From Genes to Milk: Genomic Organization and Epigenetic Regulation of the Mammary Transcriptome
Source: PLoS One. 2013 Sep 26;8(9):e75030. doi: 10.1371/journal.pone.0075030 (PMC3784412; doi:10.1371/journal.pone.0075030)
Supplement: File S1 — Gzipped custom track for the UCSC Genome Browser, mouse assembly mm9, displaying TNS. (GZ) [file pone.0075030.s004.gz › neville_ms1_track_by_gc.csv]

track type=bedGraph name="neville_ms1_tracks" description="Total Neighborhood Score (1=good,0=bad)" visibility=full color=0,205,0 altColor=255,140,0 autoScale=off gridDefault=on graphType=points viewLimits=0:1 yLineMark=0.8 yLineOnOff=off windowingFunction=maximum smoothingWindow=off
chr1	4481008	4775790	0.00
chr1	4481008	4836817	0.00
chr1	4481008	5152526	0.00
chr1	4481008	5592947	0.00
chr1	4481008	9537531	0.00
chr1	4481008	9690290	0.00
chr1	4481008	10028026	0.00
chr1	4481008	10222575	0.00
chr1	4481008	12981216	0.00
chr1	4766461	4836817	0.00
chr1	4766461	5152526	0.28
chr1	4766461	5592947	0.00
chr1	4766461	9537531	0.00
chr1	4766461	9690290	0.00
chr1	4766461	10028026	0.00
chr1	4766461	10222575	0.00
chr1	4766461	12981216	0.00
chr1	4766461	13362520	0.00
chr1	4797942	5152526	0.62
chr1	4797942	5592947	0.00
chr1	4797942	9537531	0.00
chr1	4797942	9690290	0.00
chr1	4797942	10028026	0.00
chr1	4797942	10222575	0.00
chr1	4797942	12981216	0.00
chr1	4797942	13362520	0.00
chr1	4797942	13579945	0.00
chr1	5073232	5592947	0.00
chr1	5073232	9537531	0.00
chr1	5073232	9690290	0.00
chr1	5073232	10028026	0.00
chr1	5073232	10222575	0.00
chr1	5073232	12981216	0.00
chr1	5073232	13362520	0.00
chr1	5073232	13579945	0.00
chr1	5073232	13650601	0.00
chr1	5578573	9537531	0.00
chr1	5578573	9690290	0.00
chr1	5578573	10028026	0.00
chr1	5578573	10222575	0.00
chr1	5578573	12981216	0.00
chr1	5578573	13362520	0.00
chr1	5578573	13579945	0.00
chr1	5578573	13650601	0.00
chr1	5578573	14300281	0.00
chr1	9535538	9690290	0.00
chr1	9535538	10028026	0.00
chr1	9535538	10222575	0.00
chr1	9535538	12981216	0.00
chr1	9535538	13362520	0.00
chr1	9535538	13579945	0.00
chr1	9535538	13650601	0.00
chr1	9535538	14300281	0.00
chr1	9535538	14746047	0.00
chr1	9658917	10028026	0.00
chr1	9658917	10222575	0.00
chr1	9658917	12981216	0.00
chr1	9658917	13362520	0.00
chr1	9658917	13579945	0.00
chr1	9658917	13650601	0.00
chr1	9658917	14300281	0.00
chr1	9658917	14746047	0.00
chr1	9658917	15833509	0.00
chr1	10014914	10222575	0.00
chr1	10014914	12981216	0.00
chr1	10014914	13362520	0.00
chr1	10014914	13579945	0.00
chr1	10014914	13650601	0.00
chr1	10014914	14300281	0.00
chr1	10014914	14746047	0.00
chr1	10014914	15833509	0.00
chr1	10014914	16646946	0.00
chr1	10127653	12981216	0.00
chr1	10127653	13362520	0.00
chr1	10127653	13579945	0.00
chr1	10127653	13650601	0.00
chr1	10127653	14300281	0.00
chr1	10127653	14746047	0.00
chr1	10127653	15833509	0.00
chr1	10127653	16646946	0.00
chr1	10127653	16668356	0.00
chr1	12856632	13362520	0.00
chr1	12856632	13579945	0.00
chr1	12856632	13650601	0.00
chr1	12856632	14300281	0.00
chr1	12856632	14746047	0.00
chr1	12856632	15833509	0.00
chr1	12856632	16646946	0.00
chr1	12856632	16668356	0.00
chr1	12856632	17154329	0.00
chr1	13129185	13579945	0.00
chr1	13129185	13650601	0.00
chr1	13129185	14300281	0.00
chr1	13129185	14746047	0.00
chr1	13129185	15833509	0.00
chr1	13129185	16646946	0.00
chr1	13129185	16668356	0.00
chr1	13129185	17154329	0.00
chr1	13129185	19228815	0.00
chr1	13554782	13650601	0.00
chr1	13554782	14300281	0.00
chr1	13554782	14746047	0.00
chr1	13554782	15833509	0.00
chr1	13554782	16646946	0.00
chr1	13554782	16668356	0.00
chr1	13554782	17154329	0.00
chr1	13554782	19228815	0.00
chr1	13554782	20608138	0.00
chr1	13616839	14300281	0.00
chr1	13616839	14746047	0.00
chr1	13616839	15833509	0.00
chr1	13616839	16646946	0.00
chr1	13616839	16668356	0.00
chr1	13616839	17154329	0.00
chr1	13616839	19228815	0.00
chr1	13616839	20608138	0.00
chr1	13616839	20724577	0.00
chr1	14159034	14746047	0.00
chr1	14159034	15833509	0.00
chr1	14159034	16646946	0.00
chr1	14159034	16668356	0.00
chr1	14159034	17154329	0.00
chr1	14159034	19228815	0.00
chr1	14159034	20608138	0.00
chr1	14159034	20724577	0.00
chr1	14159034	20810306	0.00
chr1	14743426	15833509	0.00
chr1	14743426	16646946	0.00
chr1	14743426	16668356	0.00
chr1	14743426	17154329	0.00
chr1	14743426	19228815	0.00
chr1	14743426	20608138	0.00
chr1	14743426	20724577	0.00
chr1	14743426	20810306	0.00
chr1	14743426	21255291	0.00
chr1	15795738	16646946	0.00
chr1	15795738	16668356	0.24
chr1	15795738	17154329	0.00
chr1	15795738	19228815	0.00
chr1	15795738	20608138	0.00
chr1	15795738	20724577	0.00
chr1	15795738	20810306	0.00
chr1	15795738	21255291	0.00
chr1	15795738	23929128	0.00
chr1	16632848	16668356	0.76
chr1	16632848	17154329	0.24
chr1	16632848	19228815	0.00
chr1	16632848	20608138	0.00
chr1	16632848	20724577	0.00
chr1	16632848	20810306	0.00
chr1	16632848	21255291	0.00
chr1	16632848	23929128	0.00
chr1	16632848	24259184	0.00
chr1	16655271	17154329	0.00
chr1	16655271	19228815	0.00
chr1	16655271	20608138	0.00
chr1	16655271	20724577	0.00
chr1	16655271	20810306	0.00
chr1	16655271	21255291	0.00
chr1	16655271	23929128	0.00
chr1	16655271	24259184	0.00
chr1	16655271	24594276	0.00
chr1	17135477	19228815	0.00
chr1	17135477	20608138	0.00
chr1	17135477	20724577	0.00
chr1	17135477	20810306	0.00
chr1	17135477	21255291	0.00
chr1	17135477	23929128	0.00
chr1	17135477	24259184	0.00
chr1	17135477	24594276	0.00
chr1	17135477	33726600	0.00
chr1	19198994	20608138	0.00
chr1	19198994	20724577	0.00
chr1	19198994	20810306	0.00
chr1	19198994	21255291	0.00
chr1	19198994	23929128	0.00
chr1	19198994	24259184	0.00
chr1	19198994	24594276	0.00
chr1	19198994	33726600	0.00
chr1	19198994	33798342	0.00
chr1	20047859	20724577	0.00
chr1	20047859	20810306	0.00
chr1	20047859	21255291	0.00
chr1	20047859	23929128	0.00
chr1	20047859	24259184	0.00
chr1	20047859	24594276	0.00
chr1	20047859	33726600	0.00
chr1	20047859	33798342	0.00
chr1	20047859	33814616	0.00
chr1	20720985	20810306	0.00
chr1	20720985	21255291	0.00
chr1	20720985	23929128	0.00
chr1	20720985	24259184	0.00
chr1	20720985	24594276	0.00
chr1	20720985	33726600	0.00
chr1	20720985	33798342	0.00
chr1	20720985	33814616	0.00
chr1	20720985	34496189	0.00
chr1	20793095	21255291	0.00
chr1	20793095	23929128	0.00
chr1	20793095	24259184	0.00
chr1	20793095	24594276	0.00
chr1	20793095	33726600	0.00
chr1	20793095	33798342	0.00
chr1	20793095	33814616	0.00
chr1	20793095	34496189	0.00
chr1	20793095	34501800	0.00
chr1	21230693	23929128	0.00
chr1	21230693	24259184	0.00
chr1	21230693	24594276	0.00
chr1	21230693	33726600	0.00
chr1	21230693	33798342	0.00
chr1	21230693	33814616	0.00
chr1	21230693	34496189	0.00
chr1	21230693	34501800	0.00
chr1	21230693	34530620	0.00
chr1	23852465	24259184	0.00
chr1	23852465	24594276	0.00
chr1	23852465	33726600	0.00
chr1	23852465	33798342	0.00
chr1	23852465	33814616	0.00
chr1	23852465	34496189	0.00
chr1	23852465	34501800	0.00
chr1	23852465	34530620	0.00
chr1	23852465	34559907	0.00
chr1	24184543	24594276	0.00
chr1	24184543	33726600	0.00
chr1	24184543	33798342	0.00
chr1	24184543	33814616	0.00
chr1	24184543	34496189	0.00
chr1	24184543	34501800	0.00
chr1	24184543	34530620	0.00
chr1	24184543	34559907	0.00
chr1	24184543	34601156	0.00
chr1	24264521	33726600	0.00
chr1	24264521	33798342	0.00
chr1	24264521	33814616	0.00
chr1	24264521	34496189	0.00
chr1	24264521	34501800	0.00
chr1	24264521	34530620	0.00
chr1	24264521	34559907	0.00
chr1	24264521	34601156	0.00
chr1	24264521	34617788	0.00
chr1	33510658	33798342	0.00
chr1	33510658	33814616	0.00
chr1	33510658	34496189	0.00
chr1	33510658	34501800	0.00
chr1	33510658	34530620	0.00
chr1	33510658	34559907	0.00
chr1	33510658	34601156	0.00
chr1	33510658	34617788	0.00
chr1	33510658	34936430	0.00
chr1	33776740	33814616	0.00
chr1	33776740	34496189	0.00
chr1	33776740	34501800	0.00
chr1	33776740	34530620	0.00
chr1	33776740	34559907	0.00
chr1	33776740	34601156	0.00
chr1	33776740	34617788	0.00
chr1	33776740	34936430	0.00
chr1	33776740	36750230	0.00
chr1	33802330	34496189	0.00
chr1	33802330	34501800	0.00
chr1	33802330	34530620	0.00
chr1	33802330	34559907	0.00
chr1	33802330	34601156	0.00
chr1	33802330	34617788	0.00
chr1	33802330	34936430	0.00
chr1	33802330	36750230	0.00
chr1	33802330	36839661	0.00
chr1	34493522	34501800	0.00
chr1	34493522	34530620	0.00
chr1	34493522	34559907	0.00
chr1	34493522	34601156	0.00
chr1	34493522	34617788	0.00
chr1	34493522	34936430	0.00
chr1	34493522	36750230	0.00
chr1	34493522	36839661	0.00
chr1	34493522	36996372	0.00
chr1	34496716	34530620	0.00
chr1	34496716	34559907	0.00
chr1	34496716	34601156	0.00
chr1	34496716	34617788	0.00
chr1	34496716	34936430	0.00
chr1	34496716	36750230	0.00
chr1	34496716	36839661	0.00
chr1	34496716	36996372	0.00
chr1	34496716	37320228	0.00
chr1	34516590	34559907	0.00
chr1	34516590	34601156	0.00
chr1	34516590	34617788	0.00
chr1	34516590	34936430	0.00
chr1	34516590	36750230	0.00
chr1	34516590	36839661	0.00
chr1	34516590	36996372	0.00
chr1	34516590	37320228	0.00
chr1	34516590	37495969	0.00
chr1	34555274	34601156	0.00
chr1	34555274	34617788	0.00
chr1	34555274	34936430	0.00
chr1	34555274	36750230	0.00
chr1	34555274	36839661	0.00
chr1	34555274	36996372	0.00
chr1	34555274	37320228	0.00
chr1	34555274	37495969	0.00
chr1	34555274	37955180	0.00
chr1	34592492	34617788	0.00
chr1	34592492	34936430	0.00
chr1	34592492	36750230	0.00
chr1	34592492	36839661	0.00
chr1	34592492	36996372	0.00
chr1	34592492	37320228	0.00
chr1	34592492	37495969	0.00
chr1	34592492	37955180	0.00
chr1	34592492	38112424	0.00
chr1	34609175	34936430	0.00
chr1	34609175	36750230	0.00
chr1	34609175	36839661	0.00
chr1	34609175	36996372	0.00
chr1	34609175	37320228	0.00
chr1	34609175	37495969	0.00
chr1	34609175	37955180	0.00
chr1	34609175	38112424	0.00
chr1	34609175	39053482	0.00
chr1	34906803	36750230	0.00
chr1	34906803	36839661	0.00
chr1	34906803	36996372	0.00
chr1	34906803	37320228	0.00
chr1	34906803	37495969	0.00
chr1	34906803	37955180	0.00
chr1	34906803	38112424	0.00
chr1	34906803	39053482	0.00
chr1	34906803	39419031	0.00
chr1	36748424	36839661	0.00
chr1	36748424	36996372	0.00
chr1	36748424	37320228	0.00
chr1	36748424	37495969	0.00
chr1	36748424	37955180	0.00
chr1	36748424	38112424	0.00
chr1	36748424	39053482	0.00
chr1	36748424	39419031	0.00
chr1	36748424	39634250	0.00
chr1	36818705	36996372	0.00
chr1	36818705	37320228	0.00
chr1	36818705	37495969	0.00
chr1	36818705	37955180	0.00
chr1	36818705	38112424	0.00
chr1	36818705	39053482	0.00
chr1	36818705	39419031	0.00
chr1	36818705	39634250	0.00
chr1	36818705	40081770	0.00
chr1	36849035	37320228	0.00
chr1	36849035	37495969	0.00
chr1	36849035	37955180	0.00
chr1	36849035	38112424	0.00
chr1	36849035	39053482	0.00
chr1	36849035	39419031	0.00
chr1	36849035	39634250	0.00
chr1	36849035	40081770	0.00
chr1	36849035	40182064	0.00
chr1	37276105	37495969	0.00
chr1	37276105	37955180	0.00
chr1	37276105	38112424	0.00
chr1	37276105	39053482	0.00
chr1	37276105	39419031	0.00
chr1	37276105	39634250	0.00
chr1	37276105	40081770	0.00
chr1	37276105	40182064	0.00
chr1	37276105	40373022	0.00
chr1	37487014	37955180	0.00
chr1	37487014	38112424	0.00
chr1	37487014	39053482	0.00
chr1	37487014	39419031	0.00
chr1	37487014	39634250	0.00
chr1	37487014	40081770	0.00
chr1	37487014	40182064	0.00
chr1	37487014	40373022	0.00
chr1	37487014	40522241	0.00
chr1	37947397	38112424	0.00
chr1	37947397	39053482	0.00
chr1	37947397	39419031	0.00
chr1	37947397	39634250	0.00
chr1	37947397	40081770	0.00
chr1	37947397	40182064	0.00
chr1	37947397	40373022	0.00
chr1	37947397	40522241	0.00
chr1	37947397	40557678	0.00
chr1	38054854	39053482	0.00
chr1	38054854	39419031	0.00
chr1	38054854	39634250	0.00
chr1	38054854	40081770	0.00
chr1	38054854	40182064	0.00
chr1	38054854	40373022	0.00
chr1	38054854	40522241	0.00
chr1	38054854	40557678	0.00
chr1	38054854	40606150	0.00
chr1	39044661	39419031	0.00
chr1	39044661	39634250	0.00
chr1	39044661	40081770	0.00
chr1	39044661	40182064	0.00
chr1	39044661	40373022	0.00
chr1	39044661	40522241	0.00
chr1	39044661	40557678	0.00
chr1	39044661	40606150	0.00
chr1	39044661	42757052	0.00
chr1	39251048	39634250	0.00
chr1	39251048	40081770	0.00
chr1	39251048	40182064	0.00
chr1	39251048	40373022	0.00
chr1	39251048	40522241	0.00
chr1	39251048	40557678	0.00
chr1	39251048	40606150	0.00
chr1	39251048	42757052	0.00
chr1	39251048	43220714	0.00
chr1	39608145	40081770	0.00
chr1	39608145	40182064	0.00
chr1	39608145	40373022	0.00
chr1	39608145	40522241	0.00
chr1	39608145	40557678	0.00
chr1	39608145	40606150	0.00
chr1	39608145	42757052	0.00
chr1	39608145	43220714	0.00
chr1	39608145	43627340	0.00
chr1	39958074	40182064	0.56
chr1	39958074	40373022	0.60
chr1	39958074	40522241	0.58
chr1	39958074	40557678	0.20
chr1	39958074	40606150	0.00
chr1	39958074	42757052	0.00
chr1	39958074	43220714	0.00
chr1	39958074	43627340	0.00
chr1	39958074	43884593	0.00
chr1	40141586	40373022	0.73
chr1	40141586	40522241	0.68
chr1	40141586	40557678	0.00
chr1	40141586	40606150	0.00
chr1	40141586	42757052	0.00
chr1	40141586	43220714	0.00
chr1	40141586	43627340	0.00
chr1	40141586	43884593	0.00
chr1	40141586	44059844	0.00
chr1	40281924	40522241	0.71
chr1	40281924	40557678	0.00
chr1	40281924	40606150	0.00
chr1	40281924	42757052	0.00
chr1	40281924	43220714	0.00
chr1	40281924	43627340	0.00
chr1	40281924	43884593	0.00
chr1	40281924	44059844	0.00
chr1	40281924	44238105	0.00
chr1	40497552	40557678	0.00
chr1	40497552	40606150	0.00
chr1	40497552	42757052	0.00
chr1	40497552	43220714	0.00
chr1	40497552	43627340	0.00
chr1	40497552	43884593	0.00
chr1	40497552	44059844	0.00
chr1	40497552	44238105	0.00
chr1	40497552	45405861	0.00
chr1	40522850	40606150	0.00
chr1	40522850	42757052	0.00
chr1	40522850	43220714	0.00
chr1	40522850	43627340	0.00
chr1	40522850	43884593	0.00
chr1	40522850	44059844	0.00
chr1	40522850	44238105	0.00
chr1	40522850	45405861	0.00
chr1	40522850	45560127	0.00
chr1	40572206	42757052	0.00
chr1	40572206	43220714	0.00
chr1	40572206	43627340	0.00
chr1	40572206	43884593	0.00
chr1	40572206	44059844	0.00
chr1	40572206	44238105	0.00
chr1	40572206	45405861	0.00
chr1	40572206	45560127	0.00
chr1	40572206	51244114	0.00
chr1	42753990	43220714	0.00
chr1	42753990	43627340	0.00
chr1	42753990	43884593	0.00
chr1	42753990	44059844	0.00
chr1	42753990	44238105	0.00
chr1	42753990	45405861	0.01
chr1	42753990	45560127	0.02
chr1	42753990	51244114	0.00
chr1	42753990	51359803	0.00
chr1	43179918	43627340	0.00
chr1	43179918	43884593	0.00
chr1	43179918	44059844	0.00
chr1	43179918	44238105	0.00
chr1	43179918	45405861	0.02
chr1	43179918	45560127	0.03
chr1	43179918	51244114	0.00
chr1	43179918	51359803	0.00
chr1	43179918	51972796	0.00
chr1	43502595	43884593	0.00
chr1	43502595	44059844	0.00
chr1	43502595	44238105	0.00
chr1	43502595	45405861	0.02
chr1	43502595	45560127	0.03
chr1	43502595	51244114	0.00
chr1	43502595	51359803	0.00
chr1	43502595	51972796	0.00
chr1	43502595	52164028	0.00
chr1	43806132	44059844	0.00
chr1	43806132	44238105	0.00
chr1	43806132	45405861	0.04
chr1	43806132	45560127	0.05
chr1	43806132	51244114	0.00
chr1	43806132	51359803	0.00
chr1	43806132	51972796	0.00
chr1	43806132	52164028	0.00
chr1	43806132	52218704	0.00
chr1	43990846	44238105	0.06
chr1	43990846	45405861	0.07
chr1	43990846	45560127	0.08
chr1	43990846	51244114	0.00
chr1	43990846	51359803	0.00
chr1	43990846	51972796	0.00
chr1	43990846	52164028	0.00
chr1	43990846	52218704	0.00
chr1	43990846	52874419	0.00
chr1	44204691	45405861	0.07
chr1	44204691	45560127	0.08
chr1	44204691	51244114	0.00
chr1	44204691	51359803	0.00
chr1	44204691	51972796	0.00
chr1	44204691	52164028	0.00
chr1	44204691	52218704	0.00
chr1	44204691	52874419	0.00
chr1	44204691	52977704	0.00
chr1	45368476	45560127	0.92
chr1	45368476	51244114	0.00
chr1	45368476	51359803	0.00
chr1	45368476	51972796	0.00
chr1	45368476	52164028	0.00
chr1	45368476	52218704	0.00
chr1	45368476	52874419	0.00
chr1	45368476	52977704	0.00
chr1	45368476	53124923	0.00
chr1	45431165	51244114	0.00
chr1	45431165	51359803	0.00
chr1	45431165	51972796	0.00
chr1	45431165	52164028	0.00
chr1	45431165	52218704	0.00
chr1	45431165	52874419	0.00
chr1	45431165	52977704	0.00
chr1	45431165	53124923	0.00
chr1	45431165	53367082	0.00
chr1	50984366	51359803	0.56
chr1	50984366	51972796	0.58
chr1	50984366	52164028	0.28
chr1	50984366	52218704	0.33
chr1	50984366	52874419	0.19
chr1	50984366	52977704	0.25
chr1	50984366	53124923	0.19
chr1	50984366	53367082	0.12
chr1	50984366	53409535	0.08
chr1	51345969	51972796	0.62
chr1	51345969	52164028	0.00
chr1	51345969	52218704	0.30
chr1	51345969	52874419	0.15
chr1	51345969	52977704	0.22
chr1	51345969	53124923	0.16
chr1	51345969	53367082	0.10
chr1	51345969	53409535	0.07
chr1	51345969	55084323	0.00
chr1	51806608	52164028	0.00
chr1	51806608	52218704	0.00
chr1	51806608	52874419	0.00
chr1	51806608	52977704	0.19
chr1	51806608	53124923	0.00
chr1	51806608	53367082	0.00
chr1	51806608	53409535	0.07
chr1	51806608	55084323	0.00
chr1	51806608	57472746	0.00
chr1	52065086	52218704	0.00
chr1	52065086	52874419	0.00
chr1	52065086	52977704	0.00
chr1	52065086	53124923	0.00
chr1	52065086	53367082	0.00
chr1	52065086	53409535	0.00
chr1	52065086	55084323	0.00
chr1	52065086	57472746	0.00
chr1	52065086	58163254	0.00
chr1	52176281	52874419	0.00
chr1	52176281	52977704	0.26
chr1	52176281	53124923	0.00
chr1	52176281	53367082	0.00
chr1	52176281	53409535	0.00
chr1	52176281	55084323	0.00
chr1	52176281	57472746	0.00
chr1	52176281	58163254	0.00
chr1	52176281	58480866	0.00
chr1	52846265	52977704	0.00
chr1	52846265	53124923	0.00
chr1	52846265	53367082	0.00
chr1	52846265	53409535	0.00
chr1	52846265	55084323	0.00
chr1	52846265	57472746	0.00
chr1	52846265	58163254	0.00
chr1	52846265	58480866	0.00
chr1	52846265	58815728	0.00
chr1	52901891	53124923	0.00
chr1	52901891	53367082	0.00
chr1	52901891	53409535	0.00
chr1	52901891	55084323	0.00
chr1	52901891	57472746	0.00
chr1	52901891	58163254	0.00
chr1	52901891	58480866	0.00
chr1	52901891	58815728	0.00
chr1	52901891	58903851	0.00
chr1	53118483	53367082	0.00
chr1	53118483	53409535	0.00
chr1	53118483	55084323	0.00
chr1	53118483	57472746	0.00
chr1	53118483	58163254	0.00
chr1	53118483	58480866	0.00
chr1	53118483	58815728	0.00
chr1	53118483	58903851	0.00
chr1	53118483	59003342	0.00
chr1	53353965	53409535	0.00
chr1	53353965	55084323	0.00
chr1	53353965	57472746	0.00
chr1	53353965	58163254	0.00
chr1	53353965	58480866	0.00
chr1	53353965	58815728	0.00
chr1	53353965	58903851	0.00
chr1	53353965	59003342	0.00
chr1	53353965	59543791	0.00
chr1	53401487	55084323	0.00
chr1	53401487	57472746	0.00
chr1	53401487	58163254	0.00
chr1	53401487	58480866	0.00
chr1	53401487	58815728	0.00
chr1	53401487	58903851	0.00
chr1	53401487	59003342	0.00
chr1	53401487	59543791	0.00
chr1	53401487	59768968	0.00
chr1	55042015	57472746	0.00
chr1	55042015	58163254	0.03
chr1	55042015	58480866	0.05
chr1	55042015	58815728	0.00
chr1	55042015	58903851	0.02
chr1	55042015	59003342	0.01
chr1	55042015	59543791	0.00
chr1	55042015	59768968	0.01
chr1	55042015	59927703	0.01
chr1	57463605	58163254	0.00
chr1	57463605	58480866	0.50
chr1	57463605	58815728	0.00
chr1	57463605	58903851	0.00
chr1	57463605	59003342	0.00
chr1	57463605	59543791	0.00
chr1	57463605	59768968	0.00
chr1	57463605	59927703	0.00
chr1	57463605	60830203	0.00
chr1	58086812	58480866	0.00
chr1	58086812	58815728	0.00
chr1	58086812	58903851	0.00
chr1	58086812	59003342	0.00
chr1	58086812	59543791	0.00
chr1	58086812	59768968	0.00
chr1	58086812	59927703	0.00
chr1	58086812	60830203	0.00
chr1	58086812	60972674	0.00
chr1	58468913	58815728	0.00
chr1	58468913	58903851	0.00
chr1	58468913	59003342	0.00
chr1	58468913	59543791	0.00
chr1	58468913	59768968	0.00
chr1	58468913	59927703	0.00
chr1	58468913	60830203	0.00
chr1	58468913	60972674	0.00
chr1	58468913	61057158	0.00
chr1	58768403	58903851	0.00
chr1	58768403	59003342	0.00
chr1	58768403	59543791	0.00
chr1	58768403	59768968	0.00
chr1	58768403	59927703	0.00
chr1	58768403	60830203	0.00
chr1	58768403	60972674	0.00
chr1	58768403	61057158	0.00
chr1	58768403	63223259	0.00
chr1	58852275	59003342	0.00
chr1	58852275	59543791	0.00
chr1	58852275	59768968	0.00
chr1	58852275	59927703	0.00
chr1	58852275	60830203	0.00
chr1	58852275	60972674	0.00
chr1	58852275	61057158	0.00
chr1	58852275	63223259	0.00
chr1	58852275	63619791	0.00
chr1	58957293	59543791	0.00
chr1	58957293	59768968	0.00
chr1	58957293	59927703	0.00
chr1	58957293	60830203	0.00
chr1	58957293	60972674	0.00
chr1	58957293	61057158	0.00
chr1	58957293	63223259	0.00
chr1	58957293	63619791	0.00
chr1	58957293	64168065	0.00
chr1	59539022	59768968	0.00
chr1	59539022	59927703	0.00
chr1	59539022	60830203	0.00
chr1	59539022	60972674	0.00
chr1	59539022	61057158	0.00
chr1	59539022	63223259	0.00
chr1	59539022	63619791	0.00
chr1	59539022	64168065	0.00
chr1	59539022	64651121	0.00
chr1	59741852	59927703	0.00
chr1	59741852	60830203	0.00
chr1	59741852	60972674	0.00
chr1	59741852	61057158	0.00
chr1	59741852	63223259	0.00
chr1	59741852	63619791	0.00
chr1	59741852	64168065	0.00
chr1	59741852	64651121	0.00
chr1	59741852	65097723	0.00
chr1	59821480	60830203	0.00
chr1	59821480	60972674	0.00
chr1	59821480	61057158	0.00
chr1	59821480	63223259	0.00
chr1	59821480	63619791	0.00
chr1	59821480	64168065	0.00
chr1	59821480	64651121	0.00
chr1	59821480	65097723	0.00
chr1	59821480	65110012	0.00
chr1	60803309	60972674	0.00
chr1	60803309	61057158	0.00
chr1	60803309	63223259	0.00
chr1	60803309	63619791	0.00
chr1	60803309	64168065	0.00
chr1	60803309	64651121	0.00
chr1	60803309	65097723	0.00
chr1	60803309	65110012	0.00
chr1	60803309	65120095	0.00
chr1	60965868	61057158	0.00
chr1	60965868	63223259	0.00
chr1	60965868	63619791	0.00
chr1	60965868	64168065	0.00
chr1	60965868	64651121	0.00
chr1	60965868	65097723	0.00
chr1	60965868	65110012	0.00
chr1	60965868	65120095	0.00
chr1	60965868	65128862	0.00
chr1	61034764	63223259	0.00
chr1	61034764	63619791	0.00
chr1	61034764	64168065	0.00
chr1	61034764	64651121	0.00
chr1	61034764	65097723	0.00
chr1	61034764	65110012	0.00
chr1	61034764	65120095	0.00
chr1	61034764	65128862	0.00
chr1	61034764	65225640	0.00
chr1	63190176	63619791	0.00
chr1	63190176	64168065	0.00
chr1	63190176	64651121	0.00
chr1	63190176	65097723	0.00
chr1	63190176	65110012	0.00
chr1	63190176	65120095	0.00
chr1	63190176	65128862	0.00
chr1	63190176	65225640	0.00
chr1	63190176	65325270	0.00
chr1	63492464	64168065	0.00
chr1	63492464	64651121	0.00
chr1	63492464	65097723	0.00
chr1	63492464	65110012	0.00
chr1	63492464	65120095	0.00
chr1	63492464	65128862	0.00
chr1	63492464	65225640	0.00
chr1	63492464	65325270	0.00
chr1	63492464	65974878	0.00
chr1	64076020	64651121	0.00
chr1	64076020	65097723	0.00
chr1	64076020	65110012	0.00
chr1	64076020	65120095	0.00
chr1	64076020	65128862	0.00
chr1	64076020	65225640	0.00
chr1	64076020	65325270	0.00
chr1	64076020	65974878	0.00
chr1	64076020	66488602	0.00
chr1	64579377	65097723	0.00
chr1	64579377	65110012	0.00
chr1	64579377	65120095	0.00
chr1	64579377	65128862	0.00
chr1	64579377	65225640	0.00
chr1	64579377	65325270	0.00
chr1	64579377	65974878	0.00
chr1	64579377	66488602	0.00
chr1	64579377	66909823	0.00
chr1	65095132	65110012	0.00
chr1	65095132	65120095	0.00
chr1	65095132	65128862	0.00
chr1	65095132	65225640	0.00
chr1	65095132	65325270	0.00
chr1	65095132	65974878	0.00
chr1	65095132	66488602	0.00
chr1	65095132	66909823	0.00
chr1	65095132	66991606	0.00
chr1	65108416	65120095	0.00
chr1	65108416	65128862	0.00
chr1	65108416	65225640	0.00
chr1	65108416	65325270	0.00
chr1	65108416	65974878	0.00
chr1	65108416	66488602	0.00
chr1	65108416	66909823	0.00
chr1	65108416	66991606	0.00
chr1	65108416	67085439	0.00
chr1	65118107	65128862	0.00
chr1	65118107	65225640	0.00
chr1	65118107	65325270	0.00
chr1	65118107	65974878	0.00
chr1	65118107	66488602	0.00
chr1	65118107	66909823	0.00
chr1	65118107	66991606	0.00
chr1	65118107	67085439	0.00
chr1	65118107	68787111	0.00
chr1	65126803	65225640	0.00
chr1	65126803	65325270	0.00
chr1	65126803	65974878	0.00
chr1	65126803	66488602	0.00
chr1	65126803	66909823	0.00
chr1	65126803	66991606	0.00
chr1	65126803	67085439	0.00
chr1	65126803	68787111	0.00
chr1	65126803	69732395	0.00
chr1	65205202	65325270	0.00
chr1	65205202	65974878	0.00
chr1	65205202	66488602	0.00
chr1	65205202	66909823	0.00
chr1	65205202	66991606	0.00
chr1	65205202	67085439	0.00
chr1	65205202	68787111	0.00
chr1	65205202	69732395	0.00
chr1	65205202	71149531	0.00
chr1	65233258	65974878	0.00
chr1	65233258	66488602	0.00
chr1	65233258	66909823	0.00
chr1	65233258	66991606	0.00
chr1	65233258	67085439	0.00
chr1	65233258	68787111	0.00
chr1	65233258	69732395	0.00
chr1	65233258	71149531	0.00
chr1	65233258	71699746	0.00
chr1	65973095	66488602	0.00
chr1	65973095	66909823	0.00
chr1	65973095	66991606	0.00
chr1	65973095	67085439	0.00
chr1	65973095	68787111	0.00
chr1	65973095	69732395	0.00
chr1	65973095	71149531	0.00
chr1	65973095	71699746	0.00
chr1	65973095	72441526	0.00
chr1	66221886	66909823	0.00
chr1	66221886	66991606	0.00
chr1	66221886	67085439	0.00
chr1	66221886	68787111	0.00
chr1	66221886	69732395	0.00
chr1	66221886	71149531	0.00
chr1	66221886	71699746	0.00
chr1	66221886	72441526	0.00
chr1	66221886	72899037	0.00
chr1	66877412	66991606	0.00
chr1	66877412	67085439	0.00
chr1	66877412	68787111	0.00
chr1	66877412	69732395	0.00
chr1	66877412	71149531	0.00
chr1	66877412	71699746	0.00
chr1	66877412	72441526	0.00
chr1	66877412	72899037	0.00
chr1	66877412	72921439	0.00
chr1	66970871	67085439	0.00
chr1	66970871	68787111	0.00
chr1	66970871	69732395	0.00
chr1	66970871	71149531	0.00
chr1	66970871	71699746	0.00
chr1	66970871	72441526	0.00
chr1	66970871	72899037	0.00
chr1	66970871	72921439	0.00
chr1	66970871	73062466	0.00
chr1	67047090	68787111	0.00
chr1	67047090	69732395	0.00
chr1	67047090	71149531	0.00
chr1	67047090	71699746	0.00
chr1	67047090	72441526	0.00
chr1	67047090	72899037	0.00
chr1	67047090	72921439	0.00
chr1	67047090	73062466	0.00
chr1	67047090	74207184	0.00
chr1	68086614	69732395	0.00
chr1	68086614	71149531	0.00
chr1	68086614	71699746	0.00
chr1	68086614	72441526	0.00
chr1	68086614	72899037	0.00
chr1	68086614	72921439	0.00
chr1	68086614	73062466	0.00
chr1	68086614	74207184	0.00
chr1	68086614	74314783	0.00
chr1	69583963	71149531	0.00
chr1	69583963	71699746	0.00
chr1	69583963	72441526	0.00
chr1	69583963	72899037	0.00
chr1	69583963	72921439	0.00
chr1	69583963	73062466	0.00
chr1	69583963	74207184	0.00
chr1	69583963	74314783	0.00
chr1	69583963	74331254	0.00
chr1	71076928	71699746	0.00
chr1	71076928	72441526	0.00
chr1	71076928	72899037	0.00
chr1	71076928	72921439	0.00
chr1	71076928	73062466	0.00
chr1	71076928	74207184	0.00
chr1	71076928	74314783	0.00
chr1	71076928	74331254	0.00
chr1	71076928	74350935	0.00
chr1	71632093	72441526	0.00
chr1	71632093	72899037	0.00
chr1	71632093	72921439	0.00
chr1	71632093	73062466	0.00
chr1	71632093	74207184	0.00
chr1	71632093	74314783	0.00
chr1	71632093	74331254	0.00
chr1	71632093	74350935	0.00
chr1	71632093	74432626	0.00
chr1	72354106	72899037	0.00
chr1	72354106	72921439	0.00
chr1	72354106	73062466	0.00
chr1	72354106	74207184	0.00
chr1	72354106	74314783	0.00
chr1	72354106	74331254	0.00
chr1	72354106	74350935	0.00
chr1	72354106	74432626	0.00
chr1	72354106	74482089	0.00
chr1	72871065	72921439	0.00
chr1	72871065	73062466	0.00
chr1	72871065	74207184	0.00
chr1	72871065	74314783	0.00
chr1	72871065	74331254	0.00
chr1	72871065	74350935	0.00
chr1	72871065	74432626	0.00
chr1	72871065	74482089	0.00
chr1	72871065	74831893	0.00
chr1	72904658	73062466	0.00
chr1	72904658	74207184	0.00
chr1	72904658	74314783	0.00
chr1	72904658	74331254	0.00
chr1	72904658	74350935	0.00
chr1	72904658	74432626	0.00
chr1	72904658	74482089	0.00
chr1	72904658	74831893	0.00
chr1	72904658	74850745	0.00
chr1	73061656	74207184	0.00
chr1	73061656	74314783	0.00
chr1	73061656	74331254	0.00
chr1	73061656	74350935	0.00
chr1	73061656	74432626	0.00
chr1	73061656	74482089	0.00
chr1	73061656	74831893	0.00
chr1	73061656	74850745	0.00
chr1	73061656	74902781	0.00
chr1	74200562	74314783	0.00
chr1	74200562	74331254	0.00
chr1	74200562	74350935	0.00
chr1	74200562	74432626	0.00
chr1	74200562	74482089	0.00
chr1	74200562	74831893	0.00
chr1	74200562	74850745	0.00
chr1	74200562	74902781	0.00
chr1	74200562	74998246	0.00
chr1	74283070	74331254	0.00
chr1	74283070	74350935	0.00
chr1	74283070	74432626	0.00
chr1	74283070	74482089	0.00
chr1	74283070	74831893	0.00
chr1	74283070	74850745	0.00
chr1	74283070	74902781	0.00
chr1	74283070	74998246	0.00
chr1	74283070	75130464	0.00
chr1	74326420	74350935	0.00
chr1	74326420	74432626	0.00
chr1	74326420	74482089	0.00
chr1	74326420	74831893	0.00
chr1	74326420	74850745	0.00
chr1	74326420	74902781	0.00
chr1	74326420	74998246	0.00
chr1	74326420	75130464	0.00
chr1	74326420	75144479	0.00
chr1	74334826	74432626	0.00
chr1	74334826	74482089	0.00
chr1	74334826	74831893	0.00
chr1	74334826	74850745	0.00
chr1	74334826	74902781	0.00
chr1	74334826	74998246	0.00
chr1	74334826	75130464	0.00
chr1	74334826	75144479	0.00
chr1	74334826	75207353	0.00
chr1	74421796	74482089	0.00
chr1	74421796	74831893	0.00
chr1	74421796	74850745	0.00
chr1	74421796	74902781	0.00
chr1	74421796	74998246	0.00
chr1	74421796	75130464	0.00
chr1	74421796	75144479	0.00
chr1	74421796	75207353	0.00
chr1	74421796	75212181	0.00
chr1	74455961	74831893	0.00
chr1	74455961	74850745	0.00
chr1	74455961	74902781	0.00
chr1	74455961	74998246	0.00
chr1	74455961	75130464	0.00
chr1	74455961	75144479	0.00
chr1	74455961	75207353	0.00
chr1	74455961	75212181	0.00
chr1	74455961	75242265	0.00
chr1	74818465	74850745	0.00
chr1	74818465	74902781	0.00
chr1	74818465	74998246	0.00
chr1	74818465	75130464	0.00
chr1	74818465	75144479	0.00
chr1	74818465	75207353	0.00
chr1	74818465	75212181	0.00
chr1	74818465	75242265	0.00
chr1	74818465	75260783	0.00
chr1	74838592	74902781	0.00
chr1	74838592	74998246	0.00
chr1	74838592	75130464	0.00
chr1	74838592	75144479	0.00
chr1	74838592	75207353	0.00
chr1	74838592	75212181	0.00
chr1	74838592	75242265	0.00
chr1	74838592	75260783	0.00
chr1	74838592	75274955	0.00
chr1	74901677	74998246	0.00
chr1	74901677	75130464	0.00
chr1	74901677	75144479	0.00
chr1	74901677	75207353	0.00
chr1	74901677	75212181	0.00
chr1	74901677	75242265	0.00
chr1	74901677	75260783	0.00
chr1	74901677	75274955	0.00
chr1	74901677	75364286	0.00
chr1	74991890	75130464	0.00
chr1	74991890	75144479	0.00
chr1	74991890	75207353	0.00
chr1	74991890	75212181	0.00
chr1	74991890	75242265	0.00
chr1	74991890	75260783	0.00
chr1	74991890	75274955	0.00
chr1	74991890	75364286	0.00
chr1	74991890	75428845	0.00
chr1	75122116	75144479	0.00
chr1	75122116	75207353	0.00
chr1	75122116	75212181	0.00
chr1	75122116	75242265	0.00
chr1	75122116	75260783	0.00
chr1	75122116	75274955	0.00
chr1	75122116	75364286	0.00
chr1	75122116	75428845	0.00
chr1	75122116	75475882	0.00
chr1	75139363	75207353	0.00
chr1	75139363	75212181	0.00
chr1	75139363	75242265	0.00
chr1	75139363	75260783	0.00
chr1	75139363	75274955	0.00
chr1	75139363	75364286	0.00
chr1	75139363	75428845	0.00
chr1	75139363	75475882	0.00
chr1	75139363	75506929	0.00
chr1	75194817	75212181	0.00
chr1	75194817	75242265	0.00
chr1	75194817	75260783	0.00
chr1	75194817	75274955	0.00
chr1	75194817	75364286	0.00
chr1	75194817	75428845	0.00
chr1	75194817	75475882	0.00
chr1	75194817	75506929	0.00
chr1	75194817	75533507	0.00
chr1	75207429	75242265	0.00
chr1	75207429	75260783	0.00
chr1	75207429	75274955	0.00
chr1	75207429	75364286	0.00
chr1	75207429	75428845	0.00
chr1	75207429	75475882	0.00
chr1	75207429	75506929	0.00
chr1	75207429	75533507	0.00
chr1	75207429	75555658	0.00
chr1	75233029	75260783	0.00
chr1	75233029	75274955	0.00
chr1	75233029	75364286	0.00
chr1	75233029	75428845	0.00
chr1	75233029	75475882	0.00
chr1	75233029	75506929	0.00
chr1	75233029	75533507	0.00
chr1	75233029	75555658	0.00
chr1	75233029	77511663	0.00
chr1	75243615	75274955	0.00
chr1	75243615	75364286	0.00
chr1	75243615	75428845	0.00
chr1	75243615	75475882	0.00
chr1	75243615	75506929	0.00
chr1	75243615	75533507	0.00
chr1	75243615	75555658	0.00
chr1	75243615	77511663	0.00
chr1	75243615	78193691	0.00
chr1	75268776	75364286	0.00
chr1	75268776	75428845	0.00
chr1	75268776	75475882	0.00
chr1	75268776	75506929	0.00
chr1	75268776	75533507	0.00
chr1	75268776	75555658	0.00
chr1	75268776	77511663	0.00
chr1	75268776	78193691	0.00
chr1	75268776	78485434	0.00
chr1	75356906	75428845	0.00
chr1	75356906	75475882	0.00
chr1	75356906	75506929	0.00
chr1	75356906	75533507	0.00
chr1	75356906	75555658	0.00
chr1	75356906	77511663	0.00
chr1	75356906	78193691	0.00
chr1	75356906	78485434	0.00
chr1	75356906	79436665	0.00
chr1	75371871	75475882	0.00
chr1	75371871	75506929	0.00
chr1	75371871	75533507	0.00
chr1	75371871	75555658	0.00
chr1	75371871	77511663	0.00
chr1	75371871	78193691	0.00
chr1	75371871	78485434	0.00
chr1	75371871	79436665	0.00
chr1	75371871	79778019	0.00
chr1	75471150	75506929	0.00
chr1	75471150	75533507	0.00
chr1	75471150	75555658	0.00
chr1	75471150	77511663	0.00
chr1	75471150	78193691	0.00
chr1	75471150	78485434	0.00
chr1	75471150	79436665	0.00
chr1	75471150	79778019	0.00
chr1	75471150	79855211	0.00
chr1	75503651	75533507	0.00
chr1	75503651	75555658	0.00
chr1	75503651	77511663	0.00
chr1	75503651	78193691	0.00
chr1	75503651	78485434	0.00
chr1	75503651	79436665	0.00
chr1	75503651	79778019	0.00
chr1	75503651	79855211	0.00
chr1	75503651	80337017	0.00
chr1	75518126	75555658	0.00
chr1	75518126	77511663	0.00
chr1	75518126	78193691	0.00
chr1	75518126	78485434	0.00
chr1	75518126	79436665	0.00
chr1	75518126	79778019	0.00
chr1	75518126	79855211	0.00
chr1	75518126	80337017	0.00
chr1	75518126	82287991	0.00
chr1	75542845	77511663	0.00
chr1	75542845	78193691	0.00
chr1	75542845	78485434	0.00
chr1	75542845	79436665	0.00
chr1	75542845	79778019	0.00
chr1	75542845	79855211	0.00
chr1	75542845	80337017	0.00
chr1	75542845	82287991	0.00
chr1	75542845	82583367	0.00
chr1	77363759	78193691	0.00
chr1	77363759	78485434	0.00
chr1	77363759	79436665	0.00
chr1	77363759	79778019	0.00
chr1	77363759	79855211	0.00
chr1	77363759	80337017	0.00
chr1	77363759	82287991	0.00
chr1	77363759	82583367	0.00
chr1	77363759	82717843	0.00
chr1	78097844	78485434	0.00
chr1	78097844	79436665	0.00
chr1	78097844	79778019	0.00
chr1	78097844	79855211	0.00
chr1	78097844	80337017	0.00
chr1	78097844	82287991	0.00
chr1	78097844	82583367	0.00
chr1	78097844	82717843	0.00
chr1	78097844	82748962	0.00
chr1	78421660	79436665	0.00
chr1	78421660	79778019	0.00
chr1	78421660	79855211	0.00
chr1	78421660	80337017	0.00
chr1	78421660	82287991	0.00
chr1	78421660	82583367	0.00
chr1	78421660	82717843	0.00
chr1	78421660	82748962	0.00
chr1	78421660	82892850	0.02
chr1	79431243	79778019	0.00
chr1	79431243	79855211	0.00
chr1	79431243	80337017	0.00
chr1	79431243	82287991	0.00
chr1	79431243	82583367	0.00
chr1	79431243	82717843	0.00
chr1	79431243	82748962	0.00
chr1	79431243	82892850	0.00
chr1	79431243	84835879	0.02
chr1	79772707	79855211	0.00
chr1	79772707	80337017	0.00
chr1	79772707	82287991	0.00
chr1	79772707	82583367	0.00
chr1	79772707	82717843	0.00
chr1	79772707	82748962	0.00
chr1	79772707	82892850	0.00
chr1	79772707	84835879	0.03
chr1	79772707	87606023	0.00
chr1	79790771	80337017	0.00
chr1	79790771	82287991	0.00
chr1	79790771	82583367	0.00
chr1	79790771	82717843	0.00
chr1	79790771	82748962	0.00
chr1	79790771	82892850	0.00
chr1	79790771	84835879	0.03
chr1	79790771	87606023	0.00
chr1	79790771	87748151	0.00
chr1	80263392	82287991	0.00
chr1	80263392	82583367	0.00
chr1	80263392	82717843	0.00
chr1	80263392	82748962	0.00
chr1	80263392	82892850	0.00
chr1	80263392	84835879	0.00
chr1	80263392	87606023	0.00
chr1	80263392	87748151	0.00
chr1	80263392	87805239	0.00
chr1	82233184	82583367	0.00
chr1	82233184	82717843	0.00
chr1	82233184	82748962	0.00
chr1	82233184	82892850	0.00
chr1	82233184	84835879	0.00
chr1	82233184	87606023	0.00
chr1	82233184	87748151	0.00
chr1	82233184	87805239	0.00
chr1	82233184	88035870	0.00
chr1	82449132	82717843	0.00
chr1	82449132	82748962	0.00
chr1	82449132	82892850	0.00
chr1	82449132	84835879	0.00
chr1	82449132	87606023	0.00
chr1	82449132	87748151	0.00
chr1	82449132	87805239	0.00
chr1	82449132	88035870	0.00
chr1	82449132	88255939	0.00
chr1	82583550	82748962	0.00
chr1	82583550	82892850	0.00
chr1	82583550	84835879	0.26
chr1	82583550	87606023	0.00
chr1	82583550	87748151	0.00
chr1	82583550	87805239	0.00
chr1	82583550	88035870	0.00
chr1	82583550	88255939	0.00
chr1	82583550	88284737	0.00
chr1	82721492	82892850	0.58
chr1	82721492	84835879	0.53
chr1	82721492	87606023	0.00
chr1	82721492	87748151	0.00
chr1	82721492	87805239	0.00
chr1	82721492	88035870	0.00
chr1	82721492	88255939	0.00
chr1	82721492	88284737	0.00
chr1	82721492	88479087	0.00
chr1	82836057	84835879	0.00
chr1	82836057	87606023	0.00
chr1	82836057	87748151	0.00
chr1	82836057	87805239	0.00
chr1	82836057	88035870	0.00
chr1	82836057	88255939	0.00
chr1	82836057	88284737	0.00
chr1	82836057	88479087	0.00
chr1	82836057	88503075	0.00
chr1	84717763	87606023	0.00
chr1	84717763	87748151	0.00
chr1	84717763	87805239	0.00
chr1	84717763	88035870	0.00
chr1	84717763	88255939	0.00
chr1	84717763	88284737	0.00
chr1	84717763	88479087	0.00
chr1	84717763	88503075	0.00
chr1	84717763	88567147	0.00
chr1	87546624	87748151	0.00
chr1	87546624	87805239	0.00
chr1	87546624	88035870	0.00
chr1	87546624	88255939	0.00
chr1	87546624	88284737	0.00
chr1	87546624	88479087	0.00
chr1	87546624	88503075	0.00
chr1	87546624	88567147	0.00
chr1	87546624	88986503	0.00
chr1	87690015	87805239	0.00
chr1	87690015	88035870	0.12
chr1	87690015	88255939	0.12
chr1	87690015	88284737	0.07
chr1	87690015	88479087	0.00
chr1	87690015	88503075	0.00
chr1	87690015	88567147	0.00
chr1	87690015	88986503	0.00
chr1	87690015	89024487	0.00
chr1	87791177	88035870	0.57
chr1	87791177	88255939	0.52
chr1	87791177	88284737	0.25
chr1	87791177	88479087	0.00
chr1	87791177	88503075	0.00
chr1	87791177	88567147	0.00
chr1	87791177	88986503	0.00
chr1	87791177	89024487	0.00
chr1	87791177	89096644	0.00
chr1	87961193	88255939	0.00
chr1	87961193	88284737	0.00
chr1	87961193	88479087	0.00
chr1	87961193	88503075	0.00
chr1	87961193	88567147	0.00
chr1	87961193	88986503	0.00
chr1	87961193	89024487	0.00
chr1	87961193	89096644	0.00
chr1	87961193	89109269	0.00
chr1	88247070	88284737	0.00
chr1	88247070	88479087	0.00
chr1	88247070	88503075	0.00
chr1	88247070	88567147	0.00
chr1	88247070	88986503	0.00
chr1	88247070	89024487	0.00
chr1	88247070	89096644	0.00
chr1	88247070	89109269	0.00
chr1	88247070	89131286	0.00
chr1	88282816	88479087	0.00
chr1	88282816	88503075	0.00
chr1	88282816	88567147	0.00
chr1	88282816	88986503	0.00
chr1	88282816	89024487	0.00
chr1	88282816	89096644	0.00
chr1	88282816	89109269	0.00
chr1	88282816	89131286	0.00
chr1	88282816	89207413	0.00
chr1	88439593	88503075	0.69
chr1	88439593	88567147	0.00
chr1	88439593	88986503	0.00
chr1	88439593	89024487	0.00
chr1	88439593	89096644	0.00
chr1	88439593	89109269	0.00
chr1	88439593	89131286	0.00
chr1	88439593	89207413	0.00
chr1	88439593	89372056	0.00
chr1	88483674	88567147	0.00
chr1	88483674	88986503	0.00
chr1	88483674	89024487	0.00
chr1	88483674	89096644	0.00
chr1	88483674	89109269	0.00
chr1	88483674	89131286	0.00
chr1	88483674	89207413	0.00
chr1	88483674	89372056	0.00
chr1	88483674	89442633	0.00
chr1	88562865	88986503	0.00
chr1	88562865	89024487	0.00
chr1	88562865	89096644	0.00
chr1	88562865	89109269	0.00
chr1	88562865	89131286	0.00
chr1	88562865	89207413	0.00
chr1	88562865	89372056	0.00
chr1	88562865	89442633	0.00
chr1	88562865	89617075	0.00
chr1	88983264	89024487	0.00
chr1	88983264	89096644	0.00
chr1	88983264	89109269	0.00
chr1	88983264	89131286	0.00
chr1	88983264	89207413	0.00
chr1	88983264	89372056	0.00
chr1	88983264	89442633	0.00
chr1	88983264	89617075	0.00
chr1	88983264	89688997	0.00
chr1	89021582	89096644	0.00
chr1	89021582	89109269	0.00
chr1	89021582	89131286	0.00
chr1	89021582	89207413	0.00
chr1	89021582	89372056	0.00
chr1	89021582	89442633	0.00
chr1	89021582	89617075	0.00
chr1	89021582	89688997	0.00
chr1	89021582	89741598	0.00
chr1	89087226	89109269	0.00
chr1	89087226	89131286	0.00
chr1	89087226	89207413	0.00
chr1	89087226	89372056	0.00
chr1	89087226	89442633	0.00
chr1	89087226	89617075	0.00
chr1	89087226	89688997	0.00
chr1	89087226	89741598	0.00
chr1	89087226	90115572	0.00
chr1	89102385	89131286	0.00
chr1	89102385	89207413	0.00
chr1	89102385	89372056	0.00
chr1	89102385	89442633	0.00
chr1	89102385	89617075	0.00
chr1	89102385	89688997	0.00
chr1	89102385	89741598	0.00
chr1	89102385	90115572	0.00
chr1	89102385	90174095	0.00
chr1	89110488	89207413	0.00
chr1	89110488	89372056	0.00
chr1	89110488	89442633	0.00
chr1	89110488	89617075	0.00
chr1	89110488	89688997	0.00
chr1	89110488	89741598	0.00
chr1	89110488	90115572	0.00
chr1	89110488	90174095	0.00
chr1	89110488	90406641	0.00
chr1	89160937	89372056	0.00
chr1	89160937	89442633	0.00
chr1	89160937	89617075	0.00
chr1	89160937	89688997	0.00
chr1	89160937	89741598	0.00
chr1	89160937	90115572	0.00
chr1	89160937	90174095	0.00
chr1	89160937	90406641	0.00
chr1	89160937	91791852	0.00
chr1	89366845	89442633	0.00
chr1	89366845	89617075	0.00
chr1	89366845	89688997	0.00
chr1	89366845	89741598	0.00
chr1	89366845	90115572	0.00
chr1	89366845	90174095	0.00
chr1	89366845	90406641	0.00
chr1	89366845	91791852	0.00
chr1	89366845	91827751	0.00
chr1	89373414	89617075	0.00
chr1	89373414	89688997	0.00
chr1	89373414	89741598	0.00
chr1	89373414	90115572	0.00
chr1	89373414	90174095	0.00
chr1	89373414	90406641	0.00
chr1	89373414	91791852	0.00
chr1	89373414	91827751	0.00
chr1	89373414	92112863	0.00
chr1	89516950	89688997	0.00
chr1	89516950	89741598	0.00
chr1	89516950	90115572	0.00
chr1	89516950	90174095	0.00
chr1	89516950	90406641	0.00
chr1	89516950	91791852	0.00
chr1	89516950	91827751	0.00
chr1	89516950	92112863	0.00
chr1	89516950	92509699	0.00
chr1	89652645	89741598	0.00
chr1	89652645	90115572	0.00
chr1	89652645	90174095	0.00
chr1	89652645	90406641	0.00
chr1	89652645	91791852	0.00
chr1	89652645	91827751	0.00
chr1	89652645	92112863	0.00
chr1	89652645	92509699	0.00
chr1	89652645	92740529	0.00
chr1	89700254	90115572	0.00
chr1	89700254	90174095	0.00
chr1	89700254	90406641	0.00
chr1	89700254	91791852	0.00
chr1	89700254	91827751	0.00
chr1	89700254	92112863	0.00
chr1	89700254	92509699	0.00
chr1	89700254	92740529	0.00
chr1	89700254	92866041	0.00
chr1	89952056	90174095	0.00
chr1	89952056	90406641	0.00
chr1	89952056	91791852	0.00
chr1	89952056	91827751	0.00
chr1	89952056	92112863	0.00
chr1	89952056	92509699	0.00
chr1	89952056	92740529	0.00
chr1	89952056	92866041	0.00
chr1	89952056	93025485	0.00
chr1	90159685	90406641	0.00
chr1	90159685	91791852	0.00
chr1	90159685	91827751	0.00
chr1	90159685	92112863	0.00
chr1	90159685	92509699	0.00
chr1	90159685	92740529	0.00
chr1	90159685	92866041	0.00
chr1	90159685	93025485	0.00
chr1	90159685	93120255	0.00
chr1	90396445	91791852	0.00
chr1	90396445	91827751	0.00
chr1	90396445	92112863	0.00
chr1	90396445	92509699	0.00
chr1	90396445	92740529	0.00
chr1	90396445	92866041	0.00
chr1	90396445	93025485	0.00
chr1	90396445	93120255	0.00
chr1	90396445	93295360	0.00
chr1	91351380	91827751	0.00
chr1	91351380	92112863	0.00
chr1	91351380	92509699	0.00
chr1	91351380	92740529	0.00
chr1	91351380	92866041	0.00
chr1	91351380	93025485	0.00
chr1	91351380	93120255	0.00
chr1	91351380	93295360	0.00
chr1	91351380	93309799	0.00
chr1	91824558	92112863	0.00
chr1	91824558	92509699	0.00
chr1	91824558	92740529	0.00
chr1	91824558	92866041	0.00
chr1	91824558	93025485	0.00
chr1	91824558	93120255	0.00
chr1	91824558	93295360	0.00
chr1	91824558	93309799	0.00
chr1	91824558	93355907	0.00
chr1	92100577	92509699	0.00
chr1	92100577	92740529	0.00
chr1	92100577	92866041	0.00
chr1	92100577	93025485	0.00
chr1	92100577	93120255	0.00
chr1	92100577	93295360	0.00
chr1	92100577	93309799	0.00
chr1	92100577	93355907	0.00
chr1	92100577	93744605	0.00
chr1	92500073	92740529	0.58
chr1	92500073	92866041	0.00
chr1	92500073	93025485	0.00
chr1	92500073	93120255	0.00
chr1	92500073	93295360	0.00
chr1	92500073	93309799	0.00
chr1	92500073	93355907	0.00
chr1	92500073	93744605	0.00
chr1	92500073	94537141	0.00
chr1	92663434	92866041	0.00
chr1	92663434	93025485	0.00
chr1	92663434	93120255	0.00
chr1	92663434	93295360	0.00
chr1	92663434	93309799	0.00
chr1	92663434	93355907	0.00
chr1	92663434	93744605	0.00
chr1	92663434	94537141	0.00
chr1	92663434	94756775	0.00
chr1	92854711	93025485	0.00
chr1	92854711	93120255	0.00
chr1	92854711	93295360	0.00
chr1	92854711	93309799	0.00
chr1	92854711	93355907	0.00
chr1	92854711	93744605	0.00
chr1	92854711	94537141	0.00
chr1	92854711	94756775	0.00
chr1	92854711	94817156	0.00
chr1	92895380	93120255	0.00
chr1	92895380	93295360	0.00
chr1	92895380	93309799	0.00
chr1	92895380	93355907	0.00
chr1	92895380	93744605	0.00
chr1	92895380	94537141	0.00
chr1	92895380	94756775	0.00
chr1	92895380	94817156	0.00
chr1	92895380	94844517	0.00
chr1	93076627	93295360	0.00
chr1	93076627	93309799	0.00
chr1	93076627	93355907	0.00
chr1	93076627	93744605	0.00
chr1	93076627	94537141	0.00
chr1	93076627	94756775	0.00
chr1	93076627	94817156	0.00
chr1	93076627	94844517	0.00
chr1	93076627	95041984	0.00
chr1	93271983	93309799	0.00
chr1	93271983	93355907	0.00
chr1	93271983	93744605	0.00
chr1	93271983	94537141	0.00
chr1	93271983	94756775	0.00
chr1	93271983	94817156	0.00
chr1	93271983	94844517	0.00
chr1	93271983	95041984	0.00
chr1	93271983	95261851	0.00
chr1	93308059	93355907	0.00
chr1	93308059	93744605	0.00
chr1	93308059	94537141	0.00
chr1	93308059	94756775	0.00
chr1	93308059	94817156	0.00
chr1	93308059	94844517	0.00
chr1	93308059	95041984	0.00
chr1	93308059	95261851	0.00
chr1	93308059	95342229	0.00
chr1	93312560	93744605	0.00
chr1	93312560	94537141	0.00
chr1	93312560	94756775	0.00
chr1	93312560	94817156	0.00
chr1	93312560	94844517	0.00
chr1	93312560	95041984	0.00
chr1	93312560	95261851	0.00
chr1	93312560	95342229	0.00
chr1	93312560	95406307	0.00
chr1	93698037	94537141	0.00
chr1	93698037	94756775	0.00
chr1	93698037	94817156	0.00
chr1	93698037	94844517	0.00
chr1	93698037	95041984	0.00
chr1	93698037	95261851	0.00
chr1	93698037	95342229	0.00
chr1	93698037	95406307	0.00
chr1	93698037	95592339	0.00
chr1	94533721	94756775	0.00
chr1	94533721	94817156	0.00
chr1	94533721	94844517	0.00
chr1	94533721	95041984	0.00
chr1	94533721	95261851	0.00
chr1	94533721	95342229	0.00
chr1	94533721	95406307	0.00
chr1	94533721	95592339	0.00
chr1	94533721	95651357	0.00
chr1	94728221	94817156	0.00
chr1	94728221	94844517	0.00
chr1	94728221	95041984	0.00
chr1	94728221	95261851	0.00
chr1	94728221	95342229	0.00
chr1	94728221	95406307	0.00
chr1	94728221	95592339	0.00
chr1	94728221	95651357	0.00
chr1	94728221	95684756	0.00
chr1	94807981	94844517	0.00
chr1	94807981	95041984	0.00
chr1	94807981	95261851	0.00
chr1	94807981	95342229	0.00
chr1	94807981	95406307	0.00
chr1	94807981	95592339	0.00
chr1	94807981	95651357	0.00
chr1	94807981	95684756	0.00
chr1	94807981	95698483	0.00
chr1	94830952	95041984	0.00
chr1	94830952	95261851	0.00
chr1	94830952	95342229	0.00
chr1	94830952	95406307	0.00
chr1	94830952	95592339	0.00
chr1	94830952	95651357	0.00
chr1	94830952	95684756	0.00
chr1	94830952	95698483	0.00
chr1	94830952	95949130	0.00
chr1	95031821	95261851	0.00
chr1	95031821	95342229	0.00
chr1	95031821	95406307	0.00
chr1	95031821	95592339	0.00
chr1	95031821	95651357	0.00
chr1	95031821	95684756	0.00
chr1	95031821	95698483	0.00
chr1	95031821	95949130	0.00
chr1	95031821	97564166	0.00
chr1	95240220	95342229	0.00
chr1	95240220	95406307	0.00
chr1	95240220	95592339	0.00
chr1	95240220	95651357	0.00
chr1	95240220	95684756	0.00
chr1	95240220	95698483	0.00
chr1	95240220	95949130	0.00
chr1	95240220	97564166	0.00
chr1	95240220	99558651	0.00
chr1	95304342	95406307	0.00
chr1	95304342	95592339	0.00
chr1	95304342	95651357	0.00
chr1	95304342	95684756	0.00
chr1	95304342	95698483	0.00
chr1	95304342	95949130	0.00
chr1	95304342	97564166	0.00
chr1	95304342	99558651	0.00
chr1	95304342	99992090	0.00
chr1	95375620	95592339	0.00
chr1	95375620	95651357	0.00
chr1	95375620	95684756	0.00
chr1	95375620	95698483	0.00
chr1	95375620	95949130	0.00
chr1	95375620	97564166	0.00
chr1	95375620	99558651	0.00
chr1	95375620	99992090	0.00
chr1	95375620	101687329	0.00
chr1	95582332	95651357	0.00
chr1	95582332	95684756	0.00
chr1	95582332	95698483	0.00
chr1	95582332	95949130	0.00
chr1	95582332	97564166	0.00
chr1	95582332	99558651	0.00
chr1	95582332	99992090	0.00
chr1	95582332	101687329	0.00
chr1	95582332	107555585	0.00
chr1	95598511	95684756	0.00
chr1	95598511	95698483	0.00
chr1	95598511	95949130	0.00
chr1	95598511	97564166	0.00
chr1	95598511	99558651	0.00
chr1	95598511	99992090	0.00
chr1	95598511	101687329	0.00
chr1	95598511	107555585	0.00
chr1	95598511	107744558	0.00
chr1	95651599	95698483	0.00
chr1	95651599	95949130	0.00
chr1	95651599	97564166	0.00
chr1	95651599	99558651	0.00
chr1	95651599	99992090	0.00
chr1	95651599	101687329	0.00
chr1	95651599	107555585	0.00
chr1	95651599	107744558	0.00
chr1	95651599	108610851	0.00
chr1	95696641	95949130	0.00
chr1	95696641	97564166	0.00
chr1	95696641	99558651	0.00
chr1	95696641	99992090	0.00
chr1	95696641	101687329	0.00
chr1	95696641	107555585	0.00
chr1	95696641	107744558	0.00
chr1	95696641	108610851	0.00
chr1	95696641	108693209	0.00
chr1	95934883	97564166	0.00
chr1	95934883	99558651	0.00
chr1	95934883	99992090	0.00
chr1	95934883	101687329	0.00
chr1	95934883	107555585	0.00
chr1	95934883	107744558	0.00
chr1	95934883	108610851	0.00
chr1	95934883	108693209	0.00
chr1	95934883	108778677	0.00
chr1	97484260	99558651	0.00
chr1	97484260	99992090	0.00
chr1	97484260	101687329	0.00
chr1	97484260	107555585	0.00
chr1	97484260	107744558	0.00
chr1	97484260	108610851	0.00
chr1	97484260	108693209	0.00
chr1	97484260	108778677	0.00
chr1	97484260	108948914	0.00
chr1	99540479	99992090	0.00
chr1	99540479	101687329	0.00
chr1	99540479	107555585	0.00
chr1	99540479	107744558	0.00
chr1	99540479	108610851	0.00
chr1	99540479	108693209	0.00
chr1	99540479	108778677	0.00
chr1	99540479	108948914	0.00
chr1	99540479	109422169	0.00
chr1	99717671	101687329	0.00
chr1	99717671	107555585	0.00
chr1	99717671	107744558	0.00
chr1	99717671	108610851	0.00
chr1	99717671	108693209	0.00
chr1	99717671	108778677	0.00
chr1	99717671	108948914	0.00
chr1	99717671	109422169	0.00
chr1	99717671	109505555	0.00
chr1	101687026	107555585	0.00
chr1	101687026	107744558	0.00
chr1	101687026	108610851	0.00
chr1	101687026	108693209	0.00
chr1	101687026	108778677	0.00
chr1	101687026	108948914	0.00
chr1	101687026	109422169	0.00
chr1	101687026	109505555	0.00
chr1	101687026	120230166	0.00
chr1	107417722	107744558	0.00
chr1	107417722	108610851	0.00
chr1	107417722	108693209	0.00
chr1	107417722	108778677	0.00
chr1	107417722	108948914	0.00
chr1	107417722	109422169	0.00
chr1	107417722	109505555	0.00
chr1	107417722	120230166	0.00
chr1	107417722	120579448	0.00
chr1	107677299	108610851	0.00
chr1	107677299	108693209	0.00
chr1	107677299	108778677	0.00
chr1	107677299	108948914	0.00
chr1	107677299	109422169	0.00
chr1	107677299	109505555	0.00
chr1	107677299	120230166	0.00
chr1	107677299	120579448	0.00
chr1	107677299	120950196	0.00
chr1	108434754	108693209	0.00
chr1	108434754	108778677	0.00
chr1	108434754	108948914	0.00
chr1	108434754	109422169	0.00
chr1	108434754	109505555	0.00
chr1	108434754	120230166	0.00
chr1	108434754	120579448	0.00
chr1	108434754	120950196	0.00
chr1	108434754	121318825	0.00
chr1	108667734	108778677	0.00
chr1	108667734	108948914	0.00
chr1	108667734	109422169	0.00
chr1	108667734	109505555	0.00
chr1	108667734	120230166	0.00
chr1	108667734	120579448	0.00
chr1	108667734	120950196	0.00
chr1	108667734	121318825	0.00
chr1	108667734	121401205	0.00
chr1	108757751	108948914	0.00
chr1	108757751	109422169	0.00
chr1	108757751	109505555	0.00
chr1	108757751	120230166	0.00
chr1	108757751	120579448	0.00
chr1	108757751	120950196	0.00
chr1	108757751	121318825	0.00
chr1	108757751	121401205	0.00
chr1	108757751	121970361	0.00
chr1	108942181	109422169	0.00
chr1	108942181	109505555	0.00
chr1	108942181	120230166	0.00
chr1	108942181	120579448	0.00
chr1	108942181	120950196	0.00
chr1	108942181	121318825	0.00
chr1	108942181	121401205	0.00
chr1	108942181	121970361	0.00
chr1	108942181	122017491	0.00
chr1	109407999	109505555	0.00
chr1	109407999	120230166	0.00
chr1	109407999	120579448	0.00
chr1	109407999	120950196	0.00
chr1	109407999	121318825	0.00
chr1	109407999	121401205	0.00
chr1	109407999	121970361	0.00
chr1	109407999	122017491	0.00
chr1	109407999	122401661	0.00
chr1	109486582	120230166	0.00
chr1	109486582	120579448	0.00
chr1	109486582	120950196	0.00
chr1	109486582	121318825	0.00
chr1	109486582	121401205	0.00
chr1	109486582	121970361	0.00
chr1	109486582	122017491	0.00
chr1	109486582	122401661	0.00
chr1	109486582	122504568	0.00
chr1	120218448	120579448	0.00
chr1	120218448	120950196	0.00
chr1	120218448	121318825	0.00
chr1	120218448	121401205	0.00
chr1	120218448	121970361	0.00
chr1	120218448	122017491	0.00
chr1	120218448	122401661	0.00
chr1	120218448	122504568	0.00
chr1	120218448	123398165	0.00
chr1	120524526	120950196	0.00
chr1	120524526	121318825	0.00
chr1	120524526	121401205	0.00
chr1	120524526	121970361	0.00
chr1	120524526	122017491	0.00
chr1	120524526	122401661	0.00
chr1	120524526	122504568	0.00
chr1	120524526	123398165	0.00
chr1	120524526	123425012	0.00
chr1	120730637	121318825	0.00
chr1	120730637	121401205	0.00
chr1	120730637	121970361	0.00
chr1	120730637	122017491	0.00
chr1	120730637	122401661	0.00
chr1	120730637	122504568	0.00
chr1	120730637	123398165	0.00
chr1	120730637	123425012	0.00
chr1	120730637	130134312	0.00
chr1	121312041	121401205	0.00
chr1	121312041	121970361	0.00
chr1	121312041	122017491	0.00
chr1	121312041	122401661	0.00
chr1	121312041	122504568	0.00
chr1	121312041	123398165	0.00
chr1	121312041	123425012	0.00
chr1	121312041	130134312	0.00
chr1	121312041	130175954	0.00
chr1	121366885	121970361	0.00
chr1	121366885	122017491	0.00
chr1	121366885	122401661	0.00
chr1	121366885	122504568	0.00
chr1	121366885	123398165	0.00
chr1	121366885	123425012	0.00
chr1	121366885	130134312	0.00
chr1	121366885	130175954	0.00
chr1	121366885	130224895	0.00
chr1	121964087	122017491	0.00
chr1	121964087	122401661	0.00
chr1	121964087	122504568	0.00
chr1	121964087	123398165	0.00
chr1	121964087	123425012	0.00
chr1	121964087	130134312	0.00
chr1	121964087	130175954	0.00
chr1	121964087	130224895	0.00
chr1	121964087	130488876	0.00
chr1	122009866	122401661	0.00
chr1	122009866	122504568	0.00
chr1	122009866	123398165	0.00
chr1	122009866	123425012	0.00
chr1	122009866	130134312	0.00
chr1	122009866	130175954	0.00
chr1	122009866	130224895	0.00
chr1	122009866	130488876	0.00
chr1	122009866	132359317	0.00
chr1	122371114	122504568	0.00
chr1	122371114	123398165	0.00
chr1	122371114	123425012	0.00
chr1	122371114	130134312	0.00
chr1	122371114	130175954	0.00
chr1	122371114	130224895	0.00
chr1	122371114	130488876	0.00
chr1	122371114	132359317	0.00
chr1	122371114	132526173	0.00
chr1	122499200	123398165	0.00
chr1	122499200	123425012	0.00
chr1	122499200	130134312	0.00
chr1	122499200	130175954	0.00
chr1	122499200	130224895	0.00
chr1	122499200	130488876	0.00
chr1	122499200	132359317	0.00
chr1	122499200	132526173	0.00
chr1	122499200	132558176	0.00
chr1	123327676	123425012	0.00
chr1	123327676	130134312	0.00
chr1	123327676	130175954	0.00
chr1	123327676	130224895	0.00
chr1	123327676	130488876	0.00
chr1	123327676	132359317	0.00
chr1	123327676	132526173	0.00
chr1	123327676	132558176	0.00
chr1	123327676	132612391	0.00
chr1	123406351	130134312	0.00
chr1	123406351	130175954	0.00
chr1	123406351	130224895	0.00
chr1	123406351	130488876	0.00
chr1	123406351	132359317	0.00
chr1	123406351	132526173	0.00
chr1	123406351	132558176	0.00
chr1	123406351	132612391	0.00
chr1	123406351	132921547	0.00
chr1	129999882	130175954	0.00
chr1	129999882	130224895	0.00
chr1	129999882	130488876	0.00
chr1	129999882	132359317	0.00
chr1	129999882	132526173	0.00
chr1	129999882	132558176	0.00
chr1	129999882	132612391	0.00
chr1	129999882	132921547	0.00
chr1	129999882	132994144	0.00
chr1	130140757	130224895	0.00
chr1	130140757	130488876	0.00
chr1	130140757	132359317	0.00
chr1	130140757	132526173	0.00
chr1	130140757	132558176	0.00
chr1	130140757	132612391	0.00
chr1	130140757	132921547	0.00
chr1	130140757	132994144	0.00
chr1	130140757	133079463	0.00
chr1	130181340	130488876	0.00
chr1	130181340	132359317	0.00
chr1	130181340	132526173	0.00
chr1	130181340	132558176	0.00
chr1	130181340	132612391	0.00
chr1	130181340	132921547	0.00
chr1	130181340	132994144	0.00
chr1	130181340	133079463	0.00
chr1	130181340	133176140	0.00
chr1	130484777	132359317	0.00
chr1	130484777	132526173	0.00
chr1	130484777	132558176	0.00
chr1	130484777	132612391	0.00
chr1	130484777	132921547	0.00
chr1	130484777	132994144	0.00
chr1	130484777	133079463	0.00
chr1	130484777	133176140	0.00
chr1	130484777	133421595	0.00
chr1	132335605	132526173	0.00
chr1	132335605	132558176	0.00
chr1	132335605	132612391	0.00
chr1	132335605	132921547	0.00
chr1	132335605	132994144	0.00
chr1	132335605	133079463	0.00
chr1	132335605	133176140	0.00
chr1	132335605	133421595	0.00
chr1	132335605	133572077	0.00
chr1	132473289	132558176	0.00
chr1	132473289	132612391	0.00
chr1	132473289	132921547	0.00
chr1	132473289	132994144	0.00
chr1	132473289	133079463	0.00
chr1	132473289	133176140	0.00
chr1	132473289	133421595	0.00
chr1	132473289	133572077	0.00
chr1	132473289	133745438	0.00
chr1	132531356	132612391	0.00
chr1	132531356	132921547	0.00
chr1	132531356	132994144	0.00
chr1	132531356	133079463	0.00
chr1	132531356	133176140	0.00
chr1	132531356	133421595	0.00
chr1	132531356	133572077	0.00
chr1	132531356	133745438	0.00
chr1	132531356	133829549	0.00
chr1	132585758	132921547	0.00
chr1	132585758	132994144	0.00
chr1	132585758	133079463	0.00
chr1	132585758	133176140	0.00
chr1	132585758	133421595	0.00
chr1	132585758	133572077	0.00
chr1	132585758	133745438	0.00
chr1	132585758	133829549	0.00
chr1	132585758	133920469	0.00
chr1	132916421	132994144	0.00
[truncated: 64,859 more rows]
