# Supplementary material for: From Genes to Milk: Genomic Organization and Epigenetic Regulation of the Mammary Transcriptome
Source: PLoS One. 2013 Sep 26;8(9):e75030. doi: 10.1371/journal.pone.0075030 (PMC3784412; doi:10.1371/journal.pone.0075030)
Supplement: File S2 — Gzipped tab-delimited file reporting locations and scores for all putative gene neighborhoods. (GZ) [file pone.0075030.s005.gz › neville_ms1_nh_report_by_gc.csv]

nh_id	chromosome	start_gene_pos_index	num_genes	chr_start_pos	nh_bp_size	lower_bound	upper_bound	anc	pvalue	tns	synteny_score	tns	synteny_score	taxon_9483	taxon_9598	taxon_9544	taxon_9601	taxon_9615	taxon_9606	taxon_10116	taxon_9796	taxon_9593	taxon_9913	genes
1	1	0	2	4481008	285454	4481008	4775790	-0.03	0.818	0.00	1.00	0.00	1.00	Y	Y	Y	Y	Y	Y	Y	Y	Y	Y	ENSMUST00000027035_at,ENSMUST00000115538_at
2	1	0	3	4481008	316935	4481008	4836817	-0.23	0.938	0.00	1.00	0.00	1.00	Y	Y	Y	Y	Y	Y	Y	Y	Y	Y	ENSMUST00000115538_at,ENSMUST00000027036_at,ENSMUST00000027035_at
3	1	0	4	4481008	592225	4481008	5152526	-0.03	0.628	0.00	1.00	0.00	1.00	Y	Y	Y	Y	Y	Y	Y	Y	Y	Y	ENSMUST00000027036_at,ENSMUST00000044369_at,ENSMUST00000027035_at,ENSMUST00000115538_at
4	1	0	5	4481008	1097566	4481008	5592947	-0.02	0.575	0.00	1.00	0.00	1.00	Y	Y	Y	Y	Y	Y	Y	Y	Y	Y	ENSMUST00000027035_at,ENSMUST00000115538_at,ENSMUST00000027036_at,ENSMUST00000044369_at,ENSMUST00000027038_at
5	1	0	6	4481008	5054531	4481008	9537531	0.04	0.242	0.00	0.00	0.00	0.00	N	N	N	N	N	N	N	N	N	N	ENSMUST00000115538_at,ENSMUST00000027036_at,ENSMUST00000044369_at,ENSMUST00000027038_at,ENSMUST00000072079_at,ENSMUST00000027035_at
6	1	0	7	4481008	5177910	4481008	9690290	0.03	0.274	0.00	0.00	0.00	0.00	N	N	N	N	N	N	N	N	N	N	ENSMUST00000027035_at,ENSMUST00000115538_at,ENSMUST00000027036_at,ENSMUST00000044369_at,ENSMUST00000027038_at,ENSMUST00000072079_at,ENSMUST00000088658_at
7	1	0	8	4481008	5533907	4481008	10028026	0.05	0.182	0.00	0.00	0.00	0.00	N	N	N	N	N	N	N	N	N	N	ENSMUST00000027038_at,ENSMUST00000072079_at,ENSMUST00000088658_at,ENSMUST00000027050_at,ENSMUST00000027035_at,ENSMUST00000115538_at,ENSMUST00000027036_at,ENSMUST00000044369_at
8	1	0	9	4481008	5646646	4481008	10222575	0.01	0.343	0.00	0.00	0.00	0.00	N	N	N	N	N	N	N	N	N	N	ENSMUST00000027035_at,ENSMUST00000115538_at,ENSMUST00000027036_at,ENSMUST00000044369_at,ENSMUST00000027038_at,ENSMUST00000072079_at,ENSMUST00000088658_at,ENSMUST00000027050_at,ENSMUST00000088615_at
9	1	0	10	4481008	8375625	4481008	12981216	0.01	0.363	0.00	0.00	0.00	0.00	N	N	N	N	N	N	N	N	N	N	ENSMUST00000027035_at,ENSMUST00000115538_at,ENSMUST00000027036_at,ENSMUST00000044369_at,ENSMUST00000027038_at,ENSMUST00000072079_at,ENSMUST00000088658_at,ENSMUST00000027050_at,ENSMUST00000088615_at,ENSMUST00000115403_at
14	1	1	2	4766461	31482	4766461	4836817	-0.03	0.819	0.00	1.00	0.00	1.00	Y	Y	Y	Y	Y	Y	Y	Y	Y	Y	ENSMUST00000115538_at,ENSMUST00000027036_at
15	1	1	3	4766461	306772	4766461	5152526	0.29	0.044	0.28	1.00	0.28	1.00	Y	Y	Y	Y	Y	Y	Y	Y	Y	Y	ENSMUST00000115538_at,ENSMUST00000027036_at,ENSMUST00000044369_at
16	1	1	4	4766461	812113	4766461	5592947	0.15	0.097	0.00	1.00	0.00	1.00	Y	Y	Y	Y	Y	Y	Y	Y	Y	Y	ENSMUST00000115538_at,ENSMUST00000027036_at,ENSMUST00000044369_at,ENSMUST00000027038_at
17	1	1	5	4766461	4769078	4766461	9537531	0.19	0.048	0.00	0.00	0.00	0.00	N	N	N	N	N	N	N	N	N	N	ENSMUST00000115538_at,ENSMUST00000027036_at,ENSMUST00000044369_at,ENSMUST00000027038_at,ENSMUST00000072079_at
18	1	1	6	4766461	4892457	4766461	9690290	0.12	0.076	0.00	0.00	0.00	0.00	N	N	N	N	N	N	N	N	N	N	ENSMUST00000115538_at,ENSMUST00000027036_at,ENSMUST00000044369_at,ENSMUST00000027038_at,ENSMUST00000072079_at,ENSMUST00000088658_at
19	1	1	7	4766461	5248454	4766461	10028026	0.15	0.041	0.00	0.00	0.00	0.00	N	N	N	N	N	N	N	N	N	N	ENSMUST00000027038_at,ENSMUST00000072079_at,ENSMUST00000088658_at,ENSMUST00000027050_at,ENSMUST00000115538_at,ENSMUST00000027036_at,ENSMUST00000044369_at
20	1	1	8	4766461	5361193	4766461	10222575	0.09	0.089	0.00	0.00	0.00	0.00	N	N	N	N	N	N	N	N	N	N	ENSMUST00000115538_at,ENSMUST00000027036_at,ENSMUST00000044369_at,ENSMUST00000027038_at,ENSMUST00000072079_at,ENSMUST00000088658_at,ENSMUST00000027050_at,ENSMUST00000088615_at
21	1	1	9	4766461	8090172	4766461	12981216	0.07	0.112	0.00	0.00	0.00	0.00	N	N	N	N	N	N	N	N	N	N	ENSMUST00000115538_at,ENSMUST00000027036_at,ENSMUST00000044369_at,ENSMUST00000027038_at,ENSMUST00000072079_at,ENSMUST00000088658_at,ENSMUST00000027050_at,ENSMUST00000088615_at,ENSMUST00000115403_at
22	1	1	10	4766461	8362725	4766461	13362520	0.05	0.135	0.00	0.00	0.00	0.00	N	N	N	N	N	N	N	N	N	N	ENSMUST00000115538_at,ENSMUST00000027036_at,ENSMUST00000044369_at,ENSMUST00000027038_at,ENSMUST00000072079_at,ENSMUST00000088658_at,ENSMUST00000027050_at,ENSMUST00000088615_at,ENSMUST00000115403_at,ENSMUST00000081713_at
27	1	2	2	4797942	275291	4797942	5152526	0.64	0.034	0.62	1.00	0.62	1.00	Y	Y	Y	Y	Y	Y	Y	Y	Y	Y	ENSMUST00000027036_at,ENSMUST00000044369_at
28	1	2	3	4797942	780632	4797942	5592947	0.21	0.093	0.00	1.00	0.00	1.00	Y	Y	Y	Y	Y	Y	Y	Y	Y	Y	ENSMUST00000027036_at,ENSMUST00000044369_at,ENSMUST00000027038_at
29	1	2	4	4797942	4737597	4797942	9537531	0.21	0.062	0.00	0.00	0.00	0.00	N	N	N	N	N	N	N	N	N	N	ENSMUST00000027036_at,ENSMUST00000044369_at,ENSMUST00000027038_at,ENSMUST00000072079_at
30	1	2	5	4797942	4860976	4797942	9690290	0.12	0.100	0.00	0.00	0.00	0.00	N	N	N	N	N	N	N	N	N	N	ENSMUST00000027036_at,ENSMUST00000044369_at,ENSMUST00000027038_at,ENSMUST00000072079_at,ENSMUST00000088658_at
31	1	2	6	4797942	5216973	4797942	10028026	0.18	0.036	0.00	0.00	0.00	0.00	N	N	N	N	N	N	N	N	N	N	ENSMUST00000027036_at,ENSMUST00000044369_at,ENSMUST00000027038_at,ENSMUST00000072079_at,ENSMUST00000088658_at,ENSMUST00000027050_at
32	1	2	7	4797942	5329712	4797942	10222575	0.10	0.085	0.00	0.00	0.00	0.00	N	N	N	N	N	N	N	N	N	N	ENSMUST00000027036_at,ENSMUST00000044369_at,ENSMUST00000027038_at,ENSMUST00000072079_at,ENSMUST00000088658_at,ENSMUST00000027050_at,ENSMUST00000088615_at
33	1	2	8	4797942	8058691	4797942	12981216	0.08	0.111	0.00	0.00	0.00	0.00	N	N	N	N	N	N	N	N	N	N	ENSMUST00000027036_at,ENSMUST00000044369_at,ENSMUST00000027038_at,ENSMUST00000072079_at,ENSMUST00000088658_at,ENSMUST00000027050_at,ENSMUST00000088615_at,ENSMUST00000115403_at
34	1	2	9	4797942	8331244	4797942	13362520	0.06	0.136	0.00	0.00	0.00	0.00	N	N	N	N	N	N	N	N	N	N	ENSMUST00000027036_at,ENSMUST00000044369_at,ENSMUST00000027038_at,ENSMUST00000072079_at,ENSMUST00000088658_at,ENSMUST00000027050_at,ENSMUST00000088615_at,ENSMUST00000115403_at,ENSMUST00000081713_at
35	1	2	10	4797942	8756841	4797942	13579945	0.02	0.336	0.00	0.00	0.00	0.00	N	N	N	N	N	N	N	N	N	N	ENSMUST00000072079_at,ENSMUST00000088658_at,ENSMUST00000027050_at,ENSMUST00000088615_at,ENSMUST00000115403_at,ENSMUST00000081713_at,ENSMUST00000027068_at,ENSMUST00000027036_at,ENSMUST00000044369_at,ENSMUST00000027038_at
39	1	3	2	5073232	505342	5073232	5592947	0.00	0.207	0.00	1.00	0.00	1.00	Y	Y	Y	Y	Y	Y	Y	Y	Y	Y	ENSMUST00000044369_at,ENSMUST00000027038_at
40	1	3	3	5073232	4462307	5073232	9537531	0.14	0.163	0.00	0.00	0.00	0.00	N	N	N	N	N	N	N	N	N	N	ENSMUST00000044369_at,ENSMUST00000027038_at,ENSMUST00000072079_at
41	1	3	4	5073232	4585686	5073232	9690290	0.07	0.222	0.00	0.00	0.00	0.00	N	N	N	N	N	N	N	N	N	N	ENSMUST00000044369_at,ENSMUST00000027038_at,ENSMUST00000072079_at,ENSMUST00000088658_at
42	1	3	5	5073232	4941683	5073232	10028026	0.11	0.118	0.00	0.00	0.00	0.00	N	N	N	N	N	N	N	N	N	N	ENSMUST00000044369_at,ENSMUST00000027038_at,ENSMUST00000072079_at,ENSMUST00000088658_at,ENSMUST00000027050_at
43	1	3	6	5073232	5054422	5073232	10222575	0.05	0.226	0.00	0.00	0.00	0.00	N	N	N	N	N	N	N	N	N	N	ENSMUST00000044369_at,ENSMUST00000027038_at,ENSMUST00000072079_at,ENSMUST00000088658_at,ENSMUST00000027050_at,ENSMUST00000088615_at
44	1	3	7	5073232	7783401	5073232	12981216	0.03	0.260	0.00	0.00	0.00	0.00	N	N	N	N	N	N	N	N	N	N	ENSMUST00000044369_at,ENSMUST00000027038_at,ENSMUST00000072079_at,ENSMUST00000088658_at,ENSMUST00000027050_at,ENSMUST00000088615_at,ENSMUST00000115403_at
45	1	3	8	5073232	8055954	5073232	13362520	0.02	0.287	0.00	0.00	0.00	0.00	N	N	N	N	N	N	N	N	N	N	ENSMUST00000044369_at,ENSMUST00000027038_at,ENSMUST00000072079_at,ENSMUST00000088658_at,ENSMUST00000027050_at,ENSMUST00000088615_at,ENSMUST00000115403_at,ENSMUST00000081713_at
46	1	3	9	5073232	8481551	5073232	13579945	0.00	0.509	0.00	0.00	0.00	0.00	N	N	N	N	N	N	N	N	N	N	ENSMUST00000044369_at,ENSMUST00000027038_at,ENSMUST00000072079_at,ENSMUST00000088658_at,ENSMUST00000027050_at,ENSMUST00000088615_at,ENSMUST00000115403_at,ENSMUST00000081713_at,ENSMUST00000027068_at
47	1	3	10	5073232	8543608	5073232	13650601	-0.01	0.672	0.00	0.00	0.00	0.00	N	N	N	N	N	N	N	N	N	N	ENSMUST00000044369_at,ENSMUST00000027038_at,ENSMUST00000072079_at,ENSMUST00000088658_at,ENSMUST00000027050_at,ENSMUST00000088615_at,ENSMUST00000115403_at,ENSMUST00000081713_at,ENSMUST00000027068_at,ENSMUST00000027071_at
50	1	4	2	5578573	3956966	5578573	9537531	0.00	0.207	0.00	0.00	0.00	0.00	N	N	N	N	N	N	N	N	N	N	ENSMUST00000027038_at,ENSMUST00000072079_at
51	1	4	3	5578573	4080345	5578573	9690290	0.00	0.342	0.00	0.00	0.00	0.00	N	N	N	N	N	N	N	N	N	N	ENSMUST00000027038_at,ENSMUST00000072079_at,ENSMUST00000088658_at
52	1	4	4	5578573	4436342	5578573	10028026	0.02	0.342	0.00	0.00	0.00	0.00	N	N	N	N	N	N	N	N	N	N	ENSMUST00000027038_at,ENSMUST00000072079_at,ENSMUST00000088658_at,ENSMUST00000027050_at
53	1	4	5	5578573	4549081	5578573	10222575	-0.01	0.559	0.00	0.00	0.00	0.00	N	N	N	N	N	N	N	N	N	N	ENSMUST00000027038_at,ENSMUST00000072079_at,ENSMUST00000088658_at,ENSMUST00000027050_at,ENSMUST00000088615_at
54	1	4	6	5578573	7278060	5578573	12981216	-0.01	0.531	0.00	0.00	0.00	0.00	N	N	N	N	N	N	N	N	N	N	ENSMUST00000027038_at,ENSMUST00000072079_at,ENSMUST00000088658_at,ENSMUST00000027050_at,ENSMUST00000088615_at,ENSMUST00000115403_at
55	1	4	7	5578573	7550613	5578573	13362520	-0.01	0.517	0.00	0.00	0.00	0.00	N	N	N	N	N	N	N	N	N	N	ENSMUST00000027038_at,ENSMUST00000072079_at,ENSMUST00000088658_at,ENSMUST00000027050_at,ENSMUST00000088615_at,ENSMUST00000115403_at,ENSMUST00000081713_at
56	1	4	8	5578573	7976210	5578573	13579945	-0.01	0.592	0.00	0.00	0.00	0.00	N	N	N	N	N	N	N	N	N	N	ENSMUST00000027038_at,ENSMUST00000072079_at,ENSMUST00000088658_at,ENSMUST00000027050_at,ENSMUST00000088615_at,ENSMUST00000115403_at,ENSMUST00000081713_at,ENSMUST00000027068_at
57	1	4	9	5578573	8038267	5578573	13650601	-0.02	0.655	0.00	0.00	0.00	0.00	N	N	N	N	N	N	N	N	N	N	ENSMUST00000027038_at,ENSMUST00000072079_at,ENSMUST00000088658_at,ENSMUST00000027050_at,ENSMUST00000088615_at,ENSMUST00000115403_at,ENSMUST00000081713_at,ENSMUST00000027068_at,ENSMUST00000027071_at
58	1	4	10	5578573	8580462	5578573	14300281	-0.01	0.642	0.00	0.00	0.00	0.00	N	N	N	N	N	N	N	N	N	N	ENSMUST00000027038_at,ENSMUST00000072079_at,ENSMUST00000088658_at,ENSMUST00000027050_at,ENSMUST00000088615_at,ENSMUST00000115403_at,ENSMUST00000081713_at,ENSMUST00000027068_at,ENSMUST00000027071_at,ENSMUST00000080664_at
60	1	5	2	9535538	123380	9535538	9690290	0.00	0.207	0.00	0.90	0.00	0.90	Y	Y	Y	Y	Y	Y	N	Y	Y	Y	ENSMUST00000072079_at,ENSMUST00000088658_at
61	1	5	3	9535538	479377	9535538	10028026	0.05	0.280	0.00	0.90	0.00	0.90	Y	Y	Y	Y	Y	Y	N	Y	Y	Y	ENSMUST00000072079_at,ENSMUST00000088658_at,ENSMUST00000027050_at
62	1	5	4	9535538	592116	9535538	10222575	-0.02	0.613	0.00	0.90	0.00	0.90	Y	Y	Y	Y	Y	Y	N	Y	Y	Y	ENSMUST00000072079_at,ENSMUST00000088658_at,ENSMUST00000027050_at,ENSMUST00000088615_at
63	1	5	5	9535538	3321095	9535538	12981216	-0.01	0.559	0.00	0.80	0.00	0.80	Y	Y	Y	Y	Y	Y	N	Y	Y	N	ENSMUST00000072079_at,ENSMUST00000088658_at,ENSMUST00000027050_at,ENSMUST00000088615_at,ENSMUST00000115403_at
64	1	5	6	9535538	3593648	9535538	13362520	-0.01	0.531	0.00	0.80	0.00	0.80	Y	Y	Y	Y	Y	Y	N	Y	Y	N	ENSMUST00000072079_at,ENSMUST00000088658_at,ENSMUST00000027050_at,ENSMUST00000088615_at,ENSMUST00000115403_at,ENSMUST00000081713_at
65	1	5	7	9535538	4019245	9535538	13579945	-0.02	0.608	0.00	0.80	0.00	0.80	Y	Y	Y	Y	Y	Y	N	Y	Y	N	ENSMUST00000072079_at,ENSMUST00000088658_at,ENSMUST00000027050_at,ENSMUST00000088615_at,ENSMUST00000115403_at,ENSMUST00000081713_at,ENSMUST00000027068_at
66	1	5	8	9535538	4081302	9535538	13650601	-0.02	0.675	0.00	0.80	0.00	0.80	Y	Y	Y	Y	Y	Y	N	Y	Y	N	ENSMUST00000072079_at,ENSMUST00000088658_at,ENSMUST00000027050_at,ENSMUST00000088615_at,ENSMUST00000115403_at,ENSMUST00000081713_at,ENSMUST00000027068_at,ENSMUST00000027071_at
67	1	5	9	9535538	4623497	9535538	14300281	-0.02	0.655	0.00	0.80	0.00	0.80	Y	Y	Y	Y	Y	Y	N	Y	Y	N	ENSMUST00000072079_at,ENSMUST00000088658_at,ENSMUST00000027050_at,ENSMUST00000088615_at,ENSMUST00000115403_at,ENSMUST00000081713_at,ENSMUST00000027068_at,ENSMUST00000027071_at,ENSMUST00000080664_at
68	1	5	10	9535538	5207889	9535538	14746047	-0.01	0.642	0.00	0.80	0.00	0.80	Y	Y	Y	Y	Y	Y	N	Y	Y	N	ENSMUST00000072079_at,ENSMUST00000088658_at,ENSMUST00000027050_at,ENSMUST00000088615_at,ENSMUST00000115403_at,ENSMUST00000081713_at,ENSMUST00000027068_at,ENSMUST00000027071_at,ENSMUST00000080664_at,ENSMUST00000027062_at
74	1	6	2	9658917	355998	9658917	10028026	0.00	0.207	0.00	1.00	0.00	1.00	Y	Y	Y	Y	Y	Y	Y	Y	Y	Y	ENSMUST00000088658_at,ENSMUST00000027050_at
75	1	6	3	9658917	468737	9658917	10222575	-0.04	0.698	0.00	1.00	0.00	1.00	Y	Y	Y	Y	Y	Y	Y	Y	Y	Y	ENSMUST00000088658_at,ENSMUST00000027050_at,ENSMUST00000088615_at
76	1	6	4	9658917	3197716	9658917	12981216	-0.02	0.605	0.00	0.90	0.00	0.90	Y	Y	Y	Y	Y	Y	Y	Y	Y	N	ENSMUST00000088658_at,ENSMUST00000027050_at,ENSMUST00000088615_at,ENSMUST00000115403_at
77	1	6	5	9658917	3470269	9658917	13362520	-0.01	0.552	0.00	0.90	0.00	0.90	Y	Y	Y	Y	Y	Y	Y	Y	Y	N	ENSMUST00000088658_at,ENSMUST00000027050_at,ENSMUST00000088615_at,ENSMUST00000115403_at,ENSMUST00000081713_at
78	1	6	6	9658917	3895866	9658917	13579945	-0.01	0.530	0.00	0.90	0.00	0.90	Y	Y	Y	Y	Y	Y	Y	Y	Y	N	ENSMUST00000088658_at,ENSMUST00000027050_at,ENSMUST00000088615_at,ENSMUST00000115403_at,ENSMUST00000081713_at,ENSMUST00000027068_at
79	1	6	7	9658917	3957923	9658917	13650601	-0.02	0.615	0.00	0.90	0.00	0.90	Y	Y	Y	Y	Y	Y	Y	Y	Y	N	ENSMUST00000088658_at,ENSMUST00000027050_at,ENSMUST00000088615_at,ENSMUST00000115403_at,ENSMUST00000081713_at,ENSMUST00000027068_at,ENSMUST00000027071_at
80	1	6	8	9658917	4500118	9658917	14300281	-0.01	0.599	0.00	0.90	0.00	0.90	Y	Y	Y	Y	Y	Y	Y	Y	Y	N	ENSMUST00000088658_at,ENSMUST00000027050_at,ENSMUST00000088615_at,ENSMUST00000115403_at,ENSMUST00000081713_at,ENSMUST00000027068_at,ENSMUST00000027071_at,ENSMUST00000080664_at
81	1	6	9	9658917	5084510	9658917	14746047	-0.01	0.588	0.00	0.90	0.00	0.90	Y	Y	Y	Y	Y	Y	Y	Y	Y	N	ENSMUST00000088658_at,ENSMUST00000027050_at,ENSMUST00000088615_at,ENSMUST00000115403_at,ENSMUST00000081713_at,ENSMUST00000027068_at,ENSMUST00000027071_at,ENSMUST00000080664_at,ENSMUST00000027062_at
82	1	6	10	9658917	6136822	9658917	15833509	-0.01	0.583	0.00	0.90	0.00	0.90	Y	Y	Y	Y	Y	Y	Y	Y	Y	N	ENSMUST00000088658_at,ENSMUST00000027050_at,ENSMUST00000088615_at,ENSMUST00000115403_at,ENSMUST00000081713_at,ENSMUST00000027068_at,ENSMUST00000027071_at,ENSMUST00000080664_at,ENSMUST00000027062_at,ENSMUST00000027057_at
86	1	7	2	10014914	112740	10014914	10222575	-0.11	0.840	0.00	1.00	0.00	1.00	Y	Y	Y	Y	Y	Y	Y	Y	Y	Y	ENSMUST00000027050_at,ENSMUST00000088615_at
87	1	7	3	10014914	2841719	10014914	12981216	-0.04	0.698	0.00	0.90	0.00	0.90	Y	Y	Y	Y	Y	Y	Y	Y	Y	N	ENSMUST00000027050_at,ENSMUST00000088615_at,ENSMUST00000115403_at
88	1	7	4	10014914	3114272	10014914	13362520	-0.02	0.605	0.00	0.90	0.00	0.90	Y	Y	Y	Y	Y	Y	Y	Y	Y	N	ENSMUST00000027050_at,ENSMUST00000088615_at,ENSMUST00000115403_at,ENSMUST00000081713_at
89	1	7	5	10014914	3539869	10014914	13579945	-0.01	0.558	0.00	0.90	0.00	0.90	Y	Y	Y	Y	Y	Y	Y	Y	Y	N	ENSMUST00000027050_at,ENSMUST00000088615_at,ENSMUST00000115403_at,ENSMUST00000081713_at,ENSMUST00000027068_at
90	1	7	6	10014914	3601926	10014914	13650601	-0.02	0.642	0.00	0.90	0.00	0.90	Y	Y	Y	Y	Y	Y	Y	Y	Y	N	ENSMUST00000027050_at,ENSMUST00000088615_at,ENSMUST00000115403_at,ENSMUST00000081713_at,ENSMUST00000027068_at,ENSMUST00000027071_at
91	1	7	7	10014914	4144121	10014914	14300281	-0.02	0.615	0.00	0.90	0.00	0.90	Y	Y	Y	Y	Y	Y	Y	Y	Y	N	ENSMUST00000027050_at,ENSMUST00000088615_at,ENSMUST00000115403_at,ENSMUST00000081713_at,ENSMUST00000027068_at,ENSMUST00000027071_at,ENSMUST00000080664_at
92	1	7	8	10014914	4728513	10014914	14746047	-0.01	0.599	0.00	0.90	0.00	0.90	Y	Y	Y	Y	Y	Y	Y	Y	Y	N	ENSMUST00000027050_at,ENSMUST00000088615_at,ENSMUST00000115403_at,ENSMUST00000081713_at,ENSMUST00000027068_at,ENSMUST00000027071_at,ENSMUST00000080664_at,ENSMUST00000027062_at
93	1	7	9	10014914	5780825	10014914	15833509	-0.01	0.588	0.00	0.90	0.00	0.90	Y	Y	Y	Y	Y	Y	Y	Y	Y	N	ENSMUST00000027050_at,ENSMUST00000088615_at,ENSMUST00000115403_at,ENSMUST00000081713_at,ENSMUST00000027068_at,ENSMUST00000027071_at,ENSMUST00000080664_at,ENSMUST00000027062_at,ENSMUST00000027057_at
94	1	7	10	10014914	6617935	10014914	16646946	-0.02	0.713	0.00	0.90	0.00	0.90	Y	Y	Y	Y	Y	Y	Y	Y	Y	N	ENSMUST00000027050_at,ENSMUST00000088615_at,ENSMUST00000115403_at,ENSMUST00000081713_at,ENSMUST00000027068_at,ENSMUST00000027071_at,ENSMUST00000080664_at,ENSMUST00000027062_at,ENSMUST00000027057_at,ENSMUST00000115352_at
98	1	8	2	10127653	2728980	10127653	12981216	0.00	0.207	0.00	0.90	0.00	0.90	Y	Y	Y	Y	Y	Y	Y	Y	Y	N	ENSMUST00000088615_at,ENSMUST00000115403_at
99	1	8	3	10127653	3001533	10127653	13362520	0.00	0.342	0.00	0.90	0.00	0.90	Y	Y	Y	Y	Y	Y	Y	Y	Y	N	ENSMUST00000088615_at,ENSMUST00000115403_at,ENSMUST00000081713_at
100	1	8	4	10127653	3427130	10127653	13579945	0.09	0.192	0.00	0.90	0.00	0.90	Y	Y	Y	Y	Y	Y	Y	Y	Y	N	ENSMUST00000088615_at,ENSMUST00000115403_at,ENSMUST00000081713_at,ENSMUST00000027068_at
101	1	8	5	10127653	3489187	10127653	13650601	0.05	0.249	0.00	0.90	0.00	0.90	Y	Y	Y	Y	Y	Y	Y	Y	Y	N	ENSMUST00000088615_at,ENSMUST00000115403_at,ENSMUST00000081713_at,ENSMUST00000027068_at,ENSMUST00000027071_at
102	1	8	6	10127653	4031382	10127653	14300281	0.03	0.283	0.00	0.90	0.00	0.90	Y	Y	Y	Y	Y	Y	Y	Y	Y	N	ENSMUST00000088615_at,ENSMUST00000115403_at,ENSMUST00000081713_at,ENSMUST00000027068_at,ENSMUST00000027071_at,ENSMUST00000080664_at
103	1	8	7	10127653	4615774	10127653	14746047	0.02	0.311	0.00	0.90	0.00	0.90	Y	Y	Y	Y	Y	Y	Y	Y	Y	N	ENSMUST00000088615_at,ENSMUST00000115403_at,ENSMUST00000081713_at,ENSMUST00000027068_at,ENSMUST00000027071_at,ENSMUST00000080664_at,ENSMUST00000027062_at
104	1	8	8	10127653	5668086	10127653	15833509	0.02	0.333	0.00	0.90	0.00	0.90	Y	Y	Y	Y	Y	Y	Y	Y	Y	N	ENSMUST00000088615_at,ENSMUST00000115403_at,ENSMUST00000081713_at,ENSMUST00000027068_at,ENSMUST00000027071_at,ENSMUST00000080664_at,ENSMUST00000027062_at,ENSMUST00000027057_at
105	1	8	9	10127653	6505196	10127653	16646946	-0.02	0.681	0.00	0.90	0.00	0.90	Y	Y	Y	Y	Y	Y	Y	Y	Y	N	ENSMUST00000088615_at,ENSMUST00000115403_at,ENSMUST00000081713_at,ENSMUST00000027068_at,ENSMUST00000027071_at,ENSMUST00000080664_at,ENSMUST00000027062_at,ENSMUST00000027057_at,ENSMUST00000115352_at
106	1	8	10	10127653	6527619	10127653	16668356	-0.01	0.625	0.00	0.90	0.00	0.90	Y	Y	Y	Y	Y	Y	Y	Y	Y	N	ENSMUST00000088615_at,ENSMUST00000115403_at,ENSMUST00000081713_at,ENSMUST00000027068_at,ENSMUST00000027071_at,ENSMUST00000080664_at,ENSMUST00000027062_at,ENSMUST00000027057_at,ENSMUST00000115352_at,ENSMUST00000065373_at
110	1	9	2	12856632	272554	12856632	13362520	0.00	0.207	0.00	1.00	0.00	1.00	Y	Y	Y	Y	Y	Y	Y	Y	Y	Y	ENSMUST00000115403_at,ENSMUST00000081713_at
111	1	9	3	12856632	698151	12856632	13579945	0.00	0.342	0.00	1.00	0.00	1.00	Y	Y	Y	Y	Y	Y	Y	Y	Y	Y	ENSMUST00000115403_at,ENSMUST00000081713_at,ENSMUST00000027068_at
112	1	9	4	12856632	760208	12856632	13650601	0.03	0.332	0.00	1.00	0.00	1.00	Y	Y	Y	Y	Y	Y	Y	Y	Y	Y	ENSMUST00000115403_at,ENSMUST00000081713_at,ENSMUST00000027068_at,ENSMUST00000027071_at
113	1	9	5	12856632	1302403	12856632	14300281	0.02	0.365	0.00	1.00	0.00	1.00	Y	Y	Y	Y	Y	Y	Y	Y	Y	Y	ENSMUST00000115403_at,ENSMUST00000081713_at,ENSMUST00000027068_at,ENSMUST00000027071_at,ENSMUST00000080664_at
114	1	9	6	12856632	1886795	12856632	14746047	0.01	0.386	0.00	0.90	0.00	0.90	Y	Y	Y	Y	Y	Y	Y	Y	Y	N	ENSMUST00000115403_at,ENSMUST00000081713_at,ENSMUST00000027068_at,ENSMUST00000027071_at,ENSMUST00000080664_at,ENSMUST00000027062_at
115	1	9	7	12856632	2939107	12856632	15833509	0.01	0.402	0.00	0.90	0.00	0.90	Y	Y	Y	Y	Y	Y	Y	Y	Y	N	ENSMUST00000115403_at,ENSMUST00000081713_at,ENSMUST00000027068_at,ENSMUST00000027071_at,ENSMUST00000080664_at,ENSMUST00000027062_at,ENSMUST00000027057_at
116	1	9	8	12856632	3776217	12856632	16646946	-0.03	0.728	0.00	0.90	0.00	0.90	Y	Y	Y	Y	Y	Y	Y	Y	Y	N	ENSMUST00000115403_at,ENSMUST00000081713_at,ENSMUST00000027068_at,ENSMUST00000027071_at,ENSMUST00000080664_at,ENSMUST00000027062_at,ENSMUST00000027057_at,ENSMUST00000115352_at
117	1	9	9	12856632	3798640	12856632	16668356	-0.01	0.623	0.00	0.90	0.00	0.90	Y	Y	Y	Y	Y	Y	Y	Y	Y	N	ENSMUST00000115403_at,ENSMUST00000081713_at,ENSMUST00000027068_at,ENSMUST00000027071_at,ENSMUST00000080664_at,ENSMUST00000027062_at,ENSMUST00000027057_at,ENSMUST00000115352_at,ENSMUST00000065373_at
118	1	9	10	12856632	4278846	12856632	17154329	-0.01	0.613	0.00	0.90	0.00	0.90	Y	Y	Y	Y	Y	Y	Y	Y	Y	N	ENSMUST00000115403_at,ENSMUST00000081713_at,ENSMUST00000027068_at,ENSMUST00000027071_at,ENSMUST00000080664_at,ENSMUST00000027062_at,ENSMUST00000027057_at,ENSMUST00000115352_at,ENSMUST00000065373_at,ENSMUST00000026879_at
124	1	10	2	13129185	425598	13129185	13579945	0.00	0.207	0.00	1.00	0.00	1.00	Y	Y	Y	Y	Y	Y	Y	Y	Y	Y	ENSMUST00000081713_at,ENSMUST00000027068_at
125	1	10	3	13129185	487655	13129185	13650601	0.06	0.270	0.00	1.00	0.00	1.00	Y	Y	Y	Y	Y	Y	Y	Y	Y	Y	ENSMUST00000081713_at,ENSMUST00000027068_at,ENSMUST00000027071_at
126	1	10	4	13129185	1029850	13129185	14300281	0.03	0.332	0.00	1.00	0.00	1.00	Y	Y	Y	Y	Y	Y	Y	Y	Y	Y	ENSMUST00000081713_at,ENSMUST00000027068_at,ENSMUST00000027071_at,ENSMUST00000080664_at
127	1	10	5	13129185	1614242	13129185	14746047	0.02	0.365	0.00	0.90	0.00	0.90	Y	Y	Y	Y	Y	Y	Y	Y	Y	N	ENSMUST00000081713_at,ENSMUST00000027068_at,ENSMUST00000027071_at,ENSMUST00000080664_at,ENSMUST00000027062_at
128	1	10	6	13129185	2666554	13129185	15833509	0.01	0.386	0.00	0.90	0.00	0.90	Y	Y	Y	Y	Y	Y	Y	Y	Y	N	ENSMUST00000081713_at,ENSMUST00000027068_at,ENSMUST00000027071_at,ENSMUST00000080664_at,ENSMUST00000027062_at,ENSMUST00000027057_at
129	1	10	7	13129185	3503664	13129185	16646946	-0.03	0.760	0.00	0.90	0.00	0.90	Y	Y	Y	Y	Y	Y	Y	Y	Y	N	ENSMUST00000081713_at,ENSMUST00000027068_at,ENSMUST00000027071_at,ENSMUST00000080664_at,ENSMUST00000027062_at,ENSMUST00000027057_at,ENSMUST00000115352_at
130	1	10	8	13129185	3526087	13129185	16668356	-0.02	0.638	0.00	0.90	0.00	0.90	Y	Y	Y	Y	Y	Y	Y	Y	Y	N	ENSMUST00000081713_at,ENSMUST00000027068_at,ENSMUST00000027071_at,ENSMUST00000080664_at,ENSMUST00000027062_at,ENSMUST00000027057_at,ENSMUST00000115352_at,ENSMUST00000065373_at
131	1	10	9	13129185	4006293	13129185	17154329	-0.01	0.623	0.00	0.90	0.00	0.90	Y	Y	Y	Y	Y	Y	Y	Y	Y	N	ENSMUST00000081713_at,ENSMUST00000027068_at,ENSMUST00000027071_at,ENSMUST00000080664_at,ENSMUST00000027062_at,ENSMUST00000027057_at,ENSMUST00000115352_at,ENSMUST00000065373_at,ENSMUST00000026879_at
132	1	10	10	13129185	6069810	13129185	19228815	-0.02	0.690	0.00	0.00	0.00	0.00	N	N	N	N	N	N	N	N	N	N	ENSMUST00000081713_at,ENSMUST00000027068_at,ENSMUST00000027071_at,ENSMUST00000080664_at,ENSMUST00000027062_at,ENSMUST00000027057_at,ENSMUST00000115352_at,ENSMUST00000065373_at,ENSMUST00000026879_at,ENSMUST00000027059_at
137	1	11	2	13554782	62058	13554782	13650601	0.17	0.159	0.00	1.00	0.00	1.00	Y	Y	Y	Y	Y	Y	Y	Y	Y	Y	ENSMUST00000027068_at,ENSMUST00000027071_at
138	1	11	3	13554782	604253	13554782	14300281	0.06	0.270	0.00	1.00	0.00	1.00	Y	Y	Y	Y	Y	Y	Y	Y	Y	Y	ENSMUST00000027068_at,ENSMUST00000027071_at,ENSMUST00000080664_at
139	1	11	4	13554782	1188645	13554782	14746047	0.03	0.332	0.00	0.90	0.00	0.90	Y	Y	Y	Y	Y	Y	Y	Y	Y	N	ENSMUST00000027068_at,ENSMUST00000027071_at,ENSMUST00000080664_at,ENSMUST00000027062_at
140	1	11	5	13554782	2240957	13554782	15833509	0.02	0.365	0.00	0.90	0.00	0.90	Y	Y	Y	Y	Y	Y	Y	Y	Y	N	ENSMUST00000027068_at,ENSMUST00000027071_at,ENSMUST00000080664_at,ENSMUST00000027062_at,ENSMUST00000027057_at
141	1	11	6	13554782	3078067	13554782	16646946	-0.05	0.800	0.00	0.90	0.00	0.90	Y	Y	Y	Y	Y	Y	Y	Y	Y	N	ENSMUST00000027068_at,ENSMUST00000027071_at,ENSMUST00000080664_at,ENSMUST00000027062_at,ENSMUST00000027057_at,ENSMUST00000115352_at
142	1	11	7	13554782	3100490	13554782	16668356	-0.02	0.660	0.00	0.90	0.00	0.90	Y	Y	Y	Y	Y	Y	Y	Y	Y	N	ENSMUST00000027068_at,ENSMUST00000027071_at,ENSMUST00000080664_at,ENSMUST00000027062_at,ENSMUST00000027057_at,ENSMUST00000115352_at,ENSMUST00000065373_at
143	1	11	8	13554782	3580696	13554782	17154329	-0.02	0.638	0.00	0.90	0.00	0.90	Y	Y	Y	Y	Y	Y	Y	Y	Y	N	ENSMUST00000027068_at,ENSMUST00000027071_at,ENSMUST00000080664_at,ENSMUST00000027062_at,ENSMUST00000027057_at,ENSMUST00000115352_at,ENSMUST00000065373_at,ENSMUST00000026879_at
144	1	11	9	13554782	5644213	13554782	19228815	-0.02	0.710	0.00	0.00	0.00	0.00	N	N	N	N	N	N	N	N	N	N	ENSMUST00000027068_at,ENSMUST00000027071_at,ENSMUST00000080664_at,ENSMUST00000027062_at,ENSMUST00000027057_at,ENSMUST00000115352_at,ENSMUST00000065373_at,ENSMUST00000026879_at,ENSMUST00000027059_at
145	1	11	10	13554782	6493078	13554782	20608138	-0.02	0.690	0.00	0.00	0.00	0.00	N	N	N	N	N	N	N	N	N	N	ENSMUST00000027068_at,ENSMUST00000027071_at,ENSMUST00000080664_at,ENSMUST00000027062_at,ENSMUST00000027057_at,ENSMUST00000115352_at,ENSMUST00000065373_at,ENSMUST00000026879_at,ENSMUST00000027059_at,ENSMUST00000060305_at
149	1	12	2	13616839	542196	13616839	14300281	0.00	0.207	0.00	1.00	0.00	1.00	Y	Y	Y	Y	Y	Y	Y	Y	Y	Y	ENSMUST00000027071_at,ENSMUST00000080664_at
150	1	12	3	13616839	1126588	13616839	14746047	0.00	0.342	0.00	0.90	0.00	0.90	Y	Y	Y	Y	Y	Y	Y	Y	Y	N	ENSMUST00000027071_at,ENSMUST00000080664_at,ENSMUST00000027062_at
151	1	12	4	13616839	2178900	13616839	15833509	0.00	0.407	0.00	0.90	0.00	0.90	Y	Y	Y	Y	Y	Y	Y	Y	Y	N	ENSMUST00000027071_at,ENSMUST00000080664_at,ENSMUST00000027062_at,ENSMUST00000027057_at
152	1	12	5	13616839	3016010	13616839	16646946	-0.02	0.581	0.00	0.90	0.00	0.90	Y	Y	Y	Y	Y	Y	Y	Y	Y	N	ENSMUST00000027071_at,ENSMUST00000080664_at,ENSMUST00000027062_at,ENSMUST00000027057_at,ENSMUST00000115352_at
153	1	12	6	13616839	3038433	13616839	16668356	0.03	0.285	0.00	0.90	0.00	0.90	Y	Y	Y	Y	Y	Y	Y	Y	Y	N	ENSMUST00000027071_at,ENSMUST00000080664_at,ENSMUST00000027062_at,ENSMUST00000027057_at,ENSMUST00000115352_at,ENSMUST00000065373_at
154	1	12	7	13616839	3518639	13616839	17154329	0.02	0.313	0.00	0.90	0.00	0.90	Y	Y	Y	Y	Y	Y	Y	Y	Y	N	ENSMUST00000027071_at,ENSMUST00000080664_at,ENSMUST00000027062_at,ENSMUST00000027057_at,ENSMUST00000115352_at,ENSMUST00000065373_at,ENSMUST00000026879_at
155	1	12	8	13616839	5582156	13616839	19228815	0.00	0.448	0.00	0.00	0.00	0.00	N	N	N	N	N	N	N	N	N	N	ENSMUST00000027071_at,ENSMUST00000080664_at,ENSMUST00000027062_at,ENSMUST00000027057_at,ENSMUST00000115352_at,ENSMUST00000065373_at,ENSMUST00000026879_at,ENSMUST00000027059_at
156	1	12	9	13616839	6431021	13616839	20608138	0.00	0.458	0.00	0.00	0.00	0.00	N	N	N	N	N	N	N	N	N	N	ENSMUST00000027071_at,ENSMUST00000080664_at,ENSMUST00000027062_at,ENSMUST00000027057_at,ENSMUST00000115352_at,ENSMUST00000065373_at,ENSMUST00000026879_at,ENSMUST00000027059_at,ENSMUST00000060305_at
157	1	12	10	13616839	7104147	13616839	20724577	0.00	0.467	0.00	0.00	0.00	0.00	N	N	N	N	N	N	N	N	N	N	ENSMUST00000027071_at,ENSMUST00000080664_at,ENSMUST00000027062_at,ENSMUST00000027057_at,ENSMUST00000115352_at,ENSMUST00000065373_at,ENSMUST00000026879_at,ENSMUST00000027059_at,ENSMUST00000060305_at,ENSMUST00000027061_at
160	1	13	2	14159034	584393	14159034	14746047	0.00	0.207	0.00	0.90	0.00	0.90	Y	Y	Y	Y	Y	Y	Y	Y	Y	N	ENSMUST00000080664_at,ENSMUST00000027062_at
161	1	13	3	14159034	1636705	14159034	15833509	0.00	0.342	0.00	0.90	0.00	0.90	Y	Y	Y	Y	Y	Y	Y	Y	Y	N	ENSMUST00000080664_at,ENSMUST00000027062_at,ENSMUST00000027057_at
162	1	13	4	14159034	2473815	14159034	16646946	0.00	0.407	0.00	0.90	0.00	0.90	Y	Y	Y	Y	Y	Y	Y	Y	Y	N	ENSMUST00000080664_at,ENSMUST00000027062_at,ENSMUST00000027057_at,ENSMUST00000115352_at
163	1	13	5	14159034	2496238	14159034	16668356	0.09	0.150	0.00	0.90	0.00	0.90	Y	Y	Y	Y	Y	Y	Y	Y	Y	N	ENSMUST00000080664_at,ENSMUST00000027062_at,ENSMUST00000027057_at,ENSMUST00000115352_at,ENSMUST00000065373_at
164	1	13	6	14159034	2976444	14159034	17154329	0.06	0.192	0.00	0.90	0.00	0.90	Y	Y	Y	Y	Y	Y	Y	Y	Y	N	ENSMUST00000080664_at,ENSMUST00000027062_at,ENSMUST00000027057_at,ENSMUST00000115352_at,ENSMUST00000065373_at,ENSMUST00000026879_at
165	1	13	7	14159034	5039961	14159034	19228815	0.03	0.280	0.00	0.00	0.00	0.00	N	N	N	N	N	N	N	N	N	N	ENSMUST00000080664_at,ENSMUST00000027062_at,ENSMUST00000027057_at,ENSMUST00000115352_at,ENSMUST00000065373_at,ENSMUST00000026879_at,ENSMUST00000027059_at
166	1	13	8	14159034	5888826	14159034	20608138	0.02	0.306	0.00	0.00	0.00	0.00	N	N	N	N	N	N	N	N	N	N	ENSMUST00000080664_at,ENSMUST00000027062_at,ENSMUST00000027057_at,ENSMUST00000115352_at,ENSMUST00000065373_at,ENSMUST00000026879_at,ENSMUST00000027059_at,ENSMUST00000060305_at
167	1	13	9	14159034	6561952	14159034	20724577	0.02	0.328	0.00	0.00	0.00	0.00	N	N	N	N	N	N	N	N	N	N	ENSMUST00000080664_at,ENSMUST00000027062_at,ENSMUST00000027057_at,ENSMUST00000115352_at,ENSMUST00000065373_at,ENSMUST00000026879_at,ENSMUST00000027059_at,ENSMUST00000060305_at,ENSMUST00000027061_at
168	1	13	10	14159034	6634062	14159034	20810306	0.01	0.373	0.00	0.00	0.00	0.00	N	N	N	N	N	N	N	N	N	N	ENSMUST00000080664_at,ENSMUST00000027062_at,ENSMUST00000027057_at,ENSMUST00000115352_at,ENSMUST00000065373_at,ENSMUST00000026879_at,ENSMUST00000027059_at,ENSMUST00000060305_at,ENSMUST00000027061_at,ENSMUST00000053266_at
171	1	14	2	14743426	1052313	14743426	15833509	0.00	0.207	0.00	0.90	0.00	0.90	Y	Y	Y	Y	Y	Y	Y	Y	Y	N	ENSMUST00000027062_at,ENSMUST00000027057_at
172	1	14	3	14743426	1889423	14743426	16646946	0.00	0.342	0.00	0.90	0.00	0.90	Y	Y	Y	Y	Y	Y	Y	Y	Y	N	ENSMUST00000027062_at,ENSMUST00000027057_at,ENSMUST00000115352_at
173	1	14	4	14743426	1911846	14743426	16668356	0.14	0.101	0.00	0.90	0.00	0.90	Y	Y	Y	Y	Y	Y	Y	Y	Y	N	ENSMUST00000027062_at,ENSMUST00000027057_at,ENSMUST00000115352_at,ENSMUST00000065373_at
174	1	14	5	14743426	2392052	14743426	17154329	0.09	0.150	0.00	0.90	0.00	0.90	Y	Y	Y	Y	Y	Y	Y	Y	Y	N	ENSMUST00000027062_at,ENSMUST00000027057_at,ENSMUST00000115352_at,ENSMUST00000065373_at,ENSMUST00000026879_at
175	1	14	6	14743426	4455569	14743426	19228815	0.04	0.249	0.00	0.00	0.00	0.00	N	N	N	N	N	N	N	N	N	N	ENSMUST00000027062_at,ENSMUST00000027057_at,ENSMUST00000115352_at,ENSMUST00000065373_at,ENSMUST00000026879_at,ENSMUST00000027059_at
176	1	14	7	14743426	5304434	14743426	20608138	0.03	0.280	0.00	0.00	0.00	0.00	N	N	N	N	N	N	N	N	N	N	ENSMUST00000027062_at,ENSMUST00000027057_at,ENSMUST00000115352_at,ENSMUST00000065373_at,ENSMUST00000026879_at,ENSMUST00000027059_at,ENSMUST00000060305_at
177	1	14	8	14743426	5977560	14743426	20724577	0.02	0.306	0.00	0.00	0.00	0.00	N	N	N	N	N	N	N	N	N	N	ENSMUST00000027062_at,ENSMUST00000027057_at,ENSMUST00000115352_at,ENSMUST00000065373_at,ENSMUST00000026879_at,ENSMUST00000027059_at,ENSMUST00000060305_at,ENSMUST00000027061_at
178	1	14	9	14743426	6049670	14743426	20810306	0.01	0.354	0.00	0.00	0.00	0.00	N	N	N	N	N	N	N	N	N	N	ENSMUST00000027062_at,ENSMUST00000027057_at,ENSMUST00000115352_at,ENSMUST00000065373_at,ENSMUST00000026879_at,ENSMUST00000027059_at,ENSMUST00000060305_at,ENSMUST00000027061_at,ENSMUST00000053266_at
179	1	14	10	14743426	6487268	14743426	21255291	-0.01	0.632	0.00	0.00	0.00	0.00	N	N	N	N	N	N	N	N	N	N	ENSMUST00000027062_at,ENSMUST00000027057_at,ENSMUST00000115352_at,ENSMUST00000065373_at,ENSMUST00000026879_at,ENSMUST00000027059_at,ENSMUST00000060305_at,ENSMUST00000027061_at,ENSMUST00000053266_at,ENSMUST00000027067_at
183	1	15	2	15795738	837111	15795738	16646946	0.00	0.207	0.00	0.90	0.00	0.90	Y	Y	Y	Y	Y	Y	Y	Y	Y	N	ENSMUST00000027057_at,ENSMUST00000115352_at
184	1	15	3	15795738	859534	15795738	16668356	0.28	0.047	0.24	0.90	0.24	0.90	Y	Y	Y	Y	Y	Y	Y	Y	Y	N	ENSMUST00000027057_at,ENSMUST00000115352_at,ENSMUST00000065373_at
185	1	15	4	15795738	1339740	15795738	17154329	0.14	0.101	0.00	0.90	0.00	0.90	Y	Y	Y	Y	Y	Y	Y	Y	Y	N	ENSMUST00000027057_at,ENSMUST00000115352_at,ENSMUST00000065373_at,ENSMUST00000026879_at
186	1	15	5	15795738	3403257	15795738	19228815	0.06	0.210	0.00	0.00	0.00	0.00	N	N	N	N	N	N	N	N	N	N	ENSMUST00000027057_at,ENSMUST00000115352_at,ENSMUST00000065373_at,ENSMUST00000026879_at,ENSMUST00000027059_at
187	1	15	6	15795738	4252122	15795738	20608138	0.04	0.249	0.00	0.00	0.00	0.00	N	N	N	N	N	N	N	N	N	N	ENSMUST00000027057_at,ENSMUST00000115352_at,ENSMUST00000065373_at,ENSMUST00000026879_at,ENSMUST00000027059_at,ENSMUST00000060305_at
188	1	15	7	15795738	4925248	15795738	20724577	0.03	0.280	0.00	0.00	0.00	0.00	N	N	N	N	N	N	N	N	N	N	ENSMUST00000027057_at,ENSMUST00000115352_at,ENSMUST00000065373_at,ENSMUST00000026879_at,ENSMUST00000027059_at,ENSMUST00000060305_at,ENSMUST00000027061_at
189	1	15	8	15795738	4997358	15795738	20810306	0.02	0.333	0.00	0.00	0.00	0.00	N	N	N	N	N	N	N	N	N	N	ENSMUST00000027057_at,ENSMUST00000115352_at,ENSMUST00000065373_at,ENSMUST00000026879_at,ENSMUST00000027059_at,ENSMUST00000060305_at,ENSMUST00000027061_at,ENSMUST00000053266_at
190	1	15	9	15795738	5434956	15795738	21255291	-0.01	0.645	0.00	0.00	0.00	0.00	N	N	N	N	N	N	N	N	N	N	ENSMUST00000027057_at,ENSMUST00000115352_at,ENSMUST00000065373_at,ENSMUST00000026879_at,ENSMUST00000027059_at,ENSMUST00000060305_at,ENSMUST00000027061_at,ENSMUST00000053266_at,ENSMUST00000027067_at
191	1	15	10	15795738	8056728	15795738	23929128	0.01	0.352	0.00	0.00	0.00	0.00	N	N	N	N	N	N	N	N	N	N	ENSMUST00000027057_at,ENSMUST00000115352_at,ENSMUST00000065373_at,ENSMUST00000026879_at,ENSMUST00000027059_at,ENSMUST00000060305_at,ENSMUST00000027061_at,ENSMUST00000053266_at,ENSMUST00000027067_at,ENSMUST00000027339_at
194	1	16	2	16632848	22424	16632848	16668356	0.85	0.003	0.76	0.90	0.76	0.90	Y	Y	Y	Y	Y	Y	Y	Y	Y	N	ENSMUST00000115352_at,ENSMUST00000065373_at
195	1	16	3	16632848	502630	16632848	17154329	0.28	0.047	0.24	0.90	0.24	0.90	Y	Y	Y	Y	Y	Y	Y	Y	Y	N	ENSMUST00000115352_at,ENSMUST00000065373_at,ENSMUST00000026879_at
196	1	16	4	16632848	2566147	16632848	19228815	0.10	0.163	0.00	0.00	0.00	0.00	N	N	N	N	N	N	N	N	N	N	ENSMUST00000115352_at,ENSMUST00000065373_at,ENSMUST00000026879_at,ENSMUST00000027059_at
197	1	16	5	16632848	3415012	16632848	20608138	0.06	0.210	0.00	0.00	0.00	0.00	N	N	N	N	N	N	N	N	N	N	ENSMUST00000115352_at,ENSMUST00000065373_at,ENSMUST00000026879_at,ENSMUST00000027059_at,ENSMUST00000060305_at
198	1	16	6	16632848	4088138	16632848	20724577	0.04	0.249	0.00	0.00	0.00	0.00	N	N	N	N	N	N	N	N	N	N	ENSMUST00000115352_at,ENSMUST00000065373_at,ENSMUST00000026879_at,ENSMUST00000027059_at,ENSMUST00000060305_at,ENSMUST00000027061_at
199	1	16	7	16632848	4160248	16632848	20810306	0.02	0.310	0.00	0.00	0.00	0.00	N	N	N	N	N	N	N	N	N	N	ENSMUST00000115352_at,ENSMUST00000065373_at,ENSMUST00000026879_at,ENSMUST00000027059_at,ENSMUST00000060305_at,ENSMUST00000027061_at,ENSMUST00000053266_at
200	1	16	8	16632848	4597846	16632848	21255291	-0.02	0.663	0.00	0.00	0.00	0.00	N	N	N	N	N	N	N	N	N	N	ENSMUST00000115352_at,ENSMUST00000065373_at,ENSMUST00000026879_at,ENSMUST00000027059_at,ENSMUST00000060305_at,ENSMUST00000027061_at,ENSMUST00000053266_at,ENSMUST00000027067_at
201	1	16	9	16632848	7219618	16632848	23929128	0.02	0.332	0.00	0.00	0.00	0.00	N	N	N	N	N	N	N	N	N	N	ENSMUST00000115352_at,ENSMUST00000065373_at,ENSMUST00000026879_at,ENSMUST00000027059_at,ENSMUST00000060305_at,ENSMUST00000027061_at,ENSMUST00000053266_at,ENSMUST00000027067_at,ENSMUST00000027339_at
202	1	16	10	16632848	7551696	16632848	24259184	-0.01	0.550	0.00	0.00	0.00	0.00	N	N	N	N	N	N	N	N	N	N	ENSMUST00000115352_at,ENSMUST00000065373_at,ENSMUST00000026879_at,ENSMUST00000027059_at,ENSMUST00000060305_at,ENSMUST00000027061_at,ENSMUST00000053266_at,ENSMUST00000027067_at,ENSMUST00000027339_at,ENSMUST00000054588_at
204	1	17	2	16655271	480207	16655271	17154329	0.00	0.207	0.00	0.90	0.00	0.90	Y	Y	Y	Y	Y	Y	Y	Y	Y	N	ENSMUST00000065373_at,ENSMUST00000026879_at
205	1	17	3	16655271	2543724	16655271	19228815	-0.03	0.690	0.00	0.00	0.00	0.00	N	N	N	N	N	N	N	N	N	N	ENSMUST00000065373_at,ENSMUST00000026879_at,ENSMUST00000027059_at
206	1	17	4	16655271	3392589	16655271	20608138	-0.01	0.596	0.00	0.00	0.00	0.00	N	N	N	N	N	N	N	N	N	N	ENSMUST00000065373_at,ENSMUST00000026879_at,ENSMUST00000027059_at,ENSMUST00000060305_at
207	1	17	5	16655271	4065715	16655271	20724577	-0.01	0.543	0.00	0.00	0.00	0.00	N	N	N	N	N	N	N	N	N	N	ENSMUST00000065373_at,ENSMUST00000026879_at,ENSMUST00000027059_at,ENSMUST00000060305_at,ENSMUST00000027061_at
208	1	17	6	16655271	4137825	16655271	20810306	0.00	0.447	0.00	0.00	0.00	0.00	N	N	N	N	N	N	N	N	N	N	ENSMUST00000065373_at,ENSMUST00000026879_at,ENSMUST00000027059_at,ENSMUST00000060305_at,ENSMUST00000027061_at,ENSMUST00000053266_at
209	1	17	7	16655271	4575423	16655271	21255291	-0.04	0.833	0.00	0.00	0.00	0.00	N	N	N	N	N	N	N	N	N	N	ENSMUST00000065373_at,ENSMUST00000026879_at,ENSMUST00000027059_at,ENSMUST00000060305_at,ENSMUST00000027061_at,ENSMUST00000053266_at,ENSMUST00000027067_at
210	1	17	8	16655271	7197195	16655271	23929128	-0.03	0.731	0.00	0.00	0.00	0.00	N	N	N	N	N	N	N	N	N	N	ENSMUST00000065373_at,ENSMUST00000026879_at,ENSMUST00000027059_at,ENSMUST00000060305_at,ENSMUST00000027061_at,ENSMUST00000053266_at,ENSMUST00000027067_at,ENSMUST00000027339_at
211	1	17	9	16655271	7529273	16655271	24259184	-0.03	0.792	0.00	0.00	0.00	0.00	N	N	N	N	N	N	N	N	N	N	ENSMUST00000065373_at,ENSMUST00000026879_at,ENSMUST00000027059_at,ENSMUST00000060305_at,ENSMUST00000027061_at,ENSMUST00000053266_at,ENSMUST00000027067_at,ENSMUST00000027339_at,ENSMUST00000054588_at
212	1	17	10	16655271	7609251	16655271	24594276	-0.02	0.766	0.00	0.00	0.00	0.00	N	N	N	N	N	N	N	N	N	N	ENSMUST00000065373_at,ENSMUST00000026879_at,ENSMUST00000027059_at,ENSMUST00000060305_at,ENSMUST00000027061_at,ENSMUST00000053266_at,ENSMUST00000027067_at,ENSMUST00000027339_at,ENSMUST00000054588_at,ENSMUST00000115244_at
213	1	18	2	17135477	2063518	17135477	19228815	0.00	0.207	0.00	0.00	0.00	0.00	N	N	N	N	N	N	N	N	N	N	ENSMUST00000026879_at,ENSMUST00000027059_at
214	1	18	3	17135477	2912383	17135477	20608138	0.00	0.342	0.00	0.00	0.00	0.00	N	N	N	N	N	N	N	N	N	N	ENSMUST00000026879_at,ENSMUST00000027059_at,ENSMUST00000060305_at
215	1	18	4	17135477	3585509	17135477	20724577	0.00	0.407	0.00	0.00	0.00	0.00	N	N	N	N	N	N	N	N	N	N	ENSMUST00000026879_at,ENSMUST00000027059_at,ENSMUST00000060305_at,ENSMUST00000027061_at
216	1	18	5	17135477	3657619	17135477	20810306	0.04	0.268	0.00	0.00	0.00	0.00	N	N	N	N	N	N	N	N	N	N	ENSMUST00000026879_at,ENSMUST00000027059_at,ENSMUST00000060305_at,ENSMUST00000027061_at,ENSMUST00000053266_at
217	1	18	6	17135477	4095217	17135477	21255291	-0.03	0.652	0.00	0.00	0.00	0.00	N	N	N	N	N	N	N	N	N	N	ENSMUST00000026879_at,ENSMUST00000027059_at,ENSMUST00000060305_at,ENSMUST00000027061_at,ENSMUST00000053266_at,ENSMUST00000027067_at
218	1	18	7	17135477	6716989	17135477	23929128	-0.05	0.863	0.00	0.00	0.00	0.00	N	N	N	N	N	N	N	N	N	N	ENSMUST00000026879_at,ENSMUST00000027059_at,ENSMUST00000060305_at,ENSMUST00000027061_at,ENSMUST00000053266_at,ENSMUST00000027067_at,ENSMUST00000027339_at
219	1	18	8	17135477	7049067	17135477	24259184	-0.03	0.783	0.00	0.00	0.00	0.00	N	N	N	N	N	N	N	N	N	N	ENSMUST00000026879_at,ENSMUST00000027059_at,ENSMUST00000060305_at,ENSMUST00000027061_at,ENSMUST00000053266_at,ENSMUST00000027067_at,ENSMUST00000027339_at,ENSMUST00000054588_at
220	1	18	9	17135477	7129045	17135477	24594276	-0.02	0.754	0.00	0.00	0.00	0.00	N	N	N	N	N	N	N	N	N	N	ENSMUST00000026879_at,ENSMUST00000027059_at,ENSMUST00000060305_at,ENSMUST00000027061_at,ENSMUST00000053266_at,ENSMUST00000027067_at,ENSMUST00000027339_at,ENSMUST00000054588_at,ENSMUST00000115244_at
221	1	18	10	17135477	16375182	17135477	33726600	-0.02	0.734	0.00	0.00	0.00	0.00	N	N	N	N	N	N	N	N	N	N	ENSMUST00000026879_at,ENSMUST00000027059_at,ENSMUST00000060305_at,ENSMUST00000027061_at,ENSMUST00000053266_at,ENSMUST00000027067_at,ENSMUST00000027339_at,ENSMUST00000054588_at,ENSMUST00000115244_at,ENSMUST00000027312_at
222	1	19	2	19198994	848866	19198994	20608138	0.00	0.207	0.00	0.80	0.00	0.80	Y	Y	Y	Y	Y	Y	N	Y	Y	N	ENSMUST00000027059_at,ENSMUST00000060305_at
223	1	19	3	19198994	1521992	19198994	20724577	0.00	0.342	0.00	0.80	0.00	0.80	Y	Y	Y	Y	Y	Y	N	Y	Y	N	ENSMUST00000027059_at,ENSMUST00000060305_at,ENSMUST00000027061_at
224	1	19	4	19198994	1594102	19198994	20810306	0.07	0.226	0.00	0.80	0.00	0.80	Y	Y	Y	Y	Y	Y	N	Y	Y	N	ENSMUST00000027059_at,ENSMUST00000060305_at,ENSMUST00000027061_at,ENSMUST00000053266_at
225	1	19	5	19198994	2031700	19198994	21255291	-0.04	0.690	0.00	0.00	0.00	0.00	N	N	N	N	N	N	N	N	N	N	ENSMUST00000027059_at,ENSMUST00000060305_at,ENSMUST00000027061_at,ENSMUST00000053266_at,ENSMUST00000027067_at
226	1	19	6	19198994	4653472	19198994	23929128	-0.07	0.903	0.00	0.00	0.00	0.00	N	N	N	N	N	N	N	N	N	N	ENSMUST00000027059_at,ENSMUST00000060305_at,ENSMUST00000027061_at,ENSMUST00000053266_at,ENSMUST00000027067_at,ENSMUST00000027339_at
227	1	19	7	19198994	4985550	19198994	24259184	-0.04	0.820	0.00	0.00	0.00	0.00	N	N	N	N	N	N	N	N	N	N	ENSMUST00000027059_at,ENSMUST00000060305_at,ENSMUST00000027061_at,ENSMUST00000053266_at,ENSMUST00000027067_at,ENSMUST00000027339_at,ENSMUST00000054588_at
228	1	19	8	19198994	5065528	19198994	24594276	-0.03	0.783	0.00	0.00	0.00	0.00	N	N	N	N	N	N	N	N	N	N	ENSMUST00000027059_at,ENSMUST00000060305_at,ENSMUST00000027061_at,ENSMUST00000053266_at,ENSMUST00000027067_at,ENSMUST00000027339_at,ENSMUST00000054588_at,ENSMUST00000115244_at
229	1	19	9	19198994	14311665	19198994	33726600	-0.02	0.758	0.00	0.00	0.00	0.00	N	N	N	N	N	N	N	N	N	N	ENSMUST00000027059_at,ENSMUST00000060305_at,ENSMUST00000027061_at,ENSMUST00000053266_at,ENSMUST00000027067_at,ENSMUST00000027339_at,ENSMUST00000054588_at,ENSMUST00000115244_at,ENSMUST00000027312_at
230	1	19	10	19198994	14577747	19198994	33798342	-0.01	0.554	0.00	0.00	0.00	0.00	N	N	N	N	N	N	N	N	N	N	ENSMUST00000027059_at,ENSMUST00000060305_at,ENSMUST00000027061_at,ENSMUST00000053266_at,ENSMUST00000027067_at,ENSMUST00000027339_at,ENSMUST00000054588_at,ENSMUST00000115244_at,ENSMUST00000027312_at,ENSMUST00000088287_at
231	1	20	2	20047859	673127	20047859	20724577	0.00	0.207	0.00	0.80	0.00	0.80	Y	Y	Y	Y	Y	Y	N	Y	Y	N	ENSMUST00000060305_at,ENSMUST00000027061_at
232	1	20	3	20047859	745237	20047859	20810306	0.00	0.342	0.00	0.80	0.00	0.80	Y	Y	Y	Y	Y	Y	N	Y	Y	N	ENSMUST00000060305_at,ENSMUST00000027061_at,ENSMUST00000053266_at
233	1	20	4	20047859	1182835	20047859	21255291	-0.09	0.837	0.00	0.00	0.00	0.00	N	N	N	N	N	N	N	N	N	N	ENSMUST00000060305_at,ENSMUST00000027061_at,ENSMUST00000053266_at,ENSMUST00000027067_at
234	1	20	5	20047859	3804607	20047859	23929128	-0.10	0.944	0.00	0.00	0.00	0.00	N	N	N	N	N	N	N	N	N	N	ENSMUST00000060305_at,ENSMUST00000027061_at,ENSMUST00000053266_at,ENSMUST00000027067_at,ENSMUST00000027339_at
235	1	20	6	20047859	4136685	20047859	24259184	-0.09	0.976	0.00	0.00	0.00	0.00	N	N	N	N	N	N	N	N	N	N	ENSMUST00000060305_at,ENSMUST00000027061_at,ENSMUST00000053266_at,ENSMUST00000027067_at,ENSMUST00000027339_at,ENSMUST00000054588_at
236	1	20	7	20047859	4216663	20047859	24594276	-0.07	0.956	0.00	0.00	0.00	0.00	N	N	N	N	N	N	N	N	N	N	ENSMUST00000060305_at,ENSMUST00000027061_at,ENSMUST00000053266_at,ENSMUST00000027067_at,ENSMUST00000027339_at,ENSMUST00000054588_at,ENSMUST00000115244_at
237	1	20	8	20047859	13462800	20047859	33726600	-0.05	0.919	0.00	0.00	0.00	0.00	N	N	N	N	N	N	N	N	N	N	ENSMUST00000060305_at,ENSMUST00000027061_at,ENSMUST00000053266_at,ENSMUST00000027067_at,ENSMUST00000027339_at,ENSMUST00000054588_at,ENSMUST00000115244_at,ENSMUST00000027312_at
238	1	20	9	20047859	13728882	20047859	33798342	-0.02	0.736	0.00	0.00	0.00	0.00	N	N	N	N	N	N	N	N	N	N	ENSMUST00000060305_at,ENSMUST00000027061_at,ENSMUST00000053266_at,ENSMUST00000027067_at,ENSMUST00000027339_at,ENSMUST00000054588_at,ENSMUST00000115244_at,ENSMUST00000027312_at,ENSMUST00000088287_at
239	1	20	10	20047859	13754472	20047859	33814616	-0.01	0.668	0.00	0.00	0.00	0.00	N	N	N	N	N	N	N	N	N	N	ENSMUST00000060305_at,ENSMUST00000027061_at,ENSMUST00000053266_at,ENSMUST00000027067_at,ENSMUST00000027339_at,ENSMUST00000054588_at,ENSMUST00000115244_at,ENSMUST00000027312_at,ENSMUST00000088287_at,ENSMUST00000044691_at
240	1	21	2	20720985	72111	20720985	20810306	0.00	0.207	0.00	1.00	0.00	1.00	Y	Y	Y	Y	Y	Y	Y	Y	Y	Y	ENSMUST00000027061_at,ENSMUST00000053266_at
241	1	21	3	20720985	509709	20720985	21255291	-0.19	0.898	0.00	0.10	0.00	0.10	N	N	N	N	N	N	Y	N	N	N	ENSMUST00000027061_at,ENSMUST00000053266_at,ENSMUST00000027067_at
242	1	21	4	20720985	3131481	20720985	23929128	-0.17	0.977	0.00	0.10	0.00	0.10	N	N	N	N	N	N	Y	N	N	N	ENSMUST00000027061_at,ENSMUST00000053266_at,ENSMUST00000027067_at,ENSMUST00000027339_at
243	1	21	5	20720985	3463559	20720985	24259184	-0.14	0.991	0.00	0.10	0.00	0.10	N	N	N	N	N	N	Y	N	N	N	ENSMUST00000027061_at,ENSMUST00000053266_at,ENSMUST00000027067_at,ENSMUST00000027339_at,ENSMUST00000054588_at
244	1	21	6	20720985	3543537	20720985	24594276	-0.09	0.976	0.00	0.10	0.00	0.10	N	N	N	N	N	N	Y	N	N	N	ENSMUST00000027061_at,ENSMUST00000053266_at,ENSMUST00000027067_at,ENSMUST00000027339_at,ENSMUST00000054588_at,ENSMUST00000115244_at
245	1	21	7	20720985	12789674	20720985	33726600	-0.06	0.946	0.00	0.00	0.00	0.00	N	N	N	N	N	N	N	N	N	N	ENSMUST00000027061_at,ENSMUST00000053266_at,ENSMUST00000027067_at,ENSMUST00000027339_at,ENSMUST00000054588_at,ENSMUST00000115244_at,ENSMUST00000027312_at
246	1	21	8	20720985	13055756	20720985	33798342	-0.03	0.764	0.00	0.00	0.00	0.00	N	N	N	N	N	N	N	N	N	N	ENSMUST00000027061_at,ENSMUST00000053266_at,ENSMUST00000027067_at,ENSMUST00000027339_at,ENSMUST00000054588_at,ENSMUST00000115244_at,ENSMUST00000027312_at,ENSMUST00000088287_at
247	1	21	9	20720985	13081346	20720985	33814616	-0.02	0.685	0.00	0.00	0.00	0.00	N	N	N	N	N	N	N	N	N	N	ENSMUST00000027061_at,ENSMUST00000053266_at,ENSMUST00000027067_at,ENSMUST00000027339_at,ENSMUST00000054588_at,ENSMUST00000115244_at,ENSMUST00000027312_at,ENSMUST00000088287_at,ENSMUST00000044691_at
248	1	21	10	20720985	13772538	20720985	34496189	-0.01	0.668	0.00	0.00	0.00	0.00	N	N	N	N	N	N	N	N	N	N	ENSMUST00000027061_at,ENSMUST00000053266_at,ENSMUST00000027067_at,ENSMUST00000027339_at,ENSMUST00000054588_at,ENSMUST00000115244_at,ENSMUST00000027312_at,ENSMUST00000088287_at,ENSMUST00000044691_at,ENSMUST00000042493_at
249	1	22	2	20793095	437599	20793095	21255291	-0.57	0.959	0.00	0.10	0.00	0.10	N	N	N	N	N	N	Y	N	N	N	ENSMUST00000053266_at,ENSMUST00000027067_at
250	1	22	3	20793095	3059371	20793095	23929128	-0.33	0.996	0.00	0.10	0.00	0.10	N	N	N	N	N	N	Y	N	N	N	ENSMUST00000053266_at,ENSMUST00000027067_at,ENSMUST00000027339_at
251	1	22	4	20793095	3391449	20793095	24259184	-0.24	0.998	0.00	0.10	0.00	0.10	N	N	N	N	N	N	Y	N	N	N	ENSMUST00000053266_at,ENSMUST00000027067_at,ENSMUST00000027339_at,ENSMUST00000054588_at
252	1	22	5	20793095	3471427	20793095	24594276	-0.14	0.991	0.00	0.10	0.00	0.10	N	N	N	N	N	N	Y	N	N	N	ENSMUST00000053266_at,ENSMUST00000027067_at,ENSMUST00000027339_at,ENSMUST00000054588_at,ENSMUST00000115244_at
253	1	22	6	20793095	12717564	20793095	33726600	-0.09	0.969	0.00	0.00	0.00	0.00	N	N	N	N	N	N	N	N	N	N	ENSMUST00000053266_at,ENSMUST00000027067_at,ENSMUST00000027339_at,ENSMUST00000054588_at,ENSMUST00000115244_at,ENSMUST00000027312_at
254	1	22	7	20793095	12983646	20793095	33798342	-0.04	0.799	0.00	0.00	0.00	0.00	N	N	N	N	N	N	N	N	N	N	ENSMUST00000053266_at,ENSMUST00000027067_at,ENSMUST00000027339_at,ENSMUST00000054588_at,ENSMUST00000115244_at,ENSMUST00000027312_at,ENSMUST00000088287_at
255	1	22	8	20793095	13009236	20793095	33814616	-0.02	0.708	0.00	0.00	0.00	0.00	N	N	N	N	N	N	N	N	N	N	ENSMUST00000053266_at,ENSMUST00000027067_at,ENSMUST00000027339_at,ENSMUST00000054588_at,ENSMUST00000115244_at,ENSMUST00000027312_at,ENSMUST00000088287_at,ENSMUST00000044691_at
256	1	22	9	20793095	13700428	20793095	34496189	-0.02	0.685	0.00	0.00	0.00	0.00	N	N	N	N	N	N	N	N	N	N	ENSMUST00000053266_at,ENSMUST00000027067_at,ENSMUST00000027339_at,ENSMUST00000054588_at,ENSMUST00000115244_at,ENSMUST00000027312_at,ENSMUST00000088287_at,ENSMUST00000044691_at,ENSMUST00000042493_at
257	1	22	10	20793095	13703622	20793095	34501800	0.01	0.359	0.00	0.00	0.00	0.00	N	N	N	N	N	N	N	N	N	N	ENSMUST00000053266_at,ENSMUST00000027067_at,ENSMUST00000027339_at,ENSMUST00000054588_at,ENSMUST00000115244_at,ENSMUST00000027312_at,ENSMUST00000088287_at,ENSMUST00000044691_at,ENSMUST00000042493_at,ENSMUST00000027303_at
258	1	23	2	21230693	2621773	21230693	23929128	-0.10	0.838	0.00	0.10	0.00	0.10	N	N	N	N	N	N	Y	N	N	N	ENSMUST00000027067_at,ENSMUST00000027339_at
259	1	23	3	21230693	2953851	21230693	24259184	-0.30	0.990	0.00	0.10	0.00	0.10	N	N	N	N	N	N	Y	N	N	N	ENSMUST00000027067_at,ENSMUST00000027339_at,ENSMUST00000054588_at
260	1	23	4	21230693	3033829	21230693	24594276	-0.15	0.964	0.00	0.10	0.00	0.10	N	N	N	N	N	N	Y	N	N	N	ENSMUST00000027067_at,ENSMUST00000027339_at,ENSMUST00000054588_at,ENSMUST00000115244_at
261	1	23	5	21230693	12279966	21230693	33726600	-0.12	0.973	0.00	0.00	0.00	0.00	N	N	N	N	N	N	N	N	N	N	ENSMUST00000027067_at,ENSMUST00000027339_at,ENSMUST00000054588_at,ENSMUST00000115244_at,ENSMUST00000027312_at
262	1	23	6	21230693	12546048	21230693	33798342	-0.06	0.897	0.00	0.00	0.00	0.00	N	N	N	N	N	N	N	N	N	N	ENSMUST00000027067_at,ENSMUST00000027339_at,ENSMUST00000054588_at,ENSMUST00000115244_at,ENSMUST00000027312_at,ENSMUST00000088287_at
263	1	23	7	21230693	12571638	21230693	33814616	-0.07	0.953	0.00	0.00	0.00	0.00	N	N	N	N	N	N	N	N	N	N	ENSMUST00000027067_at,ENSMUST00000027339_at,ENSMUST00000054588_at,ENSMUST00000115244_at,ENSMUST00000027312_at,ENSMUST00000088287_at,ENSMUST00000044691_at
264	1	23	8	21230693	13262830	21230693	34496189	-0.05	0.928	0.00	0.00	0.00	0.00	N	N	N	N	N	N	N	N	N	N	ENSMUST00000027067_at,ENSMUST00000027339_at,ENSMUST00000054588_at,ENSMUST00000115244_at,ENSMUST00000027312_at,ENSMUST00000088287_at,ENSMUST00000044691_at,ENSMUST00000042493_at
265	1	23	9	21230693	13266024	21230693	34501800	-0.01	0.634	0.00	0.00	0.00	0.00	N	N	N	N	N	N	N	N	N	N	ENSMUST00000027067_at,ENSMUST00000027339_at,ENSMUST00000054588_at,ENSMUST00000115244_at,ENSMUST00000027312_at,ENSMUST00000088287_at,ENSMUST00000044691_at,ENSMUST00000042493_at,ENSMUST00000027303_at
266	1	23	10	21230693	13285898	21230693	34530620	-0.04	0.960	0.00	0.00	0.00	0.00	N	N	N	N	N	N	N	N	N	N	ENSMUST00000027067_at,ENSMUST00000027339_at,ENSMUST00000054588_at,ENSMUST00000115244_at,ENSMUST00000027312_at,ENSMUST00000088287_at,ENSMUST00000044691_at,ENSMUST00000042493_at,ENSMUST00000027303_at,ENSMUST00000027302_at
267	1	24	2	23852465	332079	23852465	24259184	-0.54	0.955	0.00	1.00	0.00	1.00	Y	Y	Y	Y	Y	Y	Y	Y	Y	Y	ENSMUST00000027339_at,ENSMUST00000054588_at
268	1	24	3	23852465	412057	23852465	24594276	-0.18	0.889	0.00	1.00	0.00	1.00	Y	Y	Y	Y	Y	Y	Y	Y	Y	Y	ENSMUST00000027339_at,ENSMUST00000054588_at,ENSMUST00000115244_at
269	1	24	4	23852465	9658194	23852465	33726600	-0.05	0.698	0.00	0.00	0.00	0.00	N	N	N	N	N	N	N	N	N	N	ENSMUST00000027339_at,ENSMUST00000054588_at,ENSMUST00000115244_at,ENSMUST00000027312_at
270	1	24	5	23852465	9924276	23852465	33798342	0.02	0.368	0.00	0.00	0.00	0.00	N	N	N	N	N	N	N	N	N	N	ENSMUST00000027339_at,ENSMUST00000054588_at,ENSMUST00000115244_at,ENSMUST00000027312_at,ENSMUST00000088287_at
271	1	24	6	23852465	9949866	23852465	33814616	-0.01	0.551	0.00	0.00	0.00	0.00	N	N	N	N	N	N	N	N	N	N	ENSMUST00000027339_at,ENSMUST00000054588_at,ENSMUST00000115244_at,ENSMUST00000027312_at,ENSMUST00000088287_at,ENSMUST00000044691_at
272	1	24	7	23852465	10641058	23852465	34496189	-0.01	0.535	0.00	0.00	0.00	0.00	N	N	N	N	N	N	N	N	N	N	ENSMUST00000027339_at,ENSMUST00000054588_at,ENSMUST00000115244_at,ENSMUST00000027312_at,ENSMUST00000088287_at,ENSMUST00000044691_at,ENSMUST00000042493_at
273	1	24	8	23852465	10644252	23852465	34501800	0.04	0.211	0.00	0.00	0.00	0.00	N	N	N	N	N	N	N	N	N	N	ENSMUST00000027339_at,ENSMUST00000054588_at,ENSMUST00000115244_at,ENSMUST00000027312_at,ENSMUST00000088287_at,ENSMUST00000044691_at,ENSMUST00000042493_at,ENSMUST00000027303_at
274	1	24	9	23852465	10664126	23852465	34530620	-0.01	0.629	0.00	0.00	0.00	0.00	N	N	N	N	N	N	N	N	N	N	ENSMUST00000027339_at,ENSMUST00000054588_at,ENSMUST00000115244_at,ENSMUST00000027312_at,ENSMUST00000088287_at,ENSMUST00000044691_at,ENSMUST00000042493_at,ENSMUST00000027303_at,ENSMUST00000027302_at
275	1	24	10	23852465	10702810	23852465	34559907	-0.01	0.618	0.00	0.00	0.00	0.00	N	N	N	N	N	N	N	N	N	N	ENSMUST00000027339_at,ENSMUST00000054588_at,ENSMUST00000115244_at,ENSMUST00000027312_at,ENSMUST00000088287_at,ENSMUST00000044691_at,ENSMUST00000042493_at,ENSMUST00000027303_at,ENSMUST00000027302_at,ENSMUST00000027299_at
276	1	25	2	24184543	79979	24184543	24594276	0.00	0.207	0.00	1.00	0.00	1.00	Y	Y	Y	Y	Y	Y	Y	Y	Y	Y	ENSMUST00000054588_at,ENSMUST00000115244_at
277	1	25	3	24184543	9326116	24184543	33726600	-0.10	0.791	0.00	0.00	0.00	0.00	N	N	N	N	N	N	N	N	N	N	ENSMUST00000054588_at,ENSMUST00000115244_at,ENSMUST00000027312_at
278	1	25	4	24184543	9592198	24184543	33798342	0.00	0.555	0.00	0.00	0.00	0.00	N	N	N	N	N	N	N	N	N	N	ENSMUST00000054588_at,ENSMUST00000115244_at,ENSMUST00000027312_at,ENSMUST00000088287_at
279	1	25	5	24184543	9617788	24184543	33814616	0.04	0.261	0.00	0.00	0.00	0.00	N	N	N	N	N	N	N	N	N	N	ENSMUST00000054588_at,ENSMUST00000115244_at,ENSMUST00000027312_at,ENSMUST00000088287_at,ENSMUST00000044691_at
280	1	25	6	24184543	10308980	24184543	34496189	0.03	0.294	0.00	0.00	0.00	0.00	N	N	N	N	N	N	N	N	N	N	ENSMUST00000054588_at,ENSMUST00000115244_at,ENSMUST00000027312_at,ENSMUST00000088287_at,ENSMUST00000044691_at,ENSMUST00000042493_at
281	1	25	7	24184543	10312174	24184543	34501800	0.06	0.179	0.00	0.00	0.00	0.00	N	N	N	N	N	N	N	N	N	N	ENSMUST00000054588_at,ENSMUST00000115244_at,ENSMUST00000027312_at,ENSMUST00000088287_at,ENSMUST00000044691_at,ENSMUST00000042493_at,ENSMUST00000027303_at
282	1	25	8	24184543	10332048	24184543	34530620	0.01	0.405	0.00	0.00	0.00	0.00	N	N	N	N	N	N	N	N	N	N	ENSMUST00000054588_at,ENSMUST00000115244_at,ENSMUST00000027312_at,ENSMUST00000088287_at,ENSMUST00000044691_at,ENSMUST00000042493_at,ENSMUST00000027303_at,ENSMUST00000027302_at
283	1	25	9	24184543	10370732	24184543	34559907	0.01	0.419	0.00	0.00	0.00	0.00	N	N	N	N	N	N	N	N	N	N	ENSMUST00000054588_at,ENSMUST00000115244_at,ENSMUST00000027312_at,ENSMUST00000088287_at,ENSMUST00000044691_at,ENSMUST00000042493_at,ENSMUST00000027303_at,ENSMUST00000027302_at,ENSMUST00000027299_at
284	1	25	10	24184543	10407950	24184543	34601156	0.00	0.432	0.00	0.00	0.00	0.00	N	N	N	N	N	N	N	N	N	N	ENSMUST00000054588_at,ENSMUST00000115244_at,ENSMUST00000027312_at,ENSMUST00000088287_at,ENSMUST00000044691_at,ENSMUST00000042493_at,ENSMUST00000027303_at,ENSMUST00000027302_at,ENSMUST00000027299_at,ENSMUST00000027298_at
285	1	26	2	24264521	9246138	24264521	33726600	0.00	0.207	0.00	0.00	0.00	0.00	N	N	N	N	N	N	N	N	N	N	ENSMUST00000115244_at,ENSMUST00000027312_at
286	1	26	3	24264521	9512220	24264521	33798342	0.05	0.276	0.00	0.00	0.00	0.00	N	N	N	N	N	N	N	N	N	N	ENSMUST00000115244_at,ENSMUST00000027312_at,ENSMUST00000088287_at
287	1	26	4	24264521	9537810	24264521	33814616	-0.02	0.612	0.00	0.00	0.00	0.00	N	N	N	N	N	N	N	N	N	N	ENSMUST00000115244_at,ENSMUST00000027312_at,ENSMUST00000088287_at,ENSMUST00000044691_at
288	1	26	5	24264521	10229002	24264521	34496189	-0.01	0.558	0.00	0.00	0.00	0.00	N	N	N	N	N	N	N	N	N	N	ENSMUST00000115244_at,ENSMUST00000027312_at,ENSMUST00000088287_at,ENSMUST00000044691_at,ENSMUST00000042493_at
289	1	26	6	24264521	10232196	24264521	34501800	0.05	0.219	0.00	0.00	0.00	0.00	N	N	N	N	N	N	N	N	N	N	ENSMUST00000115244_at,ENSMUST00000027312_at,ENSMUST00000088287_at,ENSMUST00000044691_at,ENSMUST00000042493_at,ENSMUST00000027303_at
290	1	26	7	24264521	10252070	24264521	34530620	-0.03	0.747	0.00	0.00	0.00	0.00	N	N	N	N	N	N	N	N	N	N	ENSMUST00000027302_at,ENSMUST00000115244_at,ENSMUST00000027312_at,ENSMUST00000088287_at,ENSMUST00000044691_at,ENSMUST00000042493_at,ENSMUST00000027303_at
291	1	26	8	24264521	10290754	24264521	34559907	-0.02	0.716	0.00	0.00	0.00	0.00	N	N	N	N	N	N	N	N	N	N	ENSMUST00000115244_at,ENSMUST00000027312_at,ENSMUST00000088287_at,ENSMUST00000044691_at,ENSMUST00000042493_at,ENSMUST00000027303_at,ENSMUST00000027302_at,ENSMUST00000027299_at
292	1	26	9	24264521	10327972	24264521	34601156	-0.02	0.692	0.00	0.00	0.00	0.00	N	N	N	N	N	N	N	N	N	N	ENSMUST00000115244_at,ENSMUST00000027312_at,ENSMUST00000088287_at,ENSMUST00000044691_at,ENSMUST00000042493_at,ENSMUST00000027303_at,ENSMUST00000027302_at,ENSMUST00000027299_at,ENSMUST00000027298_at
293	1	26	10	24264521	10344655	24264521	34617788	-0.01	0.674	0.00	0.00	0.00	0.00	N	N	N	N	N	N	N	N	N	N	ENSMUST00000115244_at,ENSMUST00000027312_at,ENSMUST00000088287_at,ENSMUST00000044691_at,ENSMUST00000042493_at,ENSMUST00000027303_at,ENSMUST00000027302_at,ENSMUST00000027299_at,ENSMUST00000027298_at,ENSMUST00000047840_at
294	1	27	2	33510658	266083	33510658	33798342	0.15	0.162	0.00	0.90	0.00	0.90	Y	Y	Y	Y	N	Y	Y	Y	Y	Y	ENSMUST00000027312_at,ENSMUST00000088287_at
295	1	27	3	33510658	291673	33510658	33814616	-0.04	0.705	0.00	0.90	0.00	0.90	Y	Y	Y	Y	N	Y	Y	Y	Y	Y	ENSMUST00000027312_at,ENSMUST00000088287_at,ENSMUST00000044691_at
296	1	27	4	33510658	982865	33510658	34496189	-0.02	0.612	0.00	0.10	0.00	0.10	N	N	N	N	N	N	Y	N	N	N	ENSMUST00000027312_at,ENSMUST00000088287_at,ENSMUST00000044691_at,ENSMUST00000042493_at
297	1	27	5	33510658	986059	33510658	34501800	0.07	0.178	0.00	0.10	0.00	0.10	N	N	N	N	N	N	Y	N	N	N	ENSMUST00000027312_at,ENSMUST00000088287_at,ENSMUST00000044691_at,ENSMUST00000042493_at,ENSMUST00000027303_at
298	1	27	6	33510658	1005933	33510658	34530620	-0.04	0.786	0.00	0.10	0.00	0.10	N	N	N	N	N	N	Y	N	N	N	ENSMUST00000027312_at,ENSMUST00000088287_at,ENSMUST00000044691_at,ENSMUST00000042493_at,ENSMUST00000027303_at,ENSMUST00000027302_at
299	1	27	7	33510658	1044617	33510658	34559907	-0.03	0.747	0.00	0.10	0.00	0.10	N	N	N	N	N	N	Y	N	N	N	ENSMUST00000027312_at,ENSMUST00000088287_at,ENSMUST00000044691_at,ENSMUST00000042493_at,ENSMUST00000027303_at,ENSMUST00000027302_at,ENSMUST00000027299_at
300	1	27	8	33510658	1081835	33510658	34601156	-0.02	0.716	0.00	0.10	0.00	0.10	N	N	N	N	N	N	Y	N	N	N	ENSMUST00000027312_at,ENSMUST00000088287_at,ENSMUST00000044691_at,ENSMUST00000042493_at,ENSMUST00000027303_at,ENSMUST00000027302_at,ENSMUST00000027299_at,ENSMUST00000027298_at
301	1	27	9	33510658	1098518	33510658	34617788	-0.02	0.692	0.00	0.10	0.00	0.10	N	N	N	N	N	N	Y	N	N	N	ENSMUST00000027312_at,ENSMUST00000088287_at,ENSMUST00000044691_at,ENSMUST00000042493_at,ENSMUST00000027303_at,ENSMUST00000027302_at,ENSMUST00000027299_at,ENSMUST00000027298_at,ENSMUST00000047840_at
302	1	27	10	33510658	1396146	33510658	34936430	0.01	0.410	0.00	0.10	0.00	0.10	N	N	N	N	N	N	Y	N	N	N	ENSMUST00000027312_at,ENSMUST00000088287_at,ENSMUST00000044691_at,ENSMUST00000042493_at,ENSMUST00000027303_at,ENSMUST00000027302_at,ENSMUST00000027299_at,ENSMUST00000027298_at,ENSMUST00000047840_at,ENSMUST00000027297_at
320	1	28	2	33776740	25591	33776740	33814616	0.02	0.200	0.00	0.90	0.00	0.90	Y	Y	Y	Y	N	Y	Y	Y	Y	Y	ENSMUST00000088287_at,ENSMUST00000044691_at
321	1	28	3	33776740	716783	33776740	34496189	0.01	0.332	0.00	0.10	0.00	0.10	N	N	N	N	N	N	Y	N	N	N	ENSMUST00000088287_at,ENSMUST00000044691_at,ENSMUST00000042493_at
322	1	28	4	33776740	719977	33776740	34501800	0.05	0.285	0.00	0.10	0.00	0.10	N	N	N	N	N	N	Y	N	N	N	ENSMUST00000088287_at,ENSMUST00000044691_at,ENSMUST00000042493_at,ENSMUST00000027303_at
323	1	28	5	33776740	739851	33776740	34530620	-0.05	0.746	0.00	0.10	0.00	0.10	N	N	N	N	N	N	Y	N	N	N	ENSMUST00000088287_at,ENSMUST00000044691_at,ENSMUST00000042493_at,ENSMUST00000027303_at,ENSMUST00000027302_at
324	1	28	6	33776740	778535	33776740	34559907	-0.03	0.705	0.00	0.10	0.00	0.10	N	N	N	N	N	N	Y	N	N	N	ENSMUST00000088287_at,ENSMUST00000044691_at,ENSMUST00000042493_at,ENSMUST00000027303_at,ENSMUST00000027302_at,ENSMUST00000027299_at
325	1	28	7	33776740	815753	33776740	34601156	-0.02	0.672	0.00	0.10	0.00	0.10	N	N	N	N	N	N	Y	N	N	N	ENSMUST00000088287_at,ENSMUST00000044691_at,ENSMUST00000042493_at,ENSMUST00000027303_at,ENSMUST00000027302_at,ENSMUST00000027299_at,ENSMUST00000027298_at
326	1	28	8	33776740	832436	33776740	34617788	-0.02	0.648	0.00	0.10	0.00	0.10	N	N	N	N	N	N	Y	N	N	N	ENSMUST00000088287_at,ENSMUST00000044691_at,ENSMUST00000042493_at,ENSMUST00000027303_at,ENSMUST00000027302_at,ENSMUST00000027299_at,ENSMUST00000027298_at,ENSMUST00000047840_at
327	1	28	9	33776740	1130064	33776740	34936430	0.01	0.362	0.00	0.10	0.00	0.10	N	N	N	N	N	N	Y	N	N	N	ENSMUST00000088287_at,ENSMUST00000044691_at,ENSMUST00000042493_at,ENSMUST00000027303_at,ENSMUST00000027302_at,ENSMUST00000027299_at,ENSMUST00000027298_at,ENSMUST00000047840_at,ENSMUST00000027297_at
328	1	28	10	33776740	2971685	33776740	36750230	-0.01	0.628	0.00	0.00	0.00	0.00	N	N	N	N	N	N	N	N	N	N	ENSMUST00000088287_at,ENSMUST00000044691_at,ENSMUST00000042493_at,ENSMUST00000027303_at,ENSMUST00000027302_at,ENSMUST00000027299_at,ENSMUST00000027298_at,ENSMUST00000047840_at,ENSMUST00000027297_at,ENSMUST00000081180_at
344	1	29	2	33802330	691193	33802330	34496189	0.00	0.207	0.00	0.10	0.00	0.10	N	N	N	N	N	N	Y	N	N	N	ENSMUST00000044691_at,ENSMUST00000042493_at
345	1	29	3	33802330	694387	33802330	34501800	-0.06	0.736	0.00	0.10	0.00	0.10	N	N	N	N	N	N	Y	N	N	N	ENSMUST00000044691_at,ENSMUST00000042493_at,ENSMUST00000027303_at
346	1	29	4	33802330	714261	33802330	34530620	-0.10	0.861	0.00	0.10	0.00	0.10	N	N	N	N	N	N	Y	N	N	N	ENSMUST00000044691_at,ENSMUST00000042493_at,ENSMUST00000027303_at,ENSMUST00000027302_at
347	1	29	5	33802330	752945	33802330	34559907	-0.06	0.808	0.00	0.10	0.00	0.10	N	N	N	N	N	N	Y	N	N	N	ENSMUST00000044691_at,ENSMUST00000042493_at,ENSMUST00000027303_at,ENSMUST00000027302_at,ENSMUST00000027299_at
348	1	29	6	33802330	790163	33802330	34601156	-0.04	0.763	0.00	0.10	0.00	0.10	N	N	N	N	N	N	Y	N	N	N	ENSMUST00000044691_at,ENSMUST00000042493_at,ENSMUST00000027303_at,ENSMUST00000027302_at,ENSMUST00000027299_at,ENSMUST00000027298_at
349	1	29	7	33802330	806846	33802330	34617788	-0.03	0.726	0.00	0.10	0.00	0.10	N	N	N	N	N	N	Y	N	N	N	ENSMUST00000044691_at,ENSMUST00000042493_at,ENSMUST00000027303_at,ENSMUST00000027302_at,ENSMUST00000027299_at,ENSMUST00000027298_at,ENSMUST00000047840_at
350	1	29	8	33802330	1104474	33802330	34936430	-0.01	0.528	0.00	0.10	0.00	0.10	N	N	N	N	N	N	Y	N	N	N	ENSMUST00000044691_at,ENSMUST00000042493_at,ENSMUST00000027303_at,ENSMUST00000027302_at,ENSMUST00000027299_at,ENSMUST00000027298_at,ENSMUST00000047840_at,ENSMUST00000027297_at
351	1	29	9	33802330	2946095	33802330	36750230	-0.03	0.851	0.00	0.00	0.00	0.00	N	N	N	N	N	N	N	N	N	N	ENSMUST00000044691_at,ENSMUST00000042493_at,ENSMUST00000027303_at,ENSMUST00000027302_at,ENSMUST00000027299_at,ENSMUST00000027298_at,ENSMUST00000047840_at,ENSMUST00000027297_at,ENSMUST00000081180_at
352	1	29	10	33802330	3016376	33802330	36839661	-0.03	0.823	0.00	0.00	0.00	0.00	N	N	N	N	N	N	N	N	N	N	ENSMUST00000044691_at,ENSMUST00000042493_at,ENSMUST00000027303_at,ENSMUST00000027302_at,ENSMUST00000027299_at,ENSMUST00000027298_at,ENSMUST00000047840_at,ENSMUST00000027297_at,ENSMUST00000081180_at,ENSMUST00000027291_at
369	1	30	2	34493522	3195	34493522	34501800	0.00	0.207	0.00	0.70	0.00	0.70	Y	Y	Y	N	N	Y	Y	Y	Y	N	ENSMUST00000042493_at,ENSMUST00000027303_at
370	1	30	3	34493522	23069	34493522	34530620	-0.26	0.968	0.00	0.70	0.00	0.70	Y	Y	Y	N	N	Y	Y	Y	Y	N	ENSMUST00000042493_at,ENSMUST00000027303_at,ENSMUST00000027302_at
371	1	30	4	34493522	61753	34493522	34559907	-0.13	0.928	0.00	0.70	0.00	0.70	Y	Y	Y	N	N	Y	Y	Y	Y	N	ENSMUST00000042493_at,ENSMUST00000027303_at,ENSMUST00000027302_at,ENSMUST00000027299_at
372	1	30	5	34493522	98971	34493522	34601156	-0.08	0.881	0.00	0.70	0.00	0.70	Y	Y	Y	N	N	Y	Y	Y	Y	N	ENSMUST00000042493_at,ENSMUST00000027303_at,ENSMUST00000027302_at,ENSMUST00000027299_at,ENSMUST00000027298_at
373	1	30	6	34493522	115654	34493522	34617788	-0.05	0.834	0.00	0.70	0.00	0.70	Y	Y	Y	N	N	Y	Y	Y	Y	N	ENSMUST00000042493_at,ENSMUST00000027303_at,ENSMUST00000027302_at,ENSMUST00000027299_at,ENSMUST00000027298_at,ENSMUST00000047840_at
374	1	30	7	34493522	413282	34493522	34936430	-0.03	0.768	0.00	0.50	0.00	0.50	N	Y	N	N	N	Y	Y	Y	Y	N	ENSMUST00000042493_at,ENSMUST00000027303_at,ENSMUST00000027302_at,ENSMUST00000027299_at,ENSMUST00000027298_at,ENSMUST00000047840_at,ENSMUST00000027297_at
375	1	30	8	34493522	2254903	34493522	36750230	-0.04	0.862	0.00	0.00	0.00	0.00	N	N	N	N	N	N	N	N	N	N	ENSMUST00000042493_at,ENSMUST00000027303_at,ENSMUST00000027302_at,ENSMUST00000027299_at,ENSMUST00000027298_at,ENSMUST00000047840_at,ENSMUST00000027297_at,ENSMUST00000081180_at
376	1	30	9	34493522	2325184	34493522	36839661	-0.03	0.830	0.00	0.00	0.00	0.00	N	N	N	N	N	N	N	N	N	N	ENSMUST00000042493_at,ENSMUST00000027303_at,ENSMUST00000027302_at,ENSMUST00000027299_at,ENSMUST00000027298_at,ENSMUST00000047840_at,ENSMUST00000027297_at,ENSMUST00000081180_at,ENSMUST00000027291_at
377	1	30	10	34493522	2355514	34493522	36996372	-0.01	0.620	0.00	0.00	0.00	0.00	N	N	N	N	N	N	N	N	N	N	ENSMUST00000042493_at,ENSMUST00000027303_at,ENSMUST00000027302_at,ENSMUST00000027299_at,ENSMUST00000027298_at,ENSMUST00000047840_at,ENSMUST00000027297_at,ENSMUST00000081180_at,ENSMUST00000027291_at,ENSMUST00000027290_at
395	1	31	2	34496716	19875	34496716	34530620	-0.78	0.993	0.00	0.80	0.00	0.80	Y	Y	Y	N	N	Y	Y	Y	Y	Y	ENSMUST00000027303_at,ENSMUST00000027302_at
396	1	31	3	34496716	58559	34496716	34559907	-0.26	0.968	0.00	0.80	0.00	0.80	Y	Y	Y	N	N	Y	Y	Y	Y	Y	ENSMUST00000027303_at,ENSMUST00000027302_at,ENSMUST00000027299_at
397	1	31	4	34496716	95777	34496716	34601156	-0.13	0.928	0.00	0.80	0.00	0.80	Y	Y	Y	N	N	Y	Y	Y	Y	Y	ENSMUST00000027303_at,ENSMUST00000027302_at,ENSMUST00000027299_at,ENSMUST00000027298_at
398	1	31	5	34496716	112460	34496716	34617788	-0.08	0.881	0.00	0.80	0.00	0.80	Y	Y	Y	N	N	Y	Y	Y	Y	Y	ENSMUST00000027303_at,ENSMUST00000027302_at,ENSMUST00000027299_at,ENSMUST00000027298_at,ENSMUST00000047840_at
399	1	31	6	34496716	410088	34496716	34936430	-0.05	0.808	0.00	0.60	0.00	0.60	N	Y	N	N	N	Y	Y	Y	Y	Y	ENSMUST00000027303_at,ENSMUST00000027302_at,ENSMUST00000027299_at,ENSMUST00000027298_at,ENSMUST00000047840_at,ENSMUST00000027297_at
400	1	31	7	34496716	2251709	34496716	36750230	-0.05	0.896	0.00	0.00	0.00	0.00	N	N	N	N	N	N	N	N	N	N	ENSMUST00000027303_at,ENSMUST00000027302_at,ENSMUST00000027299_at,ENSMUST00000027298_at,ENSMUST00000047840_at,ENSMUST00000027297_at,ENSMUST00000081180_at
401	1	31	8	34496716	2321990	34496716	36839661	-0.04	0.862	0.00	0.00	0.00	0.00	N	N	N	N	N	N	N	N	N	N	ENSMUST00000027303_at,ENSMUST00000027302_at,ENSMUST00000027299_at,ENSMUST00000027298_at,ENSMUST00000047840_at,ENSMUST00000027297_at,ENSMUST00000081180_at,ENSMUST00000027291_at
402	1	31	9	34496716	2352320	34496716	36996372	-0.01	0.631	0.00	0.00	0.00	0.00	N	N	N	N	N	N	N	N	N	N	ENSMUST00000027303_at,ENSMUST00000027302_at,ENSMUST00000027299_at,ENSMUST00000027298_at,ENSMUST00000047840_at,ENSMUST00000027297_at,ENSMUST00000081180_at,ENSMUST00000027291_at,ENSMUST00000027290_at
403	1	31	10	34496716	2779390	34496716	37320228	-0.01	0.620	0.00	0.00	0.00	0.00	N	N	N	N	N	N	N	N	N	N	ENSMUST00000027303_at,ENSMUST00000027302_at,ENSMUST00000027299_at,ENSMUST00000027298_at,ENSMUST00000047840_at,ENSMUST00000027297_at,ENSMUST00000081180_at,ENSMUST00000027291_at,ENSMUST00000027290_at,ENSMUST00000027288_at
420	1	32	2	34516590	38685	34516590	34559907	0.00	0.207	0.00	0.80	0.00	0.80	Y	Y	Y	N	N	Y	Y	Y	Y	Y	ENSMUST00000027302_at,ENSMUST00000027299_at
421	1	32	3	34516590	75903	34516590	34601156	0.00	0.342	0.00	0.80	0.00	0.80	Y	Y	Y	N	N	Y	Y	Y	Y	Y	ENSMUST00000027302_at,ENSMUST00000027299_at,ENSMUST00000027298_at
422	1	32	4	34516590	92586	34516590	34617788	0.00	0.407	0.00	0.80	0.00	0.80	Y	Y	Y	N	N	Y	Y	Y	Y	Y	ENSMUST00000027302_at,ENSMUST00000027299_at,ENSMUST00000027298_at,ENSMUST00000047840_at
423	1	32	5	34516590	390214	34516590	34936430	-0.01	0.572	0.00	0.60	0.00	0.60	N	Y	N	N	N	Y	Y	Y	Y	Y	ENSMUST00000027302_at,ENSMUST00000027299_at,ENSMUST00000027298_at,ENSMUST00000047840_at,ENSMUST00000027297_at
424	1	32	6	34516590	2231835	34516590	36750230	-0.08	0.939	0.00	0.00	0.00	0.00	N	N	N	N	N	N	N	N	N	N	ENSMUST00000027302_at,ENSMUST00000027299_at,ENSMUST00000027298_at,ENSMUST00000047840_at,ENSMUST00000027297_at,ENSMUST00000081180_at
425	1	32	7	34516590	2302116	34516590	36839661	-0.05	0.906	0.00	0.00	0.00	0.00	N	N	N	N	N	N	N	N	N	N	ENSMUST00000027302_at,ENSMUST00000027299_at,ENSMUST00000027298_at,ENSMUST00000047840_at,ENSMUST00000027297_at,ENSMUST00000081180_at,ENSMUST00000027291_at
426	1	32	8	34516590	2332446	34516590	36996372	-0.04	0.837	0.00	0.00	0.00	0.00	N	N	N	N	N	N	N	N	N	N	ENSMUST00000027302_at,ENSMUST00000027299_at,ENSMUST00000027298_at,ENSMUST00000047840_at,ENSMUST00000027297_at,ENSMUST00000081180_at,ENSMUST00000027291_at,ENSMUST00000027290_at
427	1	32	9	34516590	2759516	34516590	37320228	-0.03	0.806	0.00	0.00	0.00	0.00	N	N	N	N	N	N	N	N	N	N	ENSMUST00000027302_at,ENSMUST00000027299_at,ENSMUST00000027298_at,ENSMUST00000047840_at,ENSMUST00000027297_at,ENSMUST00000081180_at,ENSMUST00000027291_at,ENSMUST00000027290_at,ENSMUST00000027288_at
428	1	32	10	34516590	2970425	34516590	37495969	-0.03	0.811	0.00	0.00	0.00	0.00	N	N	N	N	N	N	N	N	N	N	ENSMUST00000027302_at,ENSMUST00000027299_at,ENSMUST00000027298_at,ENSMUST00000047840_at,ENSMUST00000027297_at,ENSMUST00000081180_at,ENSMUST00000027291_at,ENSMUST00000027290_at,ENSMUST00000027288_at,ENSMUST00000027285_at
445	1	33	2	34555274	37219	34555274	34601156	0.00	0.207	0.00	0.80	0.00	0.80	Y	Y	Y	N	N	Y	Y	Y	Y	Y	ENSMUST00000027299_at,ENSMUST00000027298_at
446	1	33	3	34555274	53902	34555274	34617788	0.00	0.342	0.00	0.80	0.00	0.80	Y	Y	Y	N	N	Y	Y	Y	Y	Y	ENSMUST00000027299_at,ENSMUST00000027298_at,ENSMUST00000047840_at
447	1	33	4	34555274	351530	34555274	34936430	0.00	0.407	0.00	0.60	0.00	0.60	N	Y	N	N	N	Y	Y	Y	Y	Y	ENSMUST00000027299_at,ENSMUST00000027298_at,ENSMUST00000047840_at,ENSMUST00000027297_at
448	1	33	5	34555274	2193151	34555274	36750230	-0.02	0.606	0.00	0.00	0.00	0.00	N	N	N	N	N	N	N	N	N	N	ENSMUST00000027299_at,ENSMUST00000027298_at,ENSMUST00000047840_at,ENSMUST00000027297_at,ENSMUST00000081180_at
449	1	33	6	34555274	2263432	34555274	36839661	-0.01	0.574	0.00	0.00	0.00	0.00	N	N	N	N	N	N	N	N	N	N	ENSMUST00000027299_at,ENSMUST00000027298_at,ENSMUST00000047840_at,ENSMUST00000027297_at,ENSMUST00000081180_at,ENSMUST00000027291_at
450	1	33	7	34555274	2293762	34555274	36996372	0.01	0.390	0.00	0.00	0.00	0.00	N	N	N	N	N	N	N	N	N	N	ENSMUST00000027299_at,ENSMUST00000027298_at,ENSMUST00000047840_at,ENSMUST00000027297_at,ENSMUST00000081180_at,ENSMUST00000027291_at,ENSMUST00000027290_at
451	1	33	8	34555274	2720832	34555274	37320228	0.01	0.406	0.00	0.00	0.00	0.00	N	N	N	N	N	N	N	N	N	N	ENSMUST00000027299_at,ENSMUST00000027298_at,ENSMUST00000047840_at,ENSMUST00000027297_at,ENSMUST00000081180_at,ENSMUST00000027291_at,ENSMUST00000027290_at,ENSMUST00000027288_at
452	1	33	9	34555274	2931741	34555274	37495969	0.01	0.394	0.00	0.00	0.00	0.00	N	N	N	N	N	N	N	N	N	N	ENSMUST00000027299_at,ENSMUST00000027298_at,ENSMUST00000047840_at,ENSMUST00000027297_at,ENSMUST00000081180_at,ENSMUST00000027291_at,ENSMUST00000027290_at,ENSMUST00000027288_at,ENSMUST00000027285_at
453	1	33	10	34555274	3392124	34555274	37955180	0.04	0.194	0.00	0.00	0.00	0.00	N	N	N	N	N	N	N	N	N	N	ENSMUST00000027299_at,ENSMUST00000027298_at,ENSMUST00000047840_at,ENSMUST00000027297_at,ENSMUST00000081180_at,ENSMUST00000027291_at,ENSMUST00000027290_at,ENSMUST00000027288_at,ENSMUST00000027285_at,ENSMUST00000027256_at
469	1	34	2	34592492	16684	34592492	34617788	0.00	0.207	0.00	0.80	0.00	0.80	Y	Y	Y	N	N	Y	Y	Y	Y	Y	ENSMUST00000027298_at,ENSMUST00000047840_at
470	1	34	3	34592492	314312	34592492	34936430	0.00	0.342	0.00	0.60	0.00	0.60	N	Y	N	N	N	Y	Y	Y	Y	Y	ENSMUST00000027298_at,ENSMUST00000047840_at,ENSMUST00000027297_at
471	1	34	4	34592492	2155933	34592492	36750230	-0.04	0.661	0.00	0.00	0.00	0.00	N	N	N	N	N	N	N	N	N	N	ENSMUST00000027298_at,ENSMUST00000047840_at,ENSMUST00000027297_at,ENSMUST00000081180_at
472	1	34	5	34592492	2226214	34592492	36839661	-0.02	0.606	0.00	0.00	0.00	0.00	N	N	N	N	N	N	N	N	N	N	ENSMUST00000027298_at,ENSMUST00000047840_at,ENSMUST00000027297_at,ENSMUST00000081180_at,ENSMUST00000027291_at
473	1	34	6	34592492	2256544	34592492	36996372	0.01	0.373	0.00	0.00	0.00	0.00	N	N	N	N	N	N	N	N	N	N	ENSMUST00000027298_at,ENSMUST00000047840_at,ENSMUST00000027297_at,ENSMUST00000081180_at,ENSMUST00000027291_at,ENSMUST00000027290_at
474	1	34	7	34592492	2683614	34592492	37320228	0.01	0.390	0.00	0.00	0.00	0.00	N	N	N	N	N	N	N	N	N	N	ENSMUST00000027298_at,ENSMUST00000047840_at,ENSMUST00000027297_at,ENSMUST00000081180_at,ENSMUST00000027291_at,ENSMUST00000027290_at,ENSMUST00000027288_at
475	1	34	8	34592492	2894523	34592492	37495969	0.01	0.378	0.00	0.00	0.00	0.00	N	N	N	N	N	N	N	N	N	N	ENSMUST00000027298_at,ENSMUST00000047840_at,ENSMUST00000027297_at,ENSMUST00000081180_at,ENSMUST00000027291_at,ENSMUST00000027290_at,ENSMUST00000027288_at,ENSMUST00000027285_at
476	1	34	9	34592492	3354906	34592492	37955180	0.05	0.169	0.00	0.00	0.00	0.00	N	N	N	N	N	N	N	N	N	N	ENSMUST00000027298_at,ENSMUST00000047840_at,ENSMUST00000027297_at,ENSMUST00000081180_at,ENSMUST00000027291_at,ENSMUST00000027290_at,ENSMUST00000027288_at,ENSMUST00000027285_at,ENSMUST00000027256_at
477	1	34	10	34592492	3462363	34592492	38112424	0.02	0.306	0.00	0.00	0.00	0.00	N	N	N	N	N	N	N	N	N	N	ENSMUST00000027298_at,ENSMUST00000047840_at,ENSMUST00000027297_at,ENSMUST00000081180_at,ENSMUST00000027291_at,ENSMUST00000027290_at,ENSMUST00000027288_at,ENSMUST00000027285_at,ENSMUST00000027256_at,ENSMUST00000027252_at
491	1	35	2	34609175	297629	34609175	34936430	0.00	0.207	0.00	0.80	0.00	0.80	N	Y	N	Y	Y	Y	Y	Y	Y	Y	ENSMUST00000047840_at,ENSMUST00000027297_at
492	1	35	3	34609175	2139250	34609175	36750230	-0.07	0.749	0.00	0.00	0.00	0.00	N	N	N	N	N	N	N	N	N	N	ENSMUST00000047840_at,ENSMUST00000027297_at,ENSMUST00000081180_at
493	1	35	4	34609175	2209531	34609175	36839661	-0.04	0.661	0.00	0.00	0.00	0.00	N	N	N	N	N	N	N	N	N	N	ENSMUST00000047840_at,ENSMUST00000027297_at,ENSMUST00000081180_at,ENSMUST00000027291_at
494	1	35	5	34609175	2239861	34609175	36996372	0.02	0.350	0.00	0.00	0.00	0.00	N	N	N	N	N	N	N	N	N	N	ENSMUST00000047840_at,ENSMUST00000027297_at,ENSMUST00000081180_at,ENSMUST00000027291_at,ENSMUST00000027290_at
495	1	35	6	34609175	2666931	34609175	37320228	0.01	0.373	0.00	0.00	0.00	0.00	N	N	N	N	N	N	N	N	N	N	ENSMUST00000047840_at,ENSMUST00000027297_at,ENSMUST00000081180_at,ENSMUST00000027291_at,ENSMUST00000027290_at,ENSMUST00000027288_at
496	1	35	7	34609175	2877840	34609175	37495969	0.01	0.359	0.00	0.00	0.00	0.00	N	N	N	N	N	N	N	N	N	N	ENSMUST00000047840_at,ENSMUST00000027297_at,ENSMUST00000081180_at,ENSMUST00000027291_at,ENSMUST00000027290_at,ENSMUST00000027288_at,ENSMUST00000027285_at
497	1	35	8	34609175	3338223	34609175	37955180	0.06	0.143	0.00	0.00	0.00	0.00	N	N	N	N	N	N	N	N	N	N	ENSMUST00000047840_at,ENSMUST00000027297_at,ENSMUST00000081180_at,ENSMUST00000027291_at,ENSMUST00000027290_at,ENSMUST00000027288_at,ENSMUST00000027285_at,ENSMUST00000027256_at
498	1	35	9	34609175	3445680	34609175	38112424	0.02	0.282	0.00	0.00	0.00	0.00	N	N	N	N	N	N	N	N	N	N	ENSMUST00000047840_at,ENSMUST00000027297_at,ENSMUST00000081180_at,ENSMUST00000027291_at,ENSMUST00000027290_at,ENSMUST00000027288_at,ENSMUST00000027285_at,ENSMUST00000027256_at,ENSMUST00000027252_at
499	1	35	10	34609175	4435487	34609175	39053482	-0.01	0.660	0.00	0.00	0.00	0.00	N	N	N	N	N	N	N	N	N	N	ENSMUST00000047840_at,ENSMUST00000027297_at,ENSMUST00000081180_at,ENSMUST00000027291_at,ENSMUST00000027290_at,ENSMUST00000027288_at,ENSMUST00000027285_at,ENSMUST00000027256_at,ENSMUST00000027252_at,ENSMUST00000027247_at
513	1	36	2	34906803	1841622	34906803	36750230	-0.22	0.872	0.00	0.00	0.00	0.00	N	N	N	N	N	N	N	N	N	N	ENSMUST00000027297_at,ENSMUST00000081180_at
514	1	36	3	34906803	1911903	34906803	36839661	-0.07	0.749	0.00	0.00	0.00	0.00	N	N	N	N	N	N	N	N	N	N	ENSMUST00000027297_at,ENSMUST00000081180_at,ENSMUST00000027291_at
515	1	36	4	34906803	1942233	34906803	36996372	0.03	0.315	0.00	0.00	0.00	0.00	N	N	N	N	N	N	N	N	N	N	ENSMUST00000027297_at,ENSMUST00000081180_at,ENSMUST00000027291_at,ENSMUST00000027290_at
516	1	36	5	34906803	2369303	34906803	37320228	0.02	0.350	0.00	0.00	0.00	0.00	N	N	N	N	N	N	N	N	N	N	ENSMUST00000027297_at,ENSMUST00000081180_at,ENSMUST00000027291_at,ENSMUST00000027290_at,ENSMUST00000027288_at
517	1	36	6	34906803	2580212	34906803	37495969	0.02	0.337	0.00	0.00	0.00	0.00	N	N	N	N	N	N	N	N	N	N	ENSMUST00000027297_at,ENSMUST00000081180_at,ENSMUST00000027291_at,ENSMUST00000027290_at,ENSMUST00000027288_at,ENSMUST00000027285_at
518	1	36	7	34906803	3040595	34906803	37955180	0.08	0.115	0.00	0.00	0.00	0.00	N	N	N	N	N	N	N	N	N	N	ENSMUST00000027297_at,ENSMUST00000081180_at,ENSMUST00000027291_at,ENSMUST00000027290_at,ENSMUST00000027288_at,ENSMUST00000027285_at,ENSMUST00000027256_at
519	1	36	8	34906803	3148052	34906803	38112424	0.03	0.256	0.00	0.00	0.00	0.00	N	N	N	N	N	N	N	N	N	N	ENSMUST00000027297_at,ENSMUST00000081180_at,ENSMUST00000027291_at,ENSMUST00000027290_at,ENSMUST00000027288_at,ENSMUST00000027285_at,ENSMUST00000027256_at,ENSMUST00000027252_at
520	1	36	9	34906803	4137859	34906803	39053482	-0.02	0.676	0.00	0.00	0.00	0.00	N	N	N	N	N	N	N	N	N	N	ENSMUST00000027297_at,ENSMUST00000081180_at,ENSMUST00000027291_at,ENSMUST00000027290_at,ENSMUST00000027288_at,ENSMUST00000027285_at,ENSMUST00000027256_at,ENSMUST00000027252_at,ENSMUST00000027247_at
521	1	36	10	34906803	4344246	34906803	39419031	-0.01	0.660	0.00	0.00	0.00	0.00	N	N	N	N	N	N	N	N	N	N	ENSMUST00000027297_at,ENSMUST00000081180_at,ENSMUST00000027291_at,ENSMUST00000027290_at,ENSMUST00000027288_at,ENSMUST00000027285_at,ENSMUST00000027256_at,ENSMUST00000027252_at,ENSMUST00000027247_at,ENSMUST00000056815_at
534	1	37	2	36748424	70282	36748424	36839661	0.00	0.207	0.00	1.00	0.00	1.00	Y	Y	Y	Y	Y	Y	Y	Y	Y	Y	ENSMUST00000081180_at,ENSMUST00000027291_at
535	1	37	3	36748424	100612	36748424	36996372	0.04	0.286	0.00	1.00	0.00	1.00	Y	Y	Y	Y	Y	Y	Y	Y	Y	Y	ENSMUST00000081180_at,ENSMUST00000027291_at,ENSMUST00000027290_at
536	1	37	4	36748424	527682	36748424	37320228	0.02	0.348	0.00	1.00	0.00	1.00	Y	Y	Y	Y	Y	Y	Y	Y	Y	Y	ENSMUST00000081180_at,ENSMUST00000027291_at,ENSMUST00000027290_at,ENSMUST00000027288_at
537	1	37	5	36748424	738591	36748424	37495969	0.07	0.182	0.00	1.00	0.00	1.00	Y	Y	Y	Y	Y	Y	Y	Y	Y	Y	ENSMUST00000081180_at,ENSMUST00000027291_at,ENSMUST00000027290_at,ENSMUST00000027288_at,ENSMUST00000027285_at
538	1	37	6	36748424	1198974	36748424	37955180	0.15	0.053	0.00	1.00	0.00	1.00	Y	Y	Y	Y	Y	Y	Y	Y	Y	Y	ENSMUST00000081180_at,ENSMUST00000027291_at,ENSMUST00000027290_at,ENSMUST00000027288_at,ENSMUST00000027285_at,ENSMUST00000027256_at
539	1	37	7	36748424	1306431	36748424	38112424	0.07	0.145	0.00	1.00	0.00	1.00	Y	Y	Y	Y	Y	Y	Y	Y	Y	Y	ENSMUST00000081180_at,ENSMUST00000027291_at,ENSMUST00000027290_at,ENSMUST00000027288_at,ENSMUST00000027285_at,ENSMUST00000027256_at,ENSMUST00000027252_at
540	1	37	8	36748424	2296238	36748424	39053482	-0.01	0.614	0.00	1.00	0.00	1.00	Y	Y	Y	Y	Y	Y	Y	Y	Y	Y	ENSMUST00000081180_at,ENSMUST00000027291_at,ENSMUST00000027290_at,ENSMUST00000027288_at,ENSMUST00000027285_at,ENSMUST00000027256_at,ENSMUST00000027252_at,ENSMUST00000027247_at
541	1	37	9	36748424	2502625	36748424	39419031	-0.01	0.602	0.00	1.00	0.00	1.00	Y	Y	Y	Y	Y	Y	Y	Y	Y	Y	ENSMUST00000081180_at,ENSMUST00000027291_at,ENSMUST00000027290_at,ENSMUST00000027288_at,ENSMUST00000027285_at,ENSMUST00000027256_at,ENSMUST00000027252_at,ENSMUST00000027247_at,ENSMUST00000056815_at
542	1	37	10	36748424	2859722	36748424	39634250	-0.02	0.779	0.00	1.00	0.00	1.00	Y	Y	Y	Y	Y	Y	Y	Y	Y	Y	ENSMUST00000081180_at,ENSMUST00000027291_at,ENSMUST00000027290_at,ENSMUST00000027288_at,ENSMUST00000027285_at,ENSMUST00000027256_at,ENSMUST00000027252_at,ENSMUST00000027247_at,ENSMUST00000056815_at,ENSMUST00000062525_at
555	1	38	2	36818705	30331	36818705	36996372	0.00	0.207	0.00	1.00	0.00	1.00	Y	Y	Y	Y	Y	Y	Y	Y	Y	Y	ENSMUST00000027291_at,ENSMUST00000027290_at
556	1	38	3	36818705	457401	36818705	37320228	0.00	0.342	0.00	1.00	0.00	1.00	Y	Y	Y	Y	Y	Y	Y	Y	Y	Y	ENSMUST00000027291_at,ENSMUST00000027290_at,ENSMUST00000027288_at
557	1	38	4	36818705	668310	36818705	37495969	0.03	0.333	0.00	1.00	0.00	1.00	Y	Y	Y	Y	Y	Y	Y	Y	Y	Y	ENSMUST00000027291_at,ENSMUST00000027290_at,ENSMUST00000027288_at,ENSMUST00000027285_at
558	1	38	5	36818705	1128693	36818705	37955180	0.10	0.133	0.00	1.00	0.00	1.00	Y	Y	Y	Y	Y	Y	Y	Y	Y	Y	ENSMUST00000027291_at,ENSMUST00000027290_at,ENSMUST00000027288_at,ENSMUST00000027285_at,ENSMUST00000027256_at
559	1	38	6	36818705	1236150	36818705	38112424	0.04	0.251	0.00	1.00	0.00	1.00	Y	Y	Y	Y	Y	Y	Y	Y	Y	Y	ENSMUST00000027291_at,ENSMUST00000027290_at,ENSMUST00000027288_at,ENSMUST00000027285_at,ENSMUST00000027256_at,ENSMUST00000027252_at
560	1	38	7	36818705	2225957	36818705	39053482	-0.02	0.646	0.00	1.00	0.00	1.00	Y	Y	Y	Y	Y	Y	Y	Y	Y	Y	ENSMUST00000027291_at,ENSMUST00000027290_at,ENSMUST00000027288_at,ENSMUST00000027285_at,ENSMUST00000027256_at,ENSMUST00000027252_at,ENSMUST00000027247_at
561	1	38	8	36818705	2432344	36818705	39419031	-0.02	0.626	0.00	1.00	0.00	1.00	Y	Y	Y	Y	Y	Y	Y	Y	Y	Y	ENSMUST00000027291_at,ENSMUST00000027290_at,ENSMUST00000027288_at,ENSMUST00000027285_at,ENSMUST00000027256_at,ENSMUST00000027252_at,ENSMUST00000027247_at,ENSMUST00000056815_at
562	1	38	9	36818705	2789441	36818705	39634250	-0.01	0.640	0.00	1.00	0.00	1.00	Y	Y	Y	Y	Y	Y	Y	Y	Y	Y	ENSMUST00000027291_at,ENSMUST00000027290_at,ENSMUST00000027288_at,ENSMUST00000027285_at,ENSMUST00000027256_at,ENSMUST00000027252_at,ENSMUST00000027247_at,ENSMUST00000056815_at,ENSMUST00000062525_at
563	1	38	10	36818705	3139370	36818705	40081770	-0.02	0.686	0.00	1.00	0.00	1.00	Y	Y	Y	Y	Y	Y	Y	Y	Y	Y	ENSMUST00000027291_at,ENSMUST00000027290_at,ENSMUST00000027288_at,ENSMUST00000027285_at,ENSMUST00000027256_at,ENSMUST00000027252_at,ENSMUST00000027247_at,ENSMUST00000056815_at,ENSMUST00000062525_at,ENSMUST00000027244_at
576	1	39	2	36849035	427071	36849035	37320228	0.00	0.207	0.00	1.00	0.00	1.00	Y	Y	Y	Y	Y	Y	Y	Y	Y	Y	ENSMUST00000027290_at,ENSMUST00000027288_at
577	1	39	3	36849035	637980	36849035	37495969	0.05	0.272	0.00	1.00	0.00	1.00	Y	Y	Y	Y	Y	Y	Y	Y	Y	Y	ENSMUST00000027290_at,ENSMUST00000027288_at,ENSMUST00000027285_at
578	1	39	4	36849035	1098363	36849035	37955180	0.16	0.086	0.00	1.00	0.00	1.00	Y	Y	Y	Y	Y	Y	Y	Y	Y	Y	ENSMUST00000027290_at,ENSMUST00000027288_at,ENSMUST00000027285_at,ENSMUST00000027256_at
579	1	39	5	36849035	1205820	36849035	38112424	0.06	0.214	0.00	1.00	0.00	1.00	Y	Y	Y	Y	Y	Y	Y	Y	Y	Y	ENSMUST00000027290_at,ENSMUST00000027288_at,ENSMUST00000027285_at,ENSMUST00000027256_at,ENSMUST00000027252_at
580	1	39	6	36849035	2195627	36849035	39053482	-0.03	0.676	0.00	1.00	0.00	1.00	Y	Y	Y	Y	Y	Y	Y	Y	Y	Y	ENSMUST00000027290_at,ENSMUST00000027288_at,ENSMUST00000027285_at,ENSMUST00000027256_at,ENSMUST00000027252_at,ENSMUST00000027247_at
581	1	39	7	36849035	2402014	36849035	39419031	-0.02	0.646	0.00	1.00	0.00	1.00	Y	Y	Y	Y	Y	Y	Y	Y	Y	Y	ENSMUST00000027290_at,ENSMUST00000027288_at,ENSMUST00000027285_at,ENSMUST00000027256_at,ENSMUST00000027252_at,ENSMUST00000027247_at,ENSMUST00000056815_at
582	1	39	8	36849035	2759111	36849035	39634250	-0.02	0.658	0.00	1.00	0.00	1.00	Y	Y	Y	Y	Y	Y	Y	Y	Y	Y	ENSMUST00000027290_at,ENSMUST00000027288_at,ENSMUST00000027285_at,ENSMUST00000027256_at,ENSMUST00000027252_at,ENSMUST00000027247_at,ENSMUST00000056815_at,ENSMUST00000062525_at
583	1	39	9	36849035	3109040	36849035	40081770	-0.02	0.706	0.00	1.00	0.00	1.00	Y	Y	Y	Y	Y	Y	Y	Y	Y	Y	ENSMUST00000027290_at,ENSMUST00000027288_at,ENSMUST00000027285_at,ENSMUST00000027256_at,ENSMUST00000027252_at,ENSMUST00000027247_at,ENSMUST00000056815_at,ENSMUST00000062525_at,ENSMUST00000027244_at
584	1	39	10	36849035	3292552	36849035	40182064	-0.01	0.623	0.00	1.00	0.00	1.00	Y	Y	Y	Y	Y	Y	Y	Y	Y	Y	ENSMUST00000027290_at,ENSMUST00000027288_at,ENSMUST00000027285_at,ENSMUST00000027256_at,ENSMUST00000027252_at,ENSMUST00000027247_at,ENSMUST00000056815_at,ENSMUST00000062525_at,ENSMUST00000027244_at,ENSMUST00000027243_at
595	1	40	2	37276105	210910	37276105	37495969	0.00	0.207	0.00	1.00	0.00	1.00	Y	Y	Y	Y	Y	Y	Y	Y	Y	Y	ENSMUST00000027288_at,ENSMUST00000027285_at
596	1	40	3	37276105	671293	37276105	37955180	0.15	0.155	0.00	1.00	0.00	1.00	Y	Y	Y	Y	Y	Y	Y	Y	Y	Y	ENSMUST00000027288_at,ENSMUST00000027285_at,ENSMUST00000027256_at
597	1	40	4	37276105	778750	37276105	38112424	-0.02	0.598	0.00	1.00	0.00	1.00	Y	Y	Y	Y	Y	Y	Y	Y	Y	Y	ENSMUST00000027288_at,ENSMUST00000027285_at,ENSMUST00000027256_at,ENSMUST00000027252_at
598	1	40	5	37276105	1768557	37276105	39053482	-0.10	0.954	0.00	1.00	0.00	1.00	Y	Y	Y	Y	Y	Y	Y	Y	Y	Y	ENSMUST00000027288_at,ENSMUST00000027285_at,ENSMUST00000027256_at,ENSMUST00000027252_at,ENSMUST00000027247_at
599	1	40	6	37276105	1974944	37276105	39419031	-0.07	0.918	0.00	1.00	0.00	1.00	Y	Y	Y	Y	Y	Y	Y	Y	Y	Y	ENSMUST00000027288_at,ENSMUST00000027285_at,ENSMUST00000027256_at,ENSMUST00000027252_at,ENSMUST00000027247_at,ENSMUST00000056815_at
600	1	40	7	37276105	2332041	37276105	39634250	-0.03	0.757	0.00	1.00	0.00	1.00	Y	Y	Y	Y	Y	Y	Y	Y	Y	Y	ENSMUST00000027288_at,ENSMUST00000027285_at,ENSMUST00000027256_at,ENSMUST00000027252_at,ENSMUST00000027247_at,ENSMUST00000056815_at,ENSMUST00000062525_at
601	1	40	8	37276105	2681970	37276105	40081770	-0.03	0.792	0.00	1.00	0.00	1.00	Y	Y	Y	Y	Y	Y	Y	Y	Y	Y	ENSMUST00000027288_at,ENSMUST00000027285_at,ENSMUST00000027256_at,ENSMUST00000027252_at,ENSMUST00000027247_at,ENSMUST00000056815_at,ENSMUST00000062525_at,ENSMUST00000027244_at
602	1	40	9	37276105	2865482	37276105	40182064	-0.03	0.785	0.00	1.00	0.00	1.00	Y	Y	Y	Y	Y	Y	Y	Y	Y	Y	ENSMUST00000027288_at,ENSMUST00000027285_at,ENSMUST00000027256_at,ENSMUST00000027252_at,ENSMUST00000027247_at,ENSMUST00000056815_at,ENSMUST00000062525_at,ENSMUST00000027244_at,ENSMUST00000027243_at
603	1	40	10	37276105	3005820	37276105	40373022	-0.01	0.569	0.00	1.00	0.00	1.00	Y	Y	Y	Y	Y	Y	Y	Y	Y	Y	ENSMUST00000027288_at,ENSMUST00000027285_at,ENSMUST00000027256_at,ENSMUST00000027252_at,ENSMUST00000027247_at,ENSMUST00000056815_at,ENSMUST00000062525_at,ENSMUST00000027244_at,ENSMUST00000027243_at,ENSMUST00000027241_at
613	1	41	2	37487014	460384	37487014	37955180	0.45	0.078	0.00	1.00	0.00	1.00	Y	Y	Y	Y	Y	Y	Y	Y	Y	Y	ENSMUST00000027285_at,ENSMUST00000027256_at
614	1	41	3	37487014	567841	37487014	38112424	-0.03	0.692	0.00	1.00	0.00	1.00	Y	Y	Y	Y	Y	Y	Y	Y	Y	Y	ENSMUST00000027285_at,ENSMUST00000027256_at,ENSMUST00000027252_at
615	1	41	4	37487014	1557648	37487014	39053482	-0.17	0.983	0.00	1.00	0.00	1.00	Y	Y	Y	Y	Y	Y	Y	Y	Y	Y	ENSMUST00000027285_at,ENSMUST00000027256_at,ENSMUST00000027252_at,ENSMUST00000027247_at
616	1	41	5	37487014	1764035	37487014	39419031	-0.10	0.954	0.00	1.00	0.00	1.00	Y	Y	Y	Y	Y	Y	Y	Y	Y	Y	ENSMUST00000027285_at,ENSMUST00000027256_at,ENSMUST00000027252_at,ENSMUST00000027247_at,ENSMUST00000056815_at
617	1	41	6	37487014	2121132	37487014	39634250	-0.05	0.797	0.00	1.00	0.00	1.00	Y	Y	Y	Y	Y	Y	Y	Y	Y	Y	ENSMUST00000027285_at,ENSMUST00000027256_at,ENSMUST00000027252_at,ENSMUST00000027247_at,ENSMUST00000056815_at,ENSMUST00000062525_at
618	1	41	7	37487014	2471061	37487014	40081770	-0.04	0.829	0.00	1.00	0.00	1.00	Y	Y	Y	Y	Y	Y	Y	Y	Y	Y	ENSMUST00000027285_at,ENSMUST00000027256_at,ENSMUST00000027252_at,ENSMUST00000027247_at,ENSMUST00000056815_at,ENSMUST00000062525_at,ENSMUST00000027244_at
619	1	41	8	37487014	2654573	37487014	40182064	-0.03	0.816	0.00	1.00	0.00	1.00	Y	Y	Y	Y	Y	Y	Y	Y	Y	Y	ENSMUST00000027285_at,ENSMUST00000027256_at,ENSMUST00000027252_at,ENSMUST00000027247_at,ENSMUST00000056815_at,ENSMUST00000062525_at,ENSMUST00000027244_at,ENSMUST00000027243_at
620	1	41	9	37487014	2794911	37487014	40373022	-0.01	0.573	0.00	1.00	0.00	1.00	Y	Y	Y	Y	Y	Y	Y	Y	Y	Y	ENSMUST00000027285_at,ENSMUST00000027256_at,ENSMUST00000027252_at,ENSMUST00000027247_at,ENSMUST00000056815_at,ENSMUST00000062525_at,ENSMUST00000027244_at,ENSMUST00000027243_at,ENSMUST00000027241_at
621	1	41	10	37487014	3010539	37487014	40522241	0.01	0.337	0.00	1.00	0.00	1.00	Y	Y	Y	Y	Y	Y	Y	Y	Y	Y	ENSMUST00000027285_at,ENSMUST00000027256_at,ENSMUST00000027252_at,ENSMUST00000027247_at,ENSMUST00000056815_at,ENSMUST00000062525_at,ENSMUST00000027244_at,ENSMUST00000027243_at,ENSMUST00000027241_at,ENSMUST00000053043_at
631	1	42	2	37947397	107458	37947397	38112424	-0.46	0.935	0.00	1.00	0.00	1.00	Y	Y	Y	Y	Y	Y	Y	Y	Y	Y	ENSMUST00000027256_at,ENSMUST00000027252_at
632	1	42	3	37947397	1097265	37947397	39053482	-0.27	0.975	0.00	1.00	0.00	1.00	Y	Y	Y	Y	Y	Y	Y	Y	Y	Y	ENSMUST00000027256_at,ENSMUST00000027252_at,ENSMUST00000027247_at
633	1	42	4	37947397	1303652	37947397	39419031	-0.13	0.937	0.00	1.00	0.00	1.00	Y	Y	Y	Y	Y	Y	Y	Y	Y	Y	ENSMUST00000027256_at,ENSMUST00000027252_at,ENSMUST00000027247_at,ENSMUST00000056815_at
634	1	42	5	37947397	1660749	37947397	39634250	-0.05	0.726	0.00	1.00	0.00	1.00	Y	Y	Y	Y	Y	Y	Y	Y	Y	Y	ENSMUST00000027256_at,ENSMUST00000027252_at,ENSMUST00000027247_at,ENSMUST00000056815_at,ENSMUST00000062525_at
635	1	42	6	37947397	2010678	37947397	40081770	-0.08	0.938	0.00	1.00	0.00	1.00	Y	Y	Y	Y	Y	Y	Y	Y	Y	Y	ENSMUST00000027256_at,ENSMUST00000027252_at,ENSMUST00000027247_at,ENSMUST00000056815_at,ENSMUST00000062525_at,ENSMUST00000027244_at
636	1	42	7	37947397	2194190	37947397	40182064	-0.08	0.974	0.00	1.00	0.00	1.00	Y	Y	Y	Y	Y	Y	Y	Y	Y	Y	ENSMUST00000027256_at,ENSMUST00000027252_at,ENSMUST00000027247_at,ENSMUST00000056815_at,ENSMUST00000062525_at,ENSMUST00000027244_at,ENSMUST00000027243_at
637	1	42	8	37947397	2334528	37947397	40373022	-0.05	0.928	0.00	1.00	0.00	1.00	Y	Y	Y	Y	Y	Y	Y	Y	Y	Y	ENSMUST00000027256_at,ENSMUST00000027252_at,ENSMUST00000027247_at,ENSMUST00000056815_at,ENSMUST00000062525_at,ENSMUST00000027244_at,ENSMUST00000027243_at,ENSMUST00000027241_at
638	1	42	9	37947397	2550156	37947397	40522241	-0.02	0.668	0.00	1.00	0.00	1.00	Y	Y	Y	Y	Y	Y	Y	Y	Y	Y	ENSMUST00000027256_at,ENSMUST00000027252_at,ENSMUST00000027247_at,ENSMUST00000056815_at,ENSMUST00000062525_at,ENSMUST00000027244_at,ENSMUST00000027243_at,ENSMUST00000027241_at,ENSMUST00000053043_at
639	1	42	10	37947397	2575454	37947397	40557678	-0.02	0.779	0.00	1.00	0.00	1.00	Y	Y	Y	Y	Y	Y	Y	Y	Y	Y	ENSMUST00000027256_at,ENSMUST00000027252_at,ENSMUST00000027247_at,ENSMUST00000056815_at,ENSMUST00000062525_at,ENSMUST00000027244_at,ENSMUST00000027243_at,ENSMUST00000027241_at,ENSMUST00000053043_at,ENSMUST00000087983_at
648	1	43	2	38054854	989808	38054854	39053482	0.33	0.111	0.00	1.00	0.00	1.00	Y	Y	Y	Y	Y	Y	Y	Y	Y	Y	ENSMUST00000027252_at,ENSMUST00000027247_at
649	1	43	3	38054854	1196195	38054854	39419031	0.11	0.201	0.00	1.00	0.00	1.00	Y	Y	Y	Y	Y	Y	Y	Y	Y	Y	ENSMUST00000027252_at,ENSMUST00000027247_at,ENSMUST00000056815_at
650	1	43	4	38054854	1553292	38054854	39634250	0.19	0.071	0.00	1.00	0.00	1.00	Y	Y	Y	Y	Y	Y	Y	Y	Y	Y	ENSMUST00000027252_at,ENSMUST00000027247_at,ENSMUST00000056815_at,ENSMUST00000062525_at
651	1	43	5	38054854	1903221	38054854	40081770	-0.03	0.637	0.00	1.00	0.00	1.00	Y	Y	Y	Y	Y	Y	Y	Y	Y	Y	ENSMUST00000027252_at,ENSMUST00000027247_at,ENSMUST00000056815_at,ENSMUST00000062525_at,ENSMUST00000027244_at
652	1	43	6	38054854	2086733	38054854	40182064	-0.09	0.969	0.00	1.00	0.00	1.00	Y	Y	Y	Y	Y	Y	Y	Y	Y	Y	ENSMUST00000027252_at,ENSMUST00000027247_at,ENSMUST00000056815_at,ENSMUST00000062525_at,ENSMUST00000027244_at,ENSMUST00000027243_at
653	1	43	7	38054854	2227071	38054854	40373022	-0.09	0.992	0.00	1.00	0.00	1.00	Y	Y	Y	Y	Y	Y	Y	Y	Y	Y	ENSMUST00000027252_at,ENSMUST00000027247_at,ENSMUST00000056815_at,ENSMUST00000062525_at,ENSMUST00000027244_at,ENSMUST00000027243_at,ENSMUST00000027241_at
654	1	43	8	38054854	2442699	38054854	40522241	-0.06	0.965	0.00	1.00	0.00	1.00	Y	Y	Y	Y	Y	Y	Y	Y	Y	Y	ENSMUST00000027252_at,ENSMUST00000027247_at,ENSMUST00000056815_at,ENSMUST00000062525_at,ENSMUST00000027244_at,ENSMUST00000027243_at,ENSMUST00000027241_at,ENSMUST00000053043_at
655	1	43	9	38054854	2467997	38054854	40557678	-0.04	0.930	0.00	1.00	0.00	1.00	Y	Y	Y	Y	Y	Y	Y	Y	Y	Y	ENSMUST00000027252_at,ENSMUST00000027247_at,ENSMUST00000056815_at,ENSMUST00000062525_at,ENSMUST00000027244_at,ENSMUST00000027243_at,ENSMUST00000027241_at,ENSMUST00000053043_at,ENSMUST00000087983_at
656	1	43	10	38054854	2517353	38054854	40606150	-0.03	0.906	0.00	1.00	0.00	1.00	Y	Y	Y	Y	Y	Y	Y	Y	Y	Y	ENSMUST00000027252_at,ENSMUST00000027247_at,ENSMUST00000056815_at,ENSMUST00000062525_at,ENSMUST00000027244_at,ENSMUST00000027243_at,ENSMUST00000027241_at,ENSMUST00000053043_at,ENSMUST00000087983_at,ENSMUST00000027237_at
664	1	44	2	39044661	206388	39044661	39419031	0.00	0.207	0.00	1.00	0.00	1.00	Y	Y	Y	Y	Y	Y	Y	Y	Y	Y	ENSMUST00000027247_at,ENSMUST00000056815_at
665	1	44	3	39044661	563485	39044661	39634250	0.14	0.163	0.00	1.00	0.00	1.00	Y	Y	Y	Y	Y	Y	Y	Y	Y	Y	ENSMUST00000027247_at,ENSMUST00000056815_at,ENSMUST00000062525_at
666	1	44	4	39044661	913414	39044661	40081770	-0.10	0.855	0.00	1.00	0.00	1.00	Y	Y	Y	Y	Y	Y	Y	Y	Y	Y	ENSMUST00000027247_at,ENSMUST00000056815_at,ENSMUST00000062525_at,ENSMUST00000027244_at
667	1	44	5	39044661	1096926	39044661	40182064	-0.13	0.982	0.00	1.00	0.00	1.00	Y	Y	Y	Y	Y	Y	Y	Y	Y	Y	ENSMUST00000027247_at,ENSMUST00000056815_at,ENSMUST00000062525_at,ENSMUST00000027244_at,ENSMUST00000027243_at
668	1	44	6	39044661	1237264	39044661	40373022	-0.10	0.977	0.00	1.00	0.00	1.00	Y	Y	Y	Y	Y	Y	Y	Y	Y	Y	ENSMUST00000027247_at,ENSMUST00000056815_at,ENSMUST00000062525_at,ENSMUST00000027244_at,ENSMUST00000027243_at,ENSMUST00000027241_at
669	1	44	7	39044661	1452892	39044661	40522241	-0.04	0.842	0.00	1.00	0.00	1.00	Y	Y	Y	Y	Y	Y	Y	Y	Y	Y	ENSMUST00000027247_at,ENSMUST00000056815_at,ENSMUST00000062525_at,ENSMUST00000027244_at,ENSMUST00000027243_at,ENSMUST00000027241_at,ENSMUST00000053043_at
670	1	44	8	39044661	1478190	39044661	40557678	-0.05	0.936	0.00	1.00	0.00	1.00	Y	Y	Y	Y	Y	Y	Y	Y	Y	Y	ENSMUST00000027247_at,ENSMUST00000056815_at,ENSMUST00000062525_at,ENSMUST00000027244_at,ENSMUST00000027243_at,ENSMUST00000027241_at,ENSMUST00000053043_at,ENSMUST00000087983_at
671	1	44	9	39044661	1527546	39044661	40606150	-0.04	0.910	0.00	1.00	0.00	1.00	Y	Y	Y	Y	Y	Y	Y	Y	Y	Y	ENSMUST00000027247_at,ENSMUST00000056815_at,ENSMUST00000062525_at,ENSMUST00000027244_at,ENSMUST00000027243_at,ENSMUST00000027241_at,ENSMUST00000053043_at,ENSMUST00000087983_at,ENSMUST00000027237_at
672	1	44	10	39044661	3709330	39044661	42757052	-0.03	0.884	0.00	0.00	0.00	0.00	N	N	N	N	N	N	N	N	N	N	ENSMUST00000027247_at,ENSMUST00000056815_at,ENSMUST00000062525_at,ENSMUST00000027244_at,ENSMUST00000027243_at,ENSMUST00000027241_at,ENSMUST00000053043_at,ENSMUST00000087983_at,ENSMUST00000027237_at,ENSMUST00000054883_at
679	1	45	2	39251048	357098	39251048	39634250	0.00	0.207	0.00	1.00	0.00	1.00	Y	Y	Y	Y	Y	Y	Y	Y	Y	Y	ENSMUST00000056815_at,ENSMUST00000062525_at
680	1	45	3	39251048	707027	39251048	40081770	-0.07	0.751	0.00	1.00	0.00	1.00	Y	Y	Y	Y	Y	Y	Y	Y	Y	Y	ENSMUST00000056815_at,ENSMUST00000062525_at,ENSMUST00000027244_at
681	1	45	4	39251048	890539	39251048	40182064	-0.04	0.678	0.00	1.00	0.00	1.00	Y	Y	Y	Y	Y	Y	Y	Y	Y	Y	ENSMUST00000056815_at,ENSMUST00000062525_at,ENSMUST00000027244_at,ENSMUST00000027243_at
682	1	45	5	39251048	1030877	39251048	40373022	0.02	0.339	0.00	1.00	0.00	1.00	Y	Y	Y	Y	Y	Y	Y	Y	Y	Y	ENSMUST00000056815_at,ENSMUST00000062525_at,ENSMUST00000027244_at,ENSMUST00000027243_at,ENSMUST00000027241_at
683	1	45	6	39251048	1246505	39251048	40522241	0.08	0.145	0.00	1.00	0.00	1.00	Y	Y	Y	Y	Y	Y	Y	Y	Y	Y	ENSMUST00000056815_at,ENSMUST00000062525_at,ENSMUST00000027244_at,ENSMUST00000027243_at,ENSMUST00000027241_at,ENSMUST00000053043_at
684	1	45	7	39251048	1271803	39251048	40557678	0.01	0.411	0.00	1.00	0.00	1.00	Y	Y	Y	Y	Y	Y	Y	Y	Y	Y	ENSMUST00000056815_at,ENSMUST00000062525_at,ENSMUST00000027244_at,ENSMUST00000027243_at,ENSMUST00000027241_at,ENSMUST00000053043_at,ENSMUST00000087983_at
685	1	45	8	39251048	1321159	39251048	40606150	0.00	0.425	0.00	1.00	0.00	1.00	Y	Y	Y	Y	Y	Y	Y	Y	Y	Y	ENSMUST00000056815_at,ENSMUST00000062525_at,ENSMUST00000027244_at,ENSMUST00000027243_at,ENSMUST00000027241_at,ENSMUST00000053043_at,ENSMUST00000087983_at,ENSMUST00000027237_at
686	1	45	9	39251048	3502943	39251048	42757052	0.00	0.437	0.00	0.00	0.00	0.00	N	N	N	N	N	N	N	N	N	N	ENSMUST00000056815_at,ENSMUST00000062525_at,ENSMUST00000027244_at,ENSMUST00000027243_at,ENSMUST00000027241_at,ENSMUST00000053043_at,ENSMUST00000087983_at,ENSMUST00000027237_at,ENSMUST00000054883_at
687	1	45	10	39251048	3928871	39251048	43220714	0.01	0.398	0.00	0.00	0.00	0.00	N	N	N	N	N	N	N	N	N	N	ENSMUST00000056815_at,ENSMUST00000062525_at,ENSMUST00000027244_at,ENSMUST00000027243_at,ENSMUST00000027241_at,ENSMUST00000053043_at,ENSMUST00000087983_at,ENSMUST00000027237_at,ENSMUST00000054883_at,ENSMUST00000008280_at
693	1	46	2	39608145	349930	39608145	40081770	-0.22	0.873	0.00	1.00	0.00	1.00	Y	Y	Y	Y	Y	Y	Y	Y	Y	Y	ENSMUST00000062525_at,ENSMUST00000027244_at
694	1	46	3	39608145	533442	39608145	40182064	-0.08	0.764	0.00	1.00	0.00	1.00	Y	Y	Y	Y	Y	Y	Y	Y	Y	Y	ENSMUST00000062525_at,ENSMUST00000027244_at,ENSMUST00000027243_at
695	1	46	4	39608145	673780	39608145	40373022	0.04	0.303	0.00	1.00	0.00	1.00	Y	Y	Y	Y	Y	Y	Y	Y	Y	Y	ENSMUST00000062525_at,ENSMUST00000027244_at,ENSMUST00000027243_at,ENSMUST00000027241_at
696	1	46	5	39608145	889408	39608145	40522241	0.12	0.108	0.00	1.00	0.00	1.00	Y	Y	Y	Y	Y	Y	Y	Y	Y	Y	ENSMUST00000062525_at,ENSMUST00000027244_at,ENSMUST00000027243_at,ENSMUST00000027241_at,ENSMUST00000053043_at
697	1	46	6	39608145	914706	39608145	40557678	0.01	0.397	0.00	1.00	0.00	1.00	Y	Y	Y	Y	Y	Y	Y	Y	Y	Y	ENSMUST00000062525_at,ENSMUST00000027244_at,ENSMUST00000027243_at,ENSMUST00000027241_at,ENSMUST00000053043_at,ENSMUST00000087983_at
698	1	46	7	39608145	964062	39608145	40606150	0.01	0.411	0.00	1.00	0.00	1.00	Y	Y	Y	Y	Y	Y	Y	Y	Y	Y	ENSMUST00000062525_at,ENSMUST00000027244_at,ENSMUST00000027243_at,ENSMUST00000027241_at,ENSMUST00000053043_at,ENSMUST00000087983_at,ENSMUST00000027237_at
699	1	46	8	39608145	3145846	39608145	42757052	0.00	0.425	0.00	0.00	0.00	0.00	N	N	N	N	N	N	N	N	N	N	ENSMUST00000062525_at,ENSMUST00000027244_at,ENSMUST00000027243_at,ENSMUST00000027241_at,ENSMUST00000053043_at,ENSMUST00000087983_at,ENSMUST00000027237_at,ENSMUST00000054883_at
700	1	46	9	39608145	3571774	39608145	43220714	0.01	0.381	0.00	0.00	0.00	0.00	N	N	N	N	N	N	N	N	N	N	ENSMUST00000062525_at,ENSMUST00000027244_at,ENSMUST00000027243_at,ENSMUST00000027241_at,ENSMUST00000053043_at,ENSMUST00000087983_at,ENSMUST00000027237_at,ENSMUST00000054883_at,ENSMUST00000008280_at
701	1	46	10	39608145	3894451	39608145	43627340	0.01	0.398	0.00	0.00	0.00	0.00	N	N	N	N	N	N	N	N	N	N	ENSMUST00000062525_at,ENSMUST00000027244_at,ENSMUST00000027243_at,ENSMUST00000027241_at,ENSMUST00000053043_at,ENSMUST00000087983_at,ENSMUST00000027237_at,ENSMUST00000054883_at,ENSMUST00000008280_at,ENSMUST00000086421_at
707	1	47	2	39958074	183513	39958074	40182064	0.59	0.046	0.56	1.00	0.56	1.00	Y	Y	Y	Y	Y	Y	Y	Y	Y	Y	ENSMUST00000027244_at,ENSMUST00000027243_at
708	1	47	3	39958074	323851	39958074	40373022	0.61	0.008	0.60	1.00	0.60	1.00	Y	Y	Y	Y	Y	Y	Y	Y	Y	Y	ENSMUST00000027244_at,ENSMUST00000027243_at,ENSMUST00000027241_at
709	1	47	4	39958074	539479	39958074	40522241	0.58	0.002	0.58	1.00	0.58	1.00	Y	Y	Y	Y	Y	Y	Y	Y	Y	Y	ENSMUST00000027244_at,ENSMUST00000027243_at,ENSMUST00000027241_at,ENSMUST00000053043_at
710	1	47	5	39958074	564777	39958074	40557678	0.21	0.036	0.20	1.00	0.20	1.00	Y	Y	Y	Y	Y	Y	Y	Y	Y	Y	ENSMUST00000027244_at,ENSMUST00000027243_at,ENSMUST00000027241_at,ENSMUST00000053043_at,ENSMUST00000087983_at
711	1	47	6	39958074	614133	39958074	40606150	0.14	0.060	0.00	1.00	0.00	1.00	Y	Y	Y	Y	Y	Y	Y	Y	Y	Y	ENSMUST00000027244_at,ENSMUST00000027243_at,ENSMUST00000027241_at,ENSMUST00000053043_at,ENSMUST00000087983_at,ENSMUST00000027237_at
712	1	47	7	39958074	2795917	39958074	42757052	0.10	0.086	0.00	0.00	0.00	0.00	N	N	N	N	N	N	N	N	N	N	ENSMUST00000027244_at,ENSMUST00000027243_at,ENSMUST00000027241_at,ENSMUST00000053043_at,ENSMUST00000087983_at,ENSMUST00000027237_at,ENSMUST00000054883_at
713	1	47	8	39958074	3221845	39958074	43220714	0.10	0.070	0.00	0.00	0.00	0.00	N	N	N	N	N	N	N	N	N	N	ENSMUST00000027244_at,ENSMUST00000027243_at,ENSMUST00000027241_at,ENSMUST00000053043_at,ENSMUST00000087983_at,ENSMUST00000027237_at,ENSMUST00000054883_at,ENSMUST00000008280_at
714	1	47	9	39958074	3544522	39958074	43627340	0.08	0.091	0.00	0.00	0.00	0.00	N	N	N	N	N	N	N	N	N	N	ENSMUST00000027244_at,ENSMUST00000027243_at,ENSMUST00000027241_at,ENSMUST00000053043_at,ENSMUST00000087983_at,ENSMUST00000027237_at,ENSMUST00000054883_at,ENSMUST00000008280_at,ENSMUST00000086421_at
715	1	47	10	39958074	3848059	39958074	43884593	0.06	0.112	0.00	0.00	0.00	0.00	N	N	N	N	N	N	N	N	N	N	ENSMUST00000027244_at,ENSMUST00000027243_at,ENSMUST00000027241_at,ENSMUST00000053043_at,ENSMUST00000087983_at,ENSMUST00000027237_at,ENSMUST00000054883_at,ENSMUST00000008280_at,ENSMUST00000086421_at,ENSMUST00000076997_at
719	1	48	2	40141586	140339	40141586	40373022	0.74	0.016	0.73	1.00	0.73	1.00	Y	Y	Y	Y	Y	Y	Y	Y	Y	Y	ENSMUST00000027243_at,ENSMUST00000027241_at
720	1	48	3	40141586	355967	40141586	40522241	0.68	0.004	0.68	1.00	0.68	1.00	Y	Y	Y	Y	Y	Y	Y	Y	Y	Y	ENSMUST00000027243_at,ENSMUST00000027241_at,ENSMUST00000053043_at
721	1	48	4	40141586	381265	40141586	40557678	0.21	0.062	0.00	1.00	0.00	1.00	Y	Y	Y	Y	Y	Y	Y	Y	Y	Y	ENSMUST00000027243_at,ENSMUST00000027241_at,ENSMUST00000053043_at,ENSMUST00000087983_at
722	1	48	5	40141586	430621	40141586	40606150	0.12	0.100	0.00	1.00	0.00	1.00	Y	Y	Y	Y	Y	Y	Y	Y	Y	Y	ENSMUST00000027243_at,ENSMUST00000027241_at,ENSMUST00000053043_at,ENSMUST00000087983_at,ENSMUST00000027237_at
723	1	48	6	40141586	2612405	40141586	42757052	0.08	0.136	0.00	0.00	0.00	0.00	N	N	N	N	N	N	N	N	N	N	ENSMUST00000027243_at,ENSMUST00000027241_at,ENSMUST00000053043_at,ENSMUST00000087983_at,ENSMUST00000027237_at,ENSMUST00000054883_at
724	1	48	7	40141586	3038333	40141586	43220714	0.09	0.108	0.00	0.00	0.00	0.00	N	N	N	N	N	N	N	N	N	N	ENSMUST00000027243_at,ENSMUST00000027241_at,ENSMUST00000053043_at,ENSMUST00000087983_at,ENSMUST00000027237_at,ENSMUST00000054883_at,ENSMUST00000008280_at
725	1	48	8	40141586	3361010	40141586	43627340	0.06	0.136	0.00	0.00	0.00	0.00	N	N	N	N	N	N	N	N	N	N	ENSMUST00000027243_at,ENSMUST00000027241_at,ENSMUST00000053043_at,ENSMUST00000087983_at,ENSMUST00000027237_at,ENSMUST00000054883_at,ENSMUST00000008280_at,ENSMUST00000086421_at
726	1	48	9	40141586	3664547	40141586	43884593	0.05	0.162	0.00	0.00	0.00	0.00	N	N	N	N	N	N	N	N	N	N	ENSMUST00000027243_at,ENSMUST00000027241_at,ENSMUST00000053043_at,ENSMUST00000087983_at,ENSMUST00000027237_at,ENSMUST00000054883_at,ENSMUST00000008280_at,ENSMUST00000086421_at,ENSMUST00000076997_at
727	1	48	10	40141586	3849261	40141586	44059844	0.09	0.064	0.00	0.00	0.00	0.00	N	N	N	N	N	N	N	N	N	N	ENSMUST00000027243_at,ENSMUST00000027241_at,ENSMUST00000053043_at,ENSMUST00000087983_at,ENSMUST00000027237_at,ENSMUST00000054883_at,ENSMUST00000008280_at,ENSMUST00000086421_at,ENSMUST00000076997_at,ENSMUST00000087933_at
730	1	49	2	40281924	215629	40281924	40522241	0.73	0.019	0.71	1.00	0.71	1.00	Y	Y	Y	Y	Y	Y	Y	Y	Y	Y	ENSMUST00000027241_at,ENSMUST00000053043_at
731	1	49	3	40281924	240927	40281924	40557678	0.04	0.285	0.00	1.00	0.00	1.00	Y	Y	Y	Y	Y	Y	Y	Y	Y	Y	ENSMUST00000027241_at,ENSMUST00000053043_at,ENSMUST00000087983_at
732	1	49	4	40281924	290283	40281924	40606150	0.02	0.347	0.00	1.00	0.00	1.00	Y	Y	Y	Y	Y	Y	Y	Y	Y	Y	ENSMUST00000027241_at,ENSMUST00000053043_at,ENSMUST00000087983_at,ENSMUST00000027237_at
733	1	49	5	40281924	2472067	40281924	42757052	0.01	0.380	0.00	0.00	0.00	0.00	N	N	N	N	N	N	N	N	N	N	ENSMUST00000027241_at,ENSMUST00000053043_at,ENSMUST00000087983_at,ENSMUST00000027237_at,ENSMUST00000054883_at
734	1	49	6	40281924	2897995	40281924	43220714	0.03	0.308	0.00	0.00	0.00	0.00	N	N	N	N	N	N	N	N	N	N	ENSMUST00000027241_at,ENSMUST00000053043_at,ENSMUST00000087983_at,ENSMUST00000027237_at,ENSMUST00000054883_at,ENSMUST00000008280_at
735	1	49	7	40281924	3220672	40281924	43627340	0.02	0.333	0.00	0.00	0.00	0.00	N	N	N	N	N	N	N	N	N	N	ENSMUST00000027241_at,ENSMUST00000053043_at,ENSMUST00000087983_at,ENSMUST00000027237_at,ENSMUST00000054883_at,ENSMUST00000008280_at,ENSMUST00000086421_at
736	1	49	8	40281924	3524209	40281924	43884593	0.01	0.354	0.00	0.00	0.00	0.00	N	N	N	N	N	N	N	N	N	N	ENSMUST00000027241_at,ENSMUST00000053043_at,ENSMUST00000087983_at,ENSMUST00000027237_at,ENSMUST00000054883_at,ENSMUST00000008280_at,ENSMUST00000086421_at,ENSMUST00000076997_at
737	1	49	9	40281924	3708923	40281924	44059844	0.05	0.161	0.00	0.00	0.00	0.00	N	N	N	N	N	N	N	N	N	N	ENSMUST00000027241_at,ENSMUST00000053043_at,ENSMUST00000087983_at,ENSMUST00000027237_at,ENSMUST00000054883_at,ENSMUST00000008280_at,ENSMUST00000086421_at,ENSMUST00000076997_at,ENSMUST00000087933_at
738	1	49	10	40281924	3922768	40281924	44238105	0.07	0.091	0.00	0.00	0.00	0.00	N	N	N	N	N	N	N	N	N	N	ENSMUST00000027241_at,ENSMUST00000053043_at,ENSMUST00000087983_at,ENSMUST00000027237_at,ENSMUST00000054883_at,ENSMUST00000008280_at,ENSMUST00000086421_at,ENSMUST00000076997_at,ENSMUST00000087933_at,ENSMUST00000027214_at
741	1	50	2	40497552	25299	40497552	40557678	-0.30	0.894	0.00	1.00	0.00	1.00	Y	Y	Y	Y	Y	Y	Y	Y	Y	Y	ENSMUST00000053043_at,ENSMUST00000087983_at
742	1	50	3	40497552	74655	40497552	40606150	-0.10	0.783	0.00	1.00	0.00	1.00	Y	Y	Y	Y	Y	Y	Y	Y	Y	Y	ENSMUST00000053043_at,ENSMUST00000087983_at,ENSMUST00000027237_at
743	1	50	4	40497552	2256439	40497552	42757052	-0.05	0.700	0.00	0.00	0.00	0.00	N	N	N	N	N	N	N	N	N	N	ENSMUST00000053043_at,ENSMUST00000087983_at,ENSMUST00000027237_at,ENSMUST00000054883_at
744	1	50	5	40497552	2682367	40497552	43220714	-0.04	0.678	0.00	0.00	0.00	0.00	N	N	N	N	N	N	N	N	N	N	ENSMUST00000053043_at,ENSMUST00000087983_at,ENSMUST00000027237_at,ENSMUST00000054883_at,ENSMUST00000008280_at
745	1	50	6	40497552	3005044	40497552	43627340	-0.02	0.640	0.00	0.00	0.00	0.00	N	N	N	N	N	N	N	N	N	N	ENSMUST00000053043_at,ENSMUST00000087983_at,ENSMUST00000027237_at,ENSMUST00000054883_at,ENSMUST00000008280_at,ENSMUST00000086421_at
746	1	50	7	40497552	3308581	40497552	43884593	-0.02	0.614	0.00	0.00	0.00	0.00	N	N	N	N	N	N	N	N	N	N	ENSMUST00000053043_at,ENSMUST00000087983_at,ENSMUST00000027237_at,ENSMUST00000054883_at,ENSMUST00000008280_at,ENSMUST00000086421_at,ENSMUST00000076997_at
747	1	50	8	40497552	3493295	40497552	44059844	0.01	0.388	0.00	0.00	0.00	0.00	N	N	N	N	N	N	N	N	N	N	ENSMUST00000053043_at,ENSMUST00000087983_at,ENSMUST00000027237_at,ENSMUST00000054883_at,ENSMUST00000008280_at,ENSMUST00000086421_at,ENSMUST00000076997_at,ENSMUST00000087933_at
748	1	50	9	40497552	3707140	40497552	44238105	0.03	0.234	0.00	0.00	0.00	0.00	N	N	N	N	N	N	N	N	N	N	ENSMUST00000053043_at,ENSMUST00000087983_at,ENSMUST00000027237_at,ENSMUST00000054883_at,ENSMUST00000008280_at,ENSMUST00000086421_at,ENSMUST00000076997_at,ENSMUST00000087933_at,ENSMUST00000027214_at
749	1	50	10	40497552	4870925	40497552	45405861	0.07	0.087	0.00	0.00	0.00	0.00	N	N	N	N	N	N	N	N	N	N	ENSMUST00000053043_at,ENSMUST00000087983_at,ENSMUST00000027237_at,ENSMUST00000054883_at,ENSMUST00000008280_at,ENSMUST00000086421_at,ENSMUST00000076997_at,ENSMUST00000087933_at,ENSMUST00000027214_at,ENSMUST00000087883_at
751	1	51	2	40522850	49357	40522850	40606150	0.00	0.207	0.00	1.00	0.00	1.00	Y	Y	Y	Y	Y	Y	Y	Y	Y	Y	ENSMUST00000087983_at,ENSMUST00000027237_at
752	1	51	3	40522850	2231141	40522850	42757052	0.00	0.342	0.00	0.00	0.00	0.00	N	N	N	N	N	N	N	N	N	N	ENSMUST00000087983_at,ENSMUST00000027237_at,ENSMUST00000054883_at
753	1	51	4	40522850	2657069	40522850	43220714	-0.08	0.787	0.00	0.00	0.00	0.00	N	N	N	N	N	N	N	N	N	N	ENSMUST00000087983_at,ENSMUST00000027237_at,ENSMUST00000054883_at,ENSMUST00000008280_at
754	1	51	5	40522850	2979746	40522850	43627340	-0.05	0.732	0.00	0.00	0.00	0.00	N	N	N	N	N	N	N	N	N	N	ENSMUST00000087983_at,ENSMUST00000027237_at,ENSMUST00000054883_at,ENSMUST00000008280_at,ENSMUST00000086421_at
755	1	51	6	40522850	3283283	40522850	43884593	-0.03	0.691	0.00	0.00	0.00	0.00	N	N	N	N	N	N	N	N	N	N	ENSMUST00000087983_at,ENSMUST00000027237_at,ENSMUST00000054883_at,ENSMUST00000008280_at,ENSMUST00000086421_at,ENSMUST00000076997_at
756	1	51	7	40522850	3467997	40522850	44059844	-0.02	0.639	0.00	0.00	0.00	0.00	N	N	N	N	N	N	N	N	N	N	ENSMUST00000087983_at,ENSMUST00000027237_at,ENSMUST00000054883_at,ENSMUST00000008280_at,ENSMUST00000086421_at,ENSMUST00000076997_at,ENSMUST00000087933_at
757	1	51	8	40522850	3681842	40522850	44238105	0.00	0.439	0.00	0.00	0.00	0.00	N	N	N	N	N	N	N	N	N	N	ENSMUST00000087983_at,ENSMUST00000027237_at,ENSMUST00000054883_at,ENSMUST00000008280_at,ENSMUST00000086421_at,ENSMUST00000076997_at,ENSMUST00000087933_at,ENSMUST00000027214_at
758	1	51	9	40522850	4845627	40522850	45405861	0.04	0.181	0.00	0.00	0.00	0.00	N	N	N	N	N	N	N	N	N	N	ENSMUST00000087983_at,ENSMUST00000027237_at,ENSMUST00000054883_at,ENSMUST00000008280_at,ENSMUST00000086421_at,ENSMUST00000076997_at,ENSMUST00000087933_at,ENSMUST00000027214_at,ENSMUST00000087883_at
759	1	51	10	40522850	4908316	40522850	45560127	0.09	0.070	0.00	0.00	0.00	0.00	N	N	N	N	N	N	N	N	N	N	ENSMUST00000087983_at,ENSMUST00000027237_at,ENSMUST00000054883_at,ENSMUST00000008280_at,ENSMUST00000086421_at,ENSMUST00000076997_at,ENSMUST00000087933_at,ENSMUST00000027214_at,ENSMUST00000087883_at,ENSMUST00000086430_at
760	1	52	2	40572206	2181785	40572206	42757052	0.00	0.207	0.00	0.00	0.00	0.00	N	N	N	N	N	N	N	N	N	N	ENSMUST00000027237_at,ENSMUST00000054883_at
761	1	52	3	40572206	2607713	40572206	43220714	0.00	0.342	0.00	0.00	0.00	0.00	N	N	N	N	N	N	N	N	N	N	ENSMUST00000027237_at,ENSMUST00000054883_at,ENSMUST00000008280_at
762	1	52	4	40572206	2930390	40572206	43627340	0.00	0.407	0.00	0.00	0.00	0.00	N	N	N	N	N	N	N	N	N	N	ENSMUST00000027237_at,ENSMUST00000054883_at,ENSMUST00000008280_at,ENSMUST00000086421_at
763	1	52	5	40572206	3233927	40572206	43884593	0.00	0.436	0.00	0.00	0.00	0.00	N	N	N	N	N	N	N	N	N	N	ENSMUST00000027237_at,ENSMUST00000054883_at,ENSMUST00000008280_at,ENSMUST00000086421_at,ENSMUST00000076997_at
764	1	52	6	40572206	3418641	40572206	44059844	0.02	0.320	0.00	0.00	0.00	0.00	N	N	N	N	N	N	N	N	N	N	ENSMUST00000027237_at,ENSMUST00000054883_at,ENSMUST00000008280_at,ENSMUST00000086421_at,ENSMUST00000076997_at,ENSMUST00000087933_at
765	1	52	7	40572206	3632486	40572206	44238105	0.06	0.171	0.00	0.00	0.00	0.00	N	N	N	N	N	N	N	N	N	N	ENSMUST00000027237_at,ENSMUST00000054883_at,ENSMUST00000008280_at,ENSMUST00000086421_at,ENSMUST00000076997_at,ENSMUST00000087933_at,ENSMUST00000027214_at
766	1	52	8	40572206	4796271	40572206	45405861	0.11	0.065	0.00	0.00	0.00	0.00	N	N	N	N	N	N	N	N	N	N	ENSMUST00000027237_at,ENSMUST00000054883_at,ENSMUST00000008280_at,ENSMUST00000086421_at,ENSMUST00000076997_at,ENSMUST00000087933_at,ENSMUST00000027214_at,ENSMUST00000087883_at
767	1	52	9	40572206	4858960	40572206	45560127	0.16	0.020	0.00	0.00	0.00	0.00	N	N	N	N	N	N	N	N	N	N	ENSMUST00000027237_at,ENSMUST00000054883_at,ENSMUST00000008280_at,ENSMUST00000086421_at,ENSMUST00000076997_at,ENSMUST00000087933_at,ENSMUST00000027214_at,ENSMUST00000087883_at,ENSMUST00000086430_at
768	1	52	10	40572206	10412161	40572206	51244114	0.19	0.008	0.00	0.00	0.00	0.00	N	N	N	N	N	N	N	N	N	N	ENSMUST00000027237_at,ENSMUST00000054883_at,ENSMUST00000008280_at,ENSMUST00000086421_at,ENSMUST00000076997_at,ENSMUST00000087933_at,ENSMUST00000027214_at,ENSMUST00000087883_at,ENSMUST00000086430_at,ENSMUST00000081851_at
769	1	53	2	42753990	425929	42753990	43220714	0.00	0.207	0.00	0.10	0.00	0.10	N	N	N	N	N	N	Y	N	N	N	ENSMUST00000054883_at,ENSMUST00000008280_at
770	1	53	3	42753990	748606	42753990	43627340	0.00	0.342	0.00	0.10	0.00	0.10	N	N	N	N	N	N	Y	N	N	N	ENSMUST00000054883_at,ENSMUST00000008280_at,ENSMUST00000086421_at
771	1	53	4	42753990	1052143	42753990	43884593	0.00	0.407	0.00	0.10	0.00	0.10	N	N	N	N	N	N	Y	N	N	N	ENSMUST00000054883_at,ENSMUST00000008280_at,ENSMUST00000086421_at,ENSMUST00000076997_at
772	1	53	5	42753990	1236857	42753990	44059844	0.04	0.291	0.00	0.10	0.00	0.10	N	N	N	N	N	N	Y	N	N	N	ENSMUST00000054883_at,ENSMUST00000008280_at,ENSMUST00000086421_at,ENSMUST00000076997_at,ENSMUST00000087933_at
773	1	53	6	42753990	1450702	42753990	44238105	0.08	0.139	0.00	0.10	0.00	0.10	N	N	N	N	N	N	Y	N	N	N	ENSMUST00000054883_at,ENSMUST00000008280_at,ENSMUST00000086421_at,ENSMUST00000076997_at,ENSMUST00000087933_at,ENSMUST00000027214_at
774	1	53	7	42753990	2614487	42753990	45405861	0.14	0.045	0.01	0.10	0.01	0.10	N	N	N	N	N	N	Y	N	N	N	ENSMUST00000054883_at,ENSMUST00000008280_at,ENSMUST00000086421_at,ENSMUST00000076997_at,ENSMUST00000087933_at,ENSMUST00000027214_at,ENSMUST00000087883_at
775	1	53	8	42753990	2677176	42753990	45560127	0.20	0.013	0.02	0.10	0.02	0.10	N	N	N	N	N	N	Y	N	N	N	ENSMUST00000054883_at,ENSMUST00000008280_at,ENSMUST00000086421_at,ENSMUST00000076997_at,ENSMUST00000087933_at,ENSMUST00000027214_at,ENSMUST00000087883_at,ENSMUST00000086430_at
776	1	53	9	42753990	8230377	42753990	51244114	0.24	0.004	0.00	0.00	0.00	0.00	N	N	N	N	N	N	N	N	N	N	ENSMUST00000054883_at,ENSMUST00000008280_at,ENSMUST00000086421_at,ENSMUST00000076997_at,ENSMUST00000087933_at,ENSMUST00000027214_at,ENSMUST00000087883_at,ENSMUST00000086430_at,ENSMUST00000081851_at
777	1	53	10	42753990	8591980	42753990	51359803	0.29	0.001	0.00	0.00	0.00	0.00	N	N	N	N	N	N	N	N	N	N	ENSMUST00000054883_at,ENSMUST00000008280_at,ENSMUST00000086421_at,ENSMUST00000076997_at,ENSMUST00000087933_at,ENSMUST00000027214_at,ENSMUST00000087883_at,ENSMUST00000086430_at,ENSMUST00000081851_at,ENSMUST00000051572_at
781	1	54	2	43179918	322678	43179918	43627340	0.00	0.207	0.00	0.90	0.00	0.90	Y	Y	Y	Y	Y	Y	Y	Y	Y	N	ENSMUST00000008280_at,ENSMUST00000086421_at
782	1	54	3	43179918	626215	43179918	43884593	0.00	0.342	0.00	0.90	0.00	0.90	Y	Y	Y	Y	Y	Y	Y	Y	Y	N	ENSMUST00000008280_at,ENSMUST00000086421_at,ENSMUST00000076997_at
783	1	54	4	43179918	810929	43179918	44059844	0.06	0.252	0.00	0.10	0.00	0.10	N	N	N	N	N	N	Y	N	N	N	ENSMUST00000008280_at,ENSMUST00000086421_at,ENSMUST00000076997_at,ENSMUST00000087933_at
784	1	54	5	43179918	1024774	43179918	44238105	0.12	0.102	0.00	0.10	0.00	0.10	N	N	N	N	N	N	Y	N	N	N	ENSMUST00000008280_at,ENSMUST00000086421_at,ENSMUST00000076997_at,ENSMUST00000087933_at,ENSMUST00000027214_at
785	1	54	6	43179918	2188559	43179918	45405861	0.20	0.028	0.02	0.10	0.02	0.10	N	N	N	N	N	N	Y	N	N	N	ENSMUST00000008280_at,ENSMUST00000086421_at,ENSMUST00000076997_at,ENSMUST00000087933_at,ENSMUST00000027214_at,ENSMUST00000087883_at
786	1	54	7	43179918	2251248	43179918	45560127	0.27	0.007	0.03	0.10	0.03	0.10	N	N	N	N	N	N	Y	N	N	N	ENSMUST00000008280_at,ENSMUST00000086421_at,ENSMUST00000076997_at,ENSMUST00000087933_at,ENSMUST00000027214_at,ENSMUST00000087883_at,ENSMUST00000086430_at
787	1	54	8	43179918	7804449	43179918	51244114	0.31	0.002	0.00	0.00	0.00	0.00	N	N	N	N	N	N	N	N	N	N	ENSMUST00000008280_at,ENSMUST00000086421_at,ENSMUST00000076997_at,ENSMUST00000087933_at,ENSMUST00000027214_at,ENSMUST00000087883_at,ENSMUST00000086430_at,ENSMUST00000081851_at
788	1	54	9	43179918	8166052	43179918	51359803	0.36	0.000	0.00	0.00	0.00	0.00	N	N	N	N	N	N	N	N	N	N	ENSMUST00000008280_at,ENSMUST00000086421_at,ENSMUST00000076997_at,ENSMUST00000087933_at,ENSMUST00000027214_at,ENSMUST00000087883_at,ENSMUST00000086430_at,ENSMUST00000081851_at,ENSMUST00000051572_at
789	1	54	10	43179918	8626691	43179918	51972796	0.39	0.000	0.00	0.00	0.00	0.00	N	N	N	N	N	N	N	N	N	N	ENSMUST00000008280_at,ENSMUST00000086421_at,ENSMUST00000076997_at,ENSMUST00000087933_at,ENSMUST00000027214_at,ENSMUST00000087883_at,ENSMUST00000086430_at,ENSMUST00000081851_at,ENSMUST00000051572_at,ENSMUST00000018561_at
795	1	55	2	43502595	303538	43502595	43884593	0.00	0.207	0.00	0.90	0.00	0.90	Y	Y	Y	Y	Y	Y	Y	Y	Y	N	ENSMUST00000086421_at,ENSMUST00000076997_at
796	1	55	3	43502595	488252	43502595	44059844	0.00	0.342	0.00	0.10	0.00	0.10	N	N	N	N	N	N	Y	N	N	N	ENSMUST00000086421_at,ENSMUST00000076997_at,ENSMUST00000087933_at
797	1	55	4	43502595	702097	43502595	44238105	0.11	0.148	0.00	0.10	0.00	0.10	N	N	N	N	N	N	Y	N	N	N	ENSMUST00000086421_at,ENSMUST00000076997_at,ENSMUST00000087933_at,ENSMUST00000027214_at
798	1	55	5	43502595	1865882	43502595	45405861	0.22	0.032	0.02	0.10	0.02	0.10	N	N	N	N	N	N	Y	N	N	N	ENSMUST00000086421_at,ENSMUST00000076997_at,ENSMUST00000087933_at,ENSMUST00000027214_at,ENSMUST00000087883_at
799	1	55	6	43502595	1928571	43502595	45560127	0.31	0.006	0.03	0.10	0.03	0.10	N	N	N	N	N	N	Y	N	N	N	ENSMUST00000086421_at,ENSMUST00000076997_at,ENSMUST00000087933_at,ENSMUST00000027214_at,ENSMUST00000087883_at,ENSMUST00000086430_at
800	1	55	7	43502595	7481772	43502595	51244114	0.34	0.002	0.00	0.00	0.00	0.00	N	N	N	N	N	N	N	N	N	N	ENSMUST00000086421_at,ENSMUST00000076997_at,ENSMUST00000087933_at,ENSMUST00000027214_at,ENSMUST00000087883_at,ENSMUST00000086430_at,ENSMUST00000081851_at
801	1	55	8	43502595	7843375	43502595	51359803	0.41	0.000	0.00	0.00	0.00	0.00	N	N	N	N	N	N	N	N	N	N	ENSMUST00000086421_at,ENSMUST00000076997_at,ENSMUST00000087933_at,ENSMUST00000027214_at,ENSMUST00000087883_at,ENSMUST00000086430_at,ENSMUST00000081851_at,ENSMUST00000051572_at
802	1	55	9	43502595	8304014	43502595	51972796	0.44	0.000	0.00	0.00	0.00	0.00	N	N	N	N	N	N	N	N	N	N	ENSMUST00000086421_at,ENSMUST00000076997_at,ENSMUST00000087933_at,ENSMUST00000027214_at,ENSMUST00000087883_at,ENSMUST00000086430_at,ENSMUST00000081851_at,ENSMUST00000051572_at,ENSMUST00000018561_at
803	1	55	10	43502595	8562492	43502595	52164028	0.35	0.000	0.00	0.00	0.00	0.00	N	N	N	N	N	N	N	N	N	N	ENSMUST00000086421_at,ENSMUST00000076997_at,ENSMUST00000087933_at,ENSMUST00000027214_at,ENSMUST00000087883_at,ENSMUST00000086430_at,ENSMUST00000081851_at,ENSMUST00000051572_at,ENSMUST00000018561_at,ENSMUST00000027277_at
808	1	56	2	43806132	184715	43806132	44059844	0.00	0.207	0.00	0.10	0.00	0.10	N	N	N	N	N	N	Y	N	N	N	ENSMUST00000076997_at,ENSMUST00000087933_at
809	1	56	3	43806132	398560	43806132	44238105	0.22	0.090	0.00	0.10	0.00	0.10	N	N	N	N	N	N	Y	N	N	N	ENSMUST00000076997_at,ENSMUST00000087933_at,ENSMUST00000027214_at
810	1	56	4	43806132	1562345	43806132	45405861	0.37	0.013	0.04	0.10	0.04	0.10	N	N	N	N	N	N	Y	N	N	N	ENSMUST00000076997_at,ENSMUST00000087933_at,ENSMUST00000027214_at,ENSMUST00000087883_at
811	1	56	5	43806132	1625034	43806132	45560127	0.47	0.002	0.05	0.10	0.05	0.10	N	N	N	N	N	N	Y	N	N	N	ENSMUST00000076997_at,ENSMUST00000087933_at,ENSMUST00000027214_at,ENSMUST00000087883_at,ENSMUST00000086430_at
812	1	56	6	43806132	7178235	43806132	51244114	0.48	0.001	0.00	0.00	0.00	0.00	N	N	N	N	N	N	N	N	N	N	ENSMUST00000076997_at,ENSMUST00000087933_at,ENSMUST00000027214_at,ENSMUST00000087883_at,ENSMUST00000086430_at,ENSMUST00000081851_at
813	1	56	7	43806132	7539838	43806132	51359803	0.54	0.000	0.00	0.00	0.00	0.00	N	N	N	N	N	N	N	N	N	N	ENSMUST00000076997_at,ENSMUST00000087933_at,ENSMUST00000027214_at,ENSMUST00000087883_at,ENSMUST00000086430_at,ENSMUST00000081851_at,ENSMUST00000051572_at
814	1	56	8	43806132	8000477	43806132	51972796	0.56	0.000	0.00	0.00	0.00	0.00	N	N	N	N	N	N	N	N	N	N	ENSMUST00000076997_at,ENSMUST00000087933_at,ENSMUST00000027214_at,ENSMUST00000087883_at,ENSMUST00000086430_at,ENSMUST00000081851_at,ENSMUST00000051572_at,ENSMUST00000018561_at
815	1	56	9	43806132	8258955	43806132	52164028	0.44	0.000	0.00	0.00	0.00	0.00	N	N	N	N	N	N	N	N	N	N	ENSMUST00000076997_at,ENSMUST00000087933_at,ENSMUST00000027214_at,ENSMUST00000087883_at,ENSMUST00000086430_at,ENSMUST00000081851_at,ENSMUST00000051572_at,ENSMUST00000018561_at,ENSMUST00000027277_at
816	1	56	10	43806132	8370150	43806132	52218704	0.46	0.000	0.00	0.00	0.00	0.00	N	N	N	N	N	N	N	N	N	N	ENSMUST00000076997_at,ENSMUST00000087933_at,ENSMUST00000027214_at,ENSMUST00000087883_at,ENSMUST00000086430_at,ENSMUST00000081851_at,ENSMUST00000051572_at,ENSMUST00000018561_at,ENSMUST00000027277_at,ENSMUST00000070968_at
820	1	57	2	43990846	213846	43990846	44238105	0.65	0.032	0.06	0.10	0.06	0.10	N	N	N	N	N	N	Y	N	N	N	ENSMUST00000087933_at,ENSMUST00000027214_at
821	1	57	3	43990846	1377631	43990846	45405861	0.74	0.002	0.07	0.10	0.07	0.10	N	N	N	N	N	N	Y	N	N	N	ENSMUST00000087933_at,ENSMUST00000027214_at,ENSMUST00000087883_at
822	1	57	4	43990846	1440320	43990846	45560127	0.78	0.000	0.08	0.10	0.08	0.10	N	N	N	N	N	N	Y	N	N	N	ENSMUST00000087933_at,ENSMUST00000027214_at,ENSMUST00000087883_at,ENSMUST00000086430_at
823	1	57	5	43990846	6993521	43990846	51244114	0.72	0.000	0.00	0.00	0.00	0.00	N	N	N	N	N	N	N	N	N	N	ENSMUST00000087933_at,ENSMUST00000027214_at,ENSMUST00000087883_at,ENSMUST00000086430_at,ENSMUST00000081851_at
824	1	57	6	43990846	7355124	43990846	51359803	0.76	0.000	0.00	0.00	0.00	0.00	N	N	N	N	N	N	N	N	N	N	ENSMUST00000087933_at,ENSMUST00000027214_at,ENSMUST00000087883_at,ENSMUST00000086430_at,ENSMUST00000081851_at,ENSMUST00000051572_at
825	1	57	7	43990846	7815763	43990846	51972796	0.75	0.000	0.00	0.00	0.00	0.00	N	N	N	N	N	N	N	N	N	N	ENSMUST00000087933_at,ENSMUST00000027214_at,ENSMUST00000087883_at,ENSMUST00000086430_at,ENSMUST00000081851_at,ENSMUST00000051572_at,ENSMUST00000018561_at
826	1	57	8	43990846	8074241	43990846	52164028	0.56	0.000	0.00	0.00	0.00	0.00	N	N	N	N	N	N	N	N	N	N	ENSMUST00000087933_at,ENSMUST00000027214_at,ENSMUST00000087883_at,ENSMUST00000086430_at,ENSMUST00000081851_at,ENSMUST00000051572_at,ENSMUST00000018561_at,ENSMUST00000027277_at
827	1	57	9	43990846	8185436	43990846	52218704	0.58	0.000	0.00	0.00	0.00	0.00	N	N	N	N	N	N	N	N	N	N	ENSMUST00000087933_at,ENSMUST00000027214_at,ENSMUST00000087883_at,ENSMUST00000086430_at,ENSMUST00000081851_at,ENSMUST00000051572_at,ENSMUST00000018561_at,ENSMUST00000027277_at,ENSMUST00000070968_at
828	1	57	10	43990846	8855420	43990846	52874419	0.46	0.000	0.00	0.00	0.00	0.00	N	N	N	N	N	N	N	N	N	N	ENSMUST00000087933_at,ENSMUST00000027214_at,ENSMUST00000087883_at,ENSMUST00000086430_at,ENSMUST00000081851_at,ENSMUST00000051572_at,ENSMUST00000018561_at,ENSMUST00000027277_at,ENSMUST00000070968_at,ENSMUST00000027271_at
833	1	58	2	44204691	1163786	44204691	45405861	0.74	0.016	0.07	0.10	0.07	0.10	N	N	N	N	N	N	Y	N	N	N	ENSMUST00000027214_at,ENSMUST00000087883_at
834	1	58	3	44204691	1226475	44204691	45560127	0.81	0.001	0.08	0.10	0.08	0.10	N	N	N	N	N	N	Y	N	N	N	ENSMUST00000086430_at,ENSMUST00000087883_at,ENSMUST00000027214_at
835	1	58	4	44204691	6779676	44204691	51244114	0.73	0.000	0.00	0.00	0.00	0.00	N	N	N	N	N	N	N	N	N	N	ENSMUST00000027214_at,ENSMUST00000086430_at,ENSMUST00000087883_at,ENSMUST00000081851_at
836	1	58	5	44204691	7141279	44204691	51359803	0.76	0.000	0.00	0.00	0.00	0.00	N	N	N	N	N	N	N	N	N	N	ENSMUST00000051572_at,ENSMUST00000081851_at,ENSMUST00000086430_at,ENSMUST00000087883_at,ENSMUST00000027214_at
837	1	58	6	44204691	7601918	44204691	51972796	0.76	0.000	0.00	0.00	0.00	0.00	N	N	N	N	N	N	N	N	N	N	ENSMUST00000027214_at,ENSMUST00000081851_at,ENSMUST00000086430_at,ENSMUST00000087883_at,ENSMUST00000051572_at,ENSMUST00000018561_at
838	1	58	7	44204691	7860396	44204691	52164028	0.54	0.000	0.00	0.00	0.00	0.00	N	N	N	N	N	N	N	N	N	N	ENSMUST00000027277_at,ENSMUST00000018561_at,ENSMUST00000051572_at,ENSMUST00000081851_at,ENSMUST00000086430_at,ENSMUST00000087883_at,ENSMUST00000027214_at
839	1	58	8	44204691	7971591	44204691	52218704	0.56	0.000	0.00	0.00	0.00	0.00	N	N	N	N	N	N	N	N	N	N	ENSMUST00000027214_at,ENSMUST00000081851_at,ENSMUST00000086430_at,ENSMUST00000087883_at,ENSMUST00000070968_at,ENSMUST00000051572_at,ENSMUST00000027277_at,ENSMUST00000018561_at
840	1	58	9	44204691	8641575	44204691	52874419	0.43	0.000	0.00	0.00	0.00	0.00	N	N	N	N	N	N	N	N	N	N	ENSMUST00000087883_at,ENSMUST00000027214_at,ENSMUST00000081851_at,ENSMUST00000027271_at,ENSMUST00000086430_at,ENSMUST00000070968_at,ENSMUST00000051572_at,ENSMUST00000027277_at,ENSMUST00000018561_at
841	1	58	10	44204691	8697201	44204691	52977704	0.47	0.000	0.00	0.00	0.00	0.00	N	N	N	N	N	N	N	N	N	N	ENSMUST00000044478_at,ENSMUST00000027271_at,ENSMUST00000086430_at,ENSMUST00000070968_at,ENSMUST00000087883_at,ENSMUST00000027214_at,ENSMUST00000027277_at,ENSMUST00000081851_at,ENSMUST00000018561_at,ENSMUST00000051572_at
844	1	59	2	45368476	62690	45368476	45560127	0.92	0.000	0.92	1.00	0.92	1.00	Y	Y	Y	Y	Y	Y	Y	Y	Y	Y	ENSMUST00000087883_at,ENSMUST00000086430_at
845	1	59	3	45368476	5615891	45368476	51244114	0.76	0.001	0.00	0.00	0.00	0.00	N	N	N	N	N	N	N	N	N	N	ENSMUST00000081851_at,ENSMUST00000086430_at,ENSMUST00000087883_at
846	1	59	4	45368476	5977494	45368476	51359803	0.80	0.000	0.00	0.00	0.00	0.00	N	N	N	N	N	N	N	N	N	N	ENSMUST00000051572_at,ENSMUST00000087883_at,ENSMUST00000081851_at,ENSMUST00000086430_at
847	1	59	5	45368476	6438133	45368476	51972796	0.79	0.000	0.00	0.00	0.00	0.00	N	N	N	N	N	N	N	N	N	N	ENSMUST00000051572_at,ENSMUST00000018561_at,ENSMUST00000081851_at,ENSMUST00000086430_at,ENSMUST00000087883_at
848	1	59	6	45368476	6696611	45368476	52164028	0.53	0.000	0.00	0.00	0.00	0.00	N	N	N	N	N	N	N	N	N	N	ENSMUST00000086430_at,ENSMUST00000087883_at,ENSMUST00000027277_at,ENSMUST00000081851_at,ENSMUST00000018561_at,ENSMUST00000051572_at
849	1	59	7	45368476	6807806	45368476	52218704	0.55	0.000	0.00	0.00	0.00	0.00	N	N	N	N	N	N	N	N	N	N	ENSMUST00000086430_at,ENSMUST00000087883_at,ENSMUST00000051572_at,ENSMUST00000081851_at,ENSMUST00000018561_at,ENSMUST00000070968_at,ENSMUST00000027277_at
850	1	59	8	45368476	7477790	45368476	52874419	0.41	0.000	0.00	0.00	0.00	0.00	N	N	N	N	N	N	N	N	N	N	ENSMUST00000086430_at,ENSMUST00000087883_at,ENSMUST00000018561_at,ENSMUST00000051572_at,ENSMUST00000081851_at,ENSMUST00000027277_at,ENSMUST00000027271_at,ENSMUST00000070968_at
851	1	59	9	45368476	7533416	45368476	52977704	0.46	0.000	0.00	0.00	0.00	0.00	N	N	N	N	N	N	N	N	N	N	ENSMUST00000051572_at,ENSMUST00000081851_at,ENSMUST00000086430_at,ENSMUST00000087883_at,ENSMUST00000018561_at,ENSMUST00000044478_at,ENSMUST00000027277_at,ENSMUST00000027271_at,ENSMUST00000070968_at
852	1	59	10	45368476	7750008	45368476	53124923	0.37	0.000	0.00	0.00	0.00	0.00	N	N	N	N	N	N	N	N	N	N	ENSMUST00000027271_at,ENSMUST00000086430_at,ENSMUST00000070968_at,ENSMUST00000087883_at,ENSMUST00000027277_at,ENSMUST00000081851_at,ENSMUST00000018561_at,ENSMUST00000051572_at,ENSMUST00000027269_at,ENSMUST00000044478_at
856	1	60	2	45431165	5553202	45431165	51244114	0.69	0.024	0.00	0.00	0.00	0.00	N	N	N	N	N	N	N	N	N	N	ENSMUST00000086430_at,ENSMUST00000081851_at
857	1	60	3	45431165	5914805	45431165	51359803	0.77	0.001	0.00	0.00	0.00	0.00	N	N	N	N	N	N	N	N	N	N	ENSMUST00000081851_at,ENSMUST00000086430_at,ENSMUST00000051572_at
858	1	60	4	45431165	6375444	45431165	51972796	0.75	0.000	0.00	0.00	0.00	0.00	N	N	N	N	N	N	N	N	N	N	ENSMUST00000018561_at,ENSMUST00000051572_at,ENSMUST00000081851_at,ENSMUST00000086430_at
859	1	60	5	45431165	6633922	45431165	52164028	0.45	0.002	0.00	0.00	0.00	0.00	N	N	N	N	N	N	N	N	N	N	ENSMUST00000081851_at,ENSMUST00000086430_at,ENSMUST00000051572_at,ENSMUST00000018561_at,ENSMUST00000027277_at
860	1	60	6	45431165	6745117	45431165	52218704	0.49	0.000	0.00	0.00	0.00	0.00	N	N	N	N	N	N	N	N	N	N	ENSMUST00000051572_at,ENSMUST00000081851_at,ENSMUST00000086430_at,ENSMUST00000070968_at,ENSMUST00000027277_at,ENSMUST00000018561_at
861	1	60	7	45431165	7415101	45431165	52874419	0.35	0.002	0.00	0.00	0.00	0.00	N	N	N	N	N	N	N	N	N	N	ENSMUST00000070968_at,ENSMUST00000027277_at,ENSMUST00000018561_at,ENSMUST00000086430_at,ENSMUST00000051572_at,ENSMUST00000081851_at,ENSMUST00000027271_at
862	1	60	8	45431165	7470727	45431165	52977704	0.41	0.000	0.00	0.00	0.00	0.00	N	N	N	N	N	N	N	N	N	N	ENSMUST00000086430_at,ENSMUST00000070968_at,ENSMUST00000027277_at,ENSMUST00000081851_at,ENSMUST00000018561_at,ENSMUST00000051572_at,ENSMUST00000044478_at,ENSMUST00000027271_at
863	1	60	9	45431165	7687319	45431165	53124923	0.32	0.001	0.00	0.00	0.00	0.00	N	N	N	N	N	N	N	N	N	N	ENSMUST00000027269_at,ENSMUST00000044478_at,ENSMUST00000027271_at,ENSMUST00000086430_at,ENSMUST00000070968_at,ENSMUST00000027277_at,ENSMUST00000081851_at,ENSMUST00000018561_at,ENSMUST00000051572_at
864	1	60	10	45431165	7922801	45431165	53367082	0.26	0.002	0.00	0.00	0.00	0.00	N	N	N	N	N	N	N	N	N	N	ENSMUST00000086430_at,ENSMUST00000018561_at,ENSMUST00000051572_at,ENSMUST00000081851_at,ENSMUST00000044478_at,ENSMUST00000027266_at,ENSMUST00000027269_at,ENSMUST00000027271_at,ENSMUST00000070968_at,ENSMUST00000027277_at
867	1	61	2	50984366	361604	50984366	51359803	0.72	0.020	0.56	0.80	0.56	0.80	Y	Y	Y	Y	Y	Y	N	Y	N	Y	ENSMUST00000051572_at,ENSMUST00000081851_at
868	1	61	3	50984366	822243	50984366	51972796	0.72	0.002	0.58	0.80	0.58	0.80	Y	Y	Y	Y	Y	Y	N	Y	N	Y	ENSMUST00000081851_at,ENSMUST00000018561_at,ENSMUST00000051572_at
869	1	61	4	50984366	1080721	50984366	52164028	0.36	0.014	0.28	0.80	0.28	0.80	Y	Y	Y	Y	Y	Y	N	Y	N	Y	ENSMUST00000081851_at,ENSMUST00000051572_at,ENSMUST00000027277_at,ENSMUST00000018561_at
870	1	61	5	50984366	1191916	50984366	52218704	0.42	0.004	0.33	0.80	0.33	0.80	Y	Y	Y	Y	Y	Y	N	Y	N	Y	ENSMUST00000018561_at,ENSMUST00000051572_at,ENSMUST00000081851_at,ENSMUST00000070968_at,ENSMUST00000027277_at
871	1	61	6	50984366	1861900	50984366	52874419	0.28	0.010	0.19	0.70	0.19	0.70	Y	Y	Y	Y	Y	Y	N	Y	N	N	ENSMUST00000070968_at,ENSMUST00000027277_at,ENSMUST00000081851_at,ENSMUST00000018561_at,ENSMUST00000051572_at,ENSMUST00000027271_at
872	1	61	7	50984366	1917526	50984366	52977704	0.36	0.002	0.25	0.70	0.25	0.70	Y	Y	Y	Y	Y	Y	N	Y	N	N	ENSMUST00000051572_at,ENSMUST00000044478_at,ENSMUST00000081851_at,ENSMUST00000027271_at,ENSMUST00000018561_at,ENSMUST00000070968_at,ENSMUST00000027277_at
873	1	61	8	50984366	2134118	50984366	53124923	0.27	0.004	0.19	0.70	0.19	0.70	Y	Y	Y	Y	Y	Y	N	Y	N	N	ENSMUST00000018561_at,ENSMUST00000051572_at,ENSMUST00000081851_at,ENSMUST00000027269_at,ENSMUST00000044478_at,ENSMUST00000027277_at,ENSMUST00000027271_at,ENSMUST00000070968_at
874	1	61	9	50984366	2369600	50984366	53367082	0.21	0.008	0.12	0.60	0.12	0.60	N	Y	Y	Y	Y	Y	N	Y	N	N	ENSMUST00000027266_at,ENSMUST00000018561_at,ENSMUST00000027269_at,ENSMUST00000051572_at,ENSMUST00000081851_at,ENSMUST00000044478_at,ENSMUST00000027277_at,ENSMUST00000027271_at,ENSMUST00000070968_at
875	1	61	10	50984366	2417122	50984366	53409535	0.21	0.005	0.08	0.40	0.08	0.40	N	Y	Y	N	N	Y	N	Y	N	N	ENSMUST00000051572_at,ENSMUST00000044478_at,ENSMUST00000081851_at,ENSMUST00000027271_at,ENSMUST00000018561_at,ENSMUST00000070968_at,ENSMUST00000027277_at,ENSMUST00000027264_at,ENSMUST00000027266_at,ENSMUST00000027269_at
888	1	62	2	51345969	460640	51345969	51972796	0.79	0.010	0.62	0.80	0.62	0.80	Y	Y	Y	Y	Y	Y	N	Y	N	Y	ENSMUST00000051572_at,ENSMUST00000018561_at
889	1	62	3	51345969	719118	51345969	52164028	0.26	0.058	0.00	0.80	0.00	0.80	Y	Y	Y	Y	Y	Y	N	Y	N	Y	ENSMUST00000027277_at,ENSMUST00000018561_at,ENSMUST00000051572_at
890	1	62	4	51345969	830313	51345969	52218704	0.38	0.012	0.30	0.80	0.30	0.80	Y	Y	Y	Y	Y	Y	N	Y	N	Y	ENSMUST00000051572_at,ENSMUST00000070968_at,ENSMUST00000027277_at,ENSMUST00000018561_at
891	1	62	5	51345969	1500297	51345969	52874419	0.23	0.031	0.15	0.70	0.15	0.70	Y	Y	Y	Y	Y	Y	N	Y	N	N	ENSMUST00000027271_at,ENSMUST00000070968_at,ENSMUST00000051572_at,ENSMUST00000027277_at,ENSMUST00000018561_at
892	1	62	6	51345969	1555923	51345969	52977704	0.32	0.006	0.22	0.70	0.22	0.70	Y	Y	Y	Y	Y	Y	N	Y	N	N	ENSMUST00000051572_at,ENSMUST00000027277_at,ENSMUST00000018561_at,ENSMUST00000070968_at,ENSMUST00000044478_at,ENSMUST00000027271_at
893	1	62	7	51345969	1772515	51345969	53124923	0.23	0.012	0.16	0.70	0.16	0.70	Y	Y	Y	Y	Y	Y	N	Y	N	N	ENSMUST00000018561_at,ENSMUST00000051572_at,ENSMUST00000027271_at,ENSMUST00000070968_at,ENSMUST00000027277_at,ENSMUST00000044478_at,ENSMUST00000027269_at
894	1	62	8	51345969	2007997	51345969	53367082	0.17	0.021	0.10	0.60	0.10	0.60	N	Y	Y	Y	Y	Y	N	Y	N	N	ENSMUST00000044478_at,ENSMUST00000027271_at,ENSMUST00000070968_at,ENSMUST00000027277_at,ENSMUST00000018561_at,ENSMUST00000051572_at,ENSMUST00000027269_at,ENSMUST00000027266_at
895	1	62	9	51345969	2055519	51345969	53409535	0.19	0.012	0.07	0.40	0.07	0.40	N	Y	Y	N	N	Y	N	Y	N	N	ENSMUST00000027277_at,ENSMUST00000018561_at,ENSMUST00000051572_at,ENSMUST00000044478_at,ENSMUST00000027271_at,ENSMUST00000070968_at,ENSMUST00000027269_at,ENSMUST00000027264_at,ENSMUST00000027266_at
896	1	62	10	51345969	3696047	51345969	55084323	0.21	0.005	0.00	0.00	0.00	0.00	N	N	N	N	N	N	N	N	N	N	ENSMUST00000027277_at,ENSMUST00000018561_at,ENSMUST00000051572_at,ENSMUST00000027271_at,ENSMUST00000027127_at,ENSMUST00000070968_at,ENSMUST00000027264_at,ENSMUST00000044478_at,ENSMUST00000027266_at,ENSMUST00000027269_at
908	1	63	2	51806608	258479	51806608	52164028	0.00	0.207	0.00	1.00	0.00	1.00	Y	Y	Y	Y	Y	Y	Y	Y	Y	Y	ENSMUST00000027277_at,ENSMUST00000018561_at
909	1	63	3	51806608	369674	51806608	52218704	0.20	0.103	0.00	1.00	0.00	1.00	Y	Y	Y	Y	Y	Y	Y	Y	Y	Y	ENSMUST00000018561_at,ENSMUST00000070968_at,ENSMUST00000027277_at
910	1	63	4	51806608	1039658	51806608	52874419	0.10	0.161	0.00	0.90	0.00	0.90	Y	Y	Y	Y	Y	Y	Y	Y	Y	N	ENSMUST00000070968_at,ENSMUST00000027277_at,ENSMUST00000018561_at,ENSMUST00000027271_at
911	1	63	5	51806608	1095284	51806608	52977704	0.22	0.031	0.19	0.90	0.19	0.90	Y	Y	Y	Y	Y	Y	Y	Y	Y	N	ENSMUST00000018561_at,ENSMUST00000044478_at,ENSMUST00000027277_at,ENSMUST00000027271_at,ENSMUST00000070968_at
912	1	63	6	51806608	1311876	51806608	53124923	0.15	0.054	0.00	0.90	0.00	0.90	Y	Y	Y	Y	Y	Y	Y	Y	Y	N	ENSMUST00000018561_at,ENSMUST00000027271_at,ENSMUST00000070968_at,ENSMUST00000027277_at,ENSMUST00000044478_at,ENSMUST00000027269_at
913	1	63	7	51806608	1547358	51806608	53367082	0.11	0.078	0.00	0.80	0.00	0.80	N	Y	Y	Y	Y	Y	Y	Y	Y	N	ENSMUST00000044478_at,ENSMUST00000027271_at,ENSMUST00000070968_at,ENSMUST00000027277_at,ENSMUST00000018561_at,ENSMUST00000027269_at,ENSMUST00000027266_at
914	1	63	8	51806608	1594880	51806608	53409535	0.13	0.044	0.07	0.60	0.07	0.60	N	Y	Y	N	N	Y	Y	Y	Y	N	ENSMUST00000027271_at,ENSMUST00000070968_at,ENSMUST00000027277_at,ENSMUST00000018561_at,ENSMUST00000027266_at,ENSMUST00000027269_at,ENSMUST00000044478_at,ENSMUST00000027264_at
915	1	63	9	51806608	3235408	51806608	55084323	0.16	0.021	0.00	0.00	0.00	0.00	N	N	N	N	N	N	N	N	N	N	ENSMUST00000044478_at,ENSMUST00000027271_at,ENSMUST00000070968_at,ENSMUST00000027277_at,ENSMUST00000018561_at,ENSMUST00000027266_at,ENSMUST00000027269_at,ENSMUST00000027264_at,ENSMUST00000027127_at
916	1	63	10	51806608	5656998	51806608	57472746	0.18	0.009	0.00	0.00	0.00	0.00	N	N	N	N	N	N	N	N	N	N	ENSMUST00000070968_at,ENSMUST00000027277_at,ENSMUST00000018561_at,ENSMUST00000027269_at,ENSMUST00000044478_at,ENSMUST00000027271_at,ENSMUST00000027114_at,ENSMUST00000027266_at,ENSMUST00000027127_at,ENSMUST00000027264_at
928	1	64	2	52065086	111196	52065086	52218704	0.00	0.207	0.00	1.00	0.00	1.00	Y	Y	Y	Y	Y	Y	Y	Y	Y	Y	ENSMUST00000070968_at,ENSMUST00000027277_at
929	1	64	3	52065086	781180	52065086	52874419	0.00	0.342	0.00	0.90	0.00	0.90	Y	Y	Y	Y	Y	Y	Y	Y	Y	N	ENSMUST00000027277_at,ENSMUST00000027271_at,ENSMUST00000070968_at
930	1	64	4	52065086	836806	52065086	52977704	0.15	0.095	0.00	0.90	0.00	0.90	Y	Y	Y	Y	Y	Y	Y	Y	Y	N	ENSMUST00000070968_at,ENSMUST00000027277_at,ENSMUST00000044478_at,ENSMUST00000027271_at
931	1	64	5	52065086	1053398	52065086	53124923	0.09	0.144	0.00	0.90	0.00	0.90	Y	Y	Y	Y	Y	Y	Y	Y	Y	N	ENSMUST00000027277_at,ENSMUST00000027269_at,ENSMUST00000070968_at,ENSMUST00000044478_at,ENSMUST00000027271_at
932	1	64	6	52065086	1288880	52065086	53367082	0.06	0.185	0.00	0.80	0.00	0.80	N	Y	Y	Y	Y	Y	Y	Y	Y	N	ENSMUST00000027271_at,ENSMUST00000070968_at,ENSMUST00000027266_at,ENSMUST00000027269_at,ENSMUST00000044478_at,ENSMUST00000027277_at
933	1	64	7	52065086	1336402	52065086	53409535	0.10	0.086	0.00	0.60	0.00	0.60	N	Y	Y	N	N	Y	Y	Y	Y	N	ENSMUST00000027277_at,ENSMUST00000070968_at,ENSMUST00000027264_at,ENSMUST00000027266_at,ENSMUST00000027269_at,ENSMUST00000044478_at,ENSMUST00000027271_at
934	1	64	8	52065086	2976930	52065086	55084323	0.13	0.043	0.00	0.00	0.00	0.00	N	N	N	N	N	N	N	N	N	N	ENSMUST00000044478_at,ENSMUST00000027271_at,ENSMUST00000070968_at,ENSMUST00000027277_at,ENSMUST00000027266_at,ENSMUST00000027269_at,ENSMUST00000027264_at,ENSMUST00000027127_at
935	1	64	9	52065086	5398520	52065086	57472746	0.16	0.018	0.00	0.00	0.00	0.00	N	N	N	N	N	N	N	N	N	N	ENSMUST00000027271_at,ENSMUST00000070968_at,ENSMUST00000027277_at,ENSMUST00000027266_at,ENSMUST00000027269_at,ENSMUST00000044478_at,ENSMUST00000027264_at,ENSMUST00000027114_at,ENSMUST00000027127_at
936	1	64	10	52065086	6021727	52065086	58163254	0.18	0.009	0.00	0.00	0.00	0.00	N	N	N	N	N	N	N	N	N	N	ENSMUST00000044478_at,ENSMUST00000027271_at,ENSMUST00000070968_at,ENSMUST00000027277_at,ENSMUST00000027269_at,ENSMUST00000001027_at,ENSMUST00000027114_at,ENSMUST00000027266_at,ENSMUST00000027127_at,ENSMUST00000027264_at
945	1	65	2	52176281	669985	52176281	52874419	0.00	0.207	0.00	0.90	0.00	0.90	Y	Y	Y	Y	Y	Y	Y	Y	Y	N	ENSMUST00000027271_at,ENSMUST00000070968_at
946	1	65	3	52176281	725611	52176281	52977704	0.30	0.043	0.26	0.90	0.26	0.90	Y	Y	Y	Y	Y	Y	Y	Y	Y	N	ENSMUST00000027271_at,ENSMUST00000070968_at,ENSMUST00000044478_at
947	1	65	4	52176281	942203	52176281	53124923	0.15	0.095	0.00	0.90	0.00	0.90	Y	Y	Y	Y	Y	Y	Y	Y	Y	N	ENSMUST00000027271_at,ENSMUST00000070968_at,ENSMUST00000044478_at,ENSMUST00000027269_at
948	1	65	5	52176281	1177685	52176281	53367082	0.09	0.144	0.00	0.80	0.00	0.80	N	Y	Y	Y	Y	Y	Y	Y	Y	N	ENSMUST00000027269_at,ENSMUST00000044478_at,ENSMUST00000027271_at,ENSMUST00000070968_at,ENSMUST00000027266_at
949	1	65	6	52176281	1225207	52176281	53409535	0.14	0.061	0.00	0.60	0.00	0.60	N	Y	Y	N	N	Y	Y	Y	Y	N	ENSMUST00000070968_at,ENSMUST00000027264_at,ENSMUST00000027266_at,ENSMUST00000027271_at,ENSMUST00000027269_at,ENSMUST00000044478_at
950	1	65	7	52176281	2865735	52176281	55084323	0.17	0.028	0.00	0.00	0.00	0.00	N	N	N	N	N	N	N	N	N	N	ENSMUST00000044478_at,ENSMUST00000027271_at,ENSMUST00000070968_at,ENSMUST00000027127_at,ENSMUST00000027269_at,ENSMUST00000027264_at,ENSMUST00000027266_at
951	1	65	8	52176281	5287325	52176281	57472746	0.21	0.011	0.00	0.00	0.00	0.00	N	N	N	N	N	N	N	N	N	N	ENSMUST00000027269_at,ENSMUST00000044478_at,ENSMUST00000027271_at,ENSMUST00000070968_at,ENSMUST00000027114_at,ENSMUST00000027266_at,ENSMUST00000027127_at,ENSMUST00000027264_at
952	1	65	9	52176281	5910532	52176281	58163254	0.23	0.005	0.00	0.00	0.00	0.00	N	N	N	N	N	N	N	N	N	N	ENSMUST00000070968_at,ENSMUST00000027269_at,ENSMUST00000001027_at,ENSMUST00000044478_at,ENSMUST00000027271_at,ENSMUST00000027114_at,ENSMUST00000027266_at,ENSMUST00000027127_at,ENSMUST00000027264_at
953	1	65	10	52176281	6292633	52176281	58480866	0.26	0.002	0.00	0.00	0.00	0.00	N	N	N	N	N	N	N	N	N	N	ENSMUST00000070968_at,ENSMUST00000044478_at,ENSMUST00000027114_at,ENSMUST00000027271_at,ENSMUST00000027127_at,ENSMUST00000027269_at,ENSMUST00000027264_at,ENSMUST00000027266_at,ENSMUST00000034868_at,ENSMUST00000001027_at
963	1	66	2	52846265	55627	52846265	52977704	0.00	0.207	0.00	1.00	0.00	1.00	Y	Y	Y	Y	Y	Y	Y	Y	Y	Y	ENSMUST00000027271_at,ENSMUST00000044478_at
964	1	66	3	52846265	272219	52846265	53124923	0.00	0.342	0.00	1.00	0.00	1.00	Y	Y	Y	Y	Y	Y	Y	Y	Y	Y	ENSMUST00000027271_at,ENSMUST00000027269_at,ENSMUST00000044478_at
965	1	66	4	52846265	507701	52846265	53367082	0.00	0.407	0.00	0.90	0.00	0.90	N	Y	Y	Y	Y	Y	Y	Y	Y	Y	ENSMUST00000044478_at,ENSMUST00000027271_at,ENSMUST00000027266_at,ENSMUST00000027269_at
966	1	66	5	52846265	555223	52846265	53409535	0.06	0.207	0.00	0.70	0.00	0.70	N	Y	Y	N	N	Y	Y	Y	Y	Y	ENSMUST00000027271_at,ENSMUST00000027264_at,ENSMUST00000044478_at,ENSMUST00000027266_at,ENSMUST00000027269_at
967	1	66	6	52846265	2195751	52846265	55084323	0.11	0.091	0.00	0.00	0.00	0.00	N	N	N	N	N	N	N	N	N	N	ENSMUST00000044478_at,ENSMUST00000027271_at,ENSMUST00000027266_at,ENSMUST00000027269_at,ENSMUST00000027264_at,ENSMUST00000027127_at
968	1	66	7	52846265	4617341	52846265	57472746	0.16	0.035	0.00	0.00	0.00	0.00	N	N	N	N	N	N	N	N	N	N	ENSMUST00000027269_at,ENSMUST00000044478_at,ENSMUST00000027271_at,ENSMUST00000027127_at,ENSMUST00000027264_at,ENSMUST00000027266_at,ENSMUST00000027114_at
969	1	66	8	52846265	5240548	52846265	58163254	0.18	0.019	0.00	0.00	0.00	0.00	N	N	N	N	N	N	N	N	N	N	ENSMUST00000001027_at,ENSMUST00000027114_at,ENSMUST00000027127_at,ENSMUST00000027264_at,ENSMUST00000027266_at,ENSMUST00000027269_at,ENSMUST00000044478_at,ENSMUST00000027271_at
970	1	66	9	52846265	5622649	52846265	58480866	0.23	0.006	0.00	0.00	0.00	0.00	N	N	N	N	N	N	N	N	N	N	ENSMUST00000027266_at,ENSMUST00000027269_at,ENSMUST00000044478_at,ENSMUST00000027271_at,ENSMUST00000027114_at,ENSMUST00000027127_at,ENSMUST00000027264_at,ENSMUST00000001027_at,ENSMUST00000034868_at
971	1	66	10	52846265	5922139	52846265	58815728	0.12	0.035	0.00	0.00	0.00	0.00	N	N	N	N	N	N	N	N	N	N	ENSMUST00000044478_at,ENSMUST00000027271_at,ENSMUST00000027266_at,ENSMUST00000034868_at,ENSMUST00000027269_at,ENSMUST00000001027_at,ENSMUST00000027264_at,ENSMUST00000027114_at,ENSMUST00000027127_at,ENSMUST00000114313_at
979	1	67	2	52901891	216593	52901891	53124923	0.00	0.207	0.00	1.00	0.00	1.00	Y	Y	Y	Y	Y	Y	Y	Y	Y	Y	ENSMUST00000027269_at,ENSMUST00000044478_at
980	1	67	3	52901891	452075	52901891	53367082	0.00	0.342	0.00	0.90	0.00	0.90	N	Y	Y	Y	Y	Y	Y	Y	Y	Y	ENSMUST00000027266_at,ENSMUST00000027269_at,ENSMUST00000044478_at
981	1	67	4	52901891	499597	52901891	53409535	0.10	0.159	0.00	0.70	0.00	0.70	N	Y	Y	N	N	Y	Y	Y	Y	Y	ENSMUST00000027264_at,ENSMUST00000027266_at,ENSMUST00000027269_at,ENSMUST00000044478_at
982	1	67	5	52901891	2140125	52901891	55084323	0.17	0.061	0.00	0.00	0.00	0.00	N	N	N	N	N	N	N	N	N	N	ENSMUST00000044478_at,ENSMUST00000027266_at,ENSMUST00000027269_at,ENSMUST00000027127_at,ENSMUST00000027264_at
983	1	67	6	52901891	4561715	52901891	57472746	0.22	0.020	0.00	0.00	0.00	0.00	N	N	N	N	N	N	N	N	N	N	ENSMUST00000044478_at,ENSMUST00000027114_at,ENSMUST00000027127_at,ENSMUST00000027269_at,ENSMUST00000027264_at,ENSMUST00000027266_at
984	1	67	7	52901891	5184922	52901891	58163254	0.24	0.010	0.00	0.00	0.00	0.00	N	N	N	N	N	N	N	N	N	N	ENSMUST00000044478_at,ENSMUST00000027266_at,ENSMUST00000027269_at,ENSMUST00000001027_at,ENSMUST00000027264_at,ENSMUST00000027114_at,ENSMUST00000027127_at
985	1	67	8	52901891	5567023	52901891	58480866	0.29	0.003	0.00	0.00	0.00	0.00	N	N	N	N	N	N	N	N	N	N	ENSMUST00000044478_at,ENSMUST00000027264_at,ENSMUST00000027266_at,ENSMUST00000027269_at,ENSMUST00000034868_at,ENSMUST00000027127_at,ENSMUST00000001027_at,ENSMUST00000027114_at
986	1	67	9	52901891	5866513	52901891	58815728	0.15	0.025	0.00	0.00	0.00	0.00	N	N	N	N	N	N	N	N	N	N	ENSMUST00000027266_at,ENSMUST00000027269_at,ENSMUST00000044478_at,ENSMUST00000027264_at,ENSMUST00000114313_at,ENSMUST00000034868_at,ENSMUST00000027127_at,ENSMUST00000001027_at,ENSMUST00000027114_at
987	1	67	10	52901891	5950385	52901891	58903851	0.18	0.009	0.00	0.00	0.00	0.00	N	N	N	N	N	N	N	N	N	N	ENSMUST00000114313_at,ENSMUST00000027266_at,ENSMUST00000034868_at,ENSMUST00000027269_at,ENSMUST00000044478_at,ENSMUST00000001027_at,ENSMUST00000027264_at,ENSMUST00000027114_at,ENSMUST00000027127_at,ENSMUST00000027189_at
995	1	68	2	53118483	235483	53118483	53367082	0.00	0.207	0.00	0.90	0.00	0.90	N	Y	Y	Y	Y	Y	Y	Y	Y	Y	ENSMUST00000027266_at,ENSMUST00000027269_at
996	1	68	3	53118483	283005	53118483	53409535	0.00	0.342	0.00	0.70	0.00	0.70	N	Y	Y	N	N	Y	Y	Y	Y	Y	ENSMUST00000027266_at,ENSMUST00000027269_at,ENSMUST00000027264_at
997	1	68	4	53118483	1923533	53118483	55084323	0.08	0.204	0.00	0.00	0.00	0.00	N	N	N	N	N	N	N	N	N	N	ENSMUST00000027266_at,ENSMUST00000027269_at,ENSMUST00000027264_at,ENSMUST00000027127_at
998	1	68	5	53118483	4345123	53118483	57472746	0.17	0.063	0.00	0.00	0.00	0.00	N	N	N	N	N	N	N	N	N	N	ENSMUST00000027114_at,ENSMUST00000027127_at,ENSMUST00000027264_at,ENSMUST00000027266_at,ENSMUST00000027269_at
999	1	68	6	53118483	4968330	53118483	58163254	0.17	0.038	0.00	0.00	0.00	0.00	N	N	N	N	N	N	N	N	N	N	ENSMUST00000027269_at,ENSMUST00000001027_at,ENSMUST00000027114_at,ENSMUST00000027266_at,ENSMUST00000027127_at,ENSMUST00000027264_at
1000	1	68	7	53118483	5350431	53118483	58480866	0.24	0.010	0.00	0.00	0.00	0.00	N	N	N	N	N	N	N	N	N	N	ENSMUST00000027264_at,ENSMUST00000027266_at,ENSMUST00000027269_at,ENSMUST00000034868_at,ENSMUST00000027127_at,ENSMUST00000001027_at,ENSMUST00000027114_at
1001	1	68	8	53118483	5649921	53118483	58815728	0.10	0.072	0.00	0.00	0.00	0.00	N	N	N	N	N	N	N	N	N	N	ENSMUST00000027266_at,ENSMUST00000027269_at,ENSMUST00000027127_at,ENSMUST00000027264_at,ENSMUST00000114313_at,ENSMUST00000027114_at,ENSMUST00000034868_at,ENSMUST00000001027_at
1002	1	68	9	53118483	5733793	53118483	58903851	0.14	0.031	0.00	0.00	0.00	0.00	N	N	N	N	N	N	N	N	N	N	ENSMUST00000027269_at,ENSMUST00000027127_at,ENSMUST00000027189_at,ENSMUST00000027264_at,ENSMUST00000027266_at,ENSMUST00000114313_at,ENSMUST00000027114_at,ENSMUST00000034868_at,ENSMUST00000001027_at
1003	1	68	10	53118483	5838811	53118483	59003342	0.13	0.029	0.00	0.00	0.00	0.00	N	N	N	N	N	N	N	N	N	N	ENSMUST00000027264_at,ENSMUST00000027266_at,ENSMUST00000027269_at,ENSMUST00000114313_at,ENSMUST00000034868_at,ENSMUST00000027127_at,ENSMUST00000001027_at,ENSMUST00000027114_at,ENSMUST00000027186_at,ENSMUST00000027189_at
1010	1	69	2	53353965	47523	53353965	53409535	0.00	0.207	0.00	0.70	0.00	0.70	N	Y	Y	N	N	Y	Y	Y	Y	Y	ENSMUST00000027266_at,ENSMUST00000027264_at
1011	1	69	3	53353965	1688051	53353965	55084323	0.16	0.145	0.00	0.00	0.00	0.00	N	N	N	N	N	N	N	N	N	N	ENSMUST00000027127_at,ENSMUST00000027264_at,ENSMUST00000027266_at
1012	1	69	4	53353965	4109641	53353965	57472746	0.28	0.035	0.00	0.00	0.00	0.00	N	N	N	N	N	N	N	N	N	N	ENSMUST00000027264_at,ENSMUST00000027266_at,ENSMUST00000027127_at,ENSMUST00000027114_at
1013	1	69	5	53353965	4732848	53353965	58163254	0.26	0.020	0.00	0.00	0.00	0.00	N	N	N	N	N	N	N	N	N	N	ENSMUST00000027114_at,ENSMUST00000027127_at,ENSMUST00000027264_at,ENSMUST00000027266_at,ENSMUST00000001027_at
1014	1	69	6	53353965	5114949	53353965	58480866	0.34	0.005	0.00	0.00	0.00	0.00	N	N	N	N	N	N	N	N	N	N	ENSMUST00000027264_at,ENSMUST00000027266_at,ENSMUST00000034868_at,ENSMUST00000027127_at,ENSMUST00000001027_at,ENSMUST00000027114_at
1015	1	69	7	53353965	5414439	53353965	58815728	0.13	0.051	0.00	0.00	0.00	0.00	N	N	N	N	N	N	N	N	N	N	ENSMUST00000027264_at,ENSMUST00000027266_at,ENSMUST00000027114_at,ENSMUST00000027127_at,ENSMUST00000001027_at,ENSMUST00000114313_at,ENSMUST00000034868_at
1016	1	69	8	53353965	5498311	53353965	58903851	0.17	0.020	0.00	0.00	0.00	0.00	N	N	N	N	N	N	N	N	N	N	ENSMUST00000027264_at,ENSMUST00000027266_at,ENSMUST00000001027_at,ENSMUST00000027114_at,ENSMUST00000027127_at,ENSMUST00000034868_at,ENSMUST00000027189_at,ENSMUST00000114313_at
1017	1	69	9	53353965	5603329	53353965	59003342	0.16	0.020	0.00	0.00	0.00	0.00	N	N	N	N	N	N	N	N	N	N	ENSMUST00000001027_at,ENSMUST00000027114_at,ENSMUST00000027127_at,ENSMUST00000027264_at,ENSMUST00000027266_at,ENSMUST00000027186_at,ENSMUST00000034868_at,ENSMUST00000027189_at,ENSMUST00000114313_at
1018	1	69	10	53353965	6185058	53353965	59543791	0.13	0.029	0.00	0.00	0.00	0.00	N	N	N	N	N	N	N	N	N	N	ENSMUST00000037105_at,ENSMUST00000027266_at,ENSMUST00000027114_at,ENSMUST00000027186_at,ENSMUST00000027127_at,ENSMUST00000027264_at,ENSMUST00000027189_at,ENSMUST00000001027_at,ENSMUST00000114313_at,ENSMUST00000034868_at
1024	1	70	2	53401487	1640529	53401487	55084323	0.48	0.071	0.00	0.00	0.00	0.00	N	N	N	N	N	N	N	N	N	N	ENSMUST00000027127_at,ENSMUST00000027264_at
1025	1	70	3	53401487	4062119	53401487	57472746	0.55	0.012	0.00	0.00	0.00	0.00	N	N	N	N	N	N	N	N	N	N	ENSMUST00000027114_at,ENSMUST00000027127_at,ENSMUST00000027264_at
1026	1	70	4	53401487	4685326	53401487	58163254	0.44	0.007	0.00	0.00	0.00	0.00	N	N	N	N	N	N	N	N	N	N	ENSMUST00000001027_at,ENSMUST00000027264_at,ENSMUST00000027114_at,ENSMUST00000027127_at
1027	1	70	5	53401487	5067427	53401487	58480866	0.51	0.001	0.00	0.00	0.00	0.00	N	N	N	N	N	N	N	N	N	N	ENSMUST00000027114_at,ENSMUST00000027127_at,ENSMUST00000027264_at,ENSMUST00000001027_at,ENSMUST00000034868_at
1028	1	70	6	53401487	5366917	53401487	58815728	0.19	0.033	0.00	0.00	0.00	0.00	N	N	N	N	N	N	N	N	N	N	ENSMUST00000001027_at,ENSMUST00000027114_at,ENSMUST00000027127_at,ENSMUST00000027264_at,ENSMUST00000114313_at,ENSMUST00000034868_at
1029	1	70	7	53401487	5450789	53401487	58903851	0.23	0.012	0.00	0.00	0.00	0.00	N	N	N	N	N	N	N	N	N	N	ENSMUST00000027189_at,ENSMUST00000027264_at,ENSMUST00000114313_at,ENSMUST00000034868_at,ENSMUST00000027127_at,ENSMUST00000001027_at,ENSMUST00000027114_at
1030	1	70	8	53401487	5555807	53401487	59003342	0.20	0.012	0.00	0.00	0.00	0.00	N	N	N	N	N	N	N	N	N	N	ENSMUST00000027127_at,ENSMUST00000027189_at,ENSMUST00000027264_at,ENSMUST00000114313_at,ENSMUST00000027114_at,ENSMUST00000034868_at,ENSMUST00000001027_at,ENSMUST00000027186_at
1031	1	70	9	53401487	6137536	53401487	59543791	0.16	0.020	0.00	0.00	0.00	0.00	N	N	N	N	N	N	N	N	N	N	ENSMUST00000037105_at,ENSMUST00000027186_at,ENSMUST00000027127_at,ENSMUST00000027189_at,ENSMUST00000027264_at,ENSMUST00000114313_at,ENSMUST00000027114_at,ENSMUST00000034868_at,ENSMUST00000001027_at
1032	1	70	10	53401487	6340366	53401487	59768968	0.17	0.012	0.00	0.00	0.00	0.00	N	N	N	N	N	N	N	N	N	N	ENSMUST00000027264_at,ENSMUST00000114313_at,ENSMUST00000034868_at,ENSMUST00000027127_at,ENSMUST00000001027_at,ENSMUST00000027114_at,ENSMUST00000037105_at,ENSMUST00000027186_at,ENSMUST00000027189_at,ENSMUST00000027174_at
1038	1	71	2	55042015	2421591	55042015	57472746	0.41	0.089	0.00	0.10	0.00	0.10	N	N	N	N	N	N	Y	N	N	N	ENSMUST00000027114_at,ENSMUST00000027127_at
1039	1	71	3	55042015	3044798	55042015	58163254	0.34	0.035	0.03	0.10	0.03	0.10	N	N	N	N	N	N	Y	N	N	N	ENSMUST00000027127_at,ENSMUST00000001027_at,ENSMUST00000027114_at
1040	1	71	4	55042015	3426899	55042015	58480866	0.47	0.006	0.05	0.10	0.05	0.10	N	N	N	N	N	N	Y	N	N	N	ENSMUST00000034868_at,ENSMUST00000027127_at,ENSMUST00000001027_at,ENSMUST00000027114_at
1041	1	71	5	55042015	3726389	55042015	58815728	0.11	0.112	0.00	0.10	0.00	0.10	N	N	N	N	N	N	Y	N	N	N	ENSMUST00000027127_at,ENSMUST00000034868_at,ENSMUST00000001027_at,ENSMUST00000027114_at,ENSMUST00000114313_at
1042	1	71	6	55042015	3810261	55042015	58903851	0.17	0.038	0.02	0.10	0.02	0.10	N	N	N	N	N	N	Y	N	N	N	ENSMUST00000027189_at,ENSMUST00000114313_at,ENSMUST00000034868_at,ENSMUST00000001027_at,ENSMUST00000027114_at,ENSMUST00000027127_at
1043	1	71	7	55042015	3915279	55042015	59003342	0.15	0.039	0.01	0.10	0.01	0.10	N	N	N	N	N	N	Y	N	N	N	ENSMUST00000027127_at,ENSMUST00000027189_at,ENSMUST00000114313_at,ENSMUST00000027114_at,ENSMUST00000034868_at,ENSMUST00000001027_at,ENSMUST00000027186_at
1044	1	71	8	55042015	4497008	55042015	59543791	0.11	0.056	0.00	0.10	0.00	0.10	N	N	N	N	N	N	Y	N	N	N	ENSMUST00000037105_at,ENSMUST00000027114_at,ENSMUST00000027186_at,ENSMUST00000027127_at,ENSMUST00000027189_at,ENSMUST00000001027_at,ENSMUST00000114313_at,ENSMUST00000034868_at
1045	1	71	9	55042015	4699838	55042015	59768968	0.14	0.029	0.01	0.10	0.01	0.10	N	N	N	N	N	N	Y	N	N	N	ENSMUST00000027114_at,ENSMUST00000027186_at,ENSMUST00000027127_at,ENSMUST00000027189_at,ENSMUST00000001027_at,ENSMUST00000114313_at,ENSMUST00000034868_at,ENSMUST00000027174_at,ENSMUST00000037105_at
1046	1	71	10	55042015	4779466	55042015	59927703	0.11	0.040	0.01	0.10	0.01	0.10	N	N	N	N	N	N	Y	N	N	N	ENSMUST00000027174_at,ENSMUST00000037105_at,ENSMUST00000027186_at,ENSMUST00000027127_at,ENSMUST00000027189_at,ENSMUST00000114313_at,ENSMUST00000027114_at,ENSMUST00000034868_at,ENSMUST00000001027_at,ENSMUST00000087435_at
1053	1	72	2	57463605	623208	57463605	58163254	0.35	0.106	0.00	1.00	0.00	1.00	Y	Y	Y	Y	Y	Y	Y	Y	Y	Y	ENSMUST00000027114_at,ENSMUST00000001027_at
1054	1	72	3	57463605	1005309	57463605	58480866	0.51	0.015	0.50	1.00	0.50	1.00	Y	Y	Y	Y	Y	Y	Y	Y	Y	Y	ENSMUST00000034868_at,ENSMUST00000001027_at,ENSMUST00000027114_at
1055	1	72	4	57463605	1304799	57463605	58815728	0.04	0.303	0.00	1.00	0.00	1.00	Y	Y	Y	Y	Y	Y	Y	Y	Y	Y	ENSMUST00000034868_at,ENSMUST00000001027_at,ENSMUST00000027114_at,ENSMUST00000114313_at
1056	1	72	5	57463605	1388671	57463605	58903851	0.13	0.096	0.00	1.00	0.00	1.00	Y	Y	Y	Y	Y	Y	Y	Y	Y	Y	ENSMUST00000027189_at,ENSMUST00000114313_at,ENSMUST00000027114_at,ENSMUST00000034868_at,ENSMUST00000001027_at
1057	1	72	6	57463605	1493689	57463605	59003342	0.11	0.090	0.00	1.00	0.00	1.00	Y	Y	Y	Y	Y	Y	Y	Y	Y	Y	ENSMUST00000034868_at,ENSMUST00000001027_at,ENSMUST00000027114_at,ENSMUST00000114313_at,ENSMUST00000027186_at,ENSMUST00000027189_at
1058	1	72	7	57463605	2075418	57463605	59543791	0.08	0.119	0.00	1.00	0.00	1.00	Y	Y	Y	Y	Y	Y	Y	Y	Y	Y	ENSMUST00000034868_at,ENSMUST00000001027_at,ENSMUST00000027114_at,ENSMUST00000027189_at,ENSMUST00000114313_at,ENSMUST00000027186_at,ENSMUST00000037105_at
1059	1	72	8	57463605	2278248	57463605	59768968	0.11	0.066	0.00	1.00	0.00	1.00	Y	Y	Y	Y	Y	Y	Y	Y	Y	Y	ENSMUST00000034868_at,ENSMUST00000001027_at,ENSMUST00000027114_at,ENSMUST00000027186_at,ENSMUST00000027189_at,ENSMUST00000114313_at,ENSMUST00000037105_at,ENSMUST00000027174_at
1060	1	72	9	57463605	2357876	57463605	59927703	0.08	0.086	0.00	1.00	0.00	1.00	Y	Y	Y	Y	Y	Y	Y	Y	Y	Y	ENSMUST00000027186_at,ENSMUST00000027189_at,ENSMUST00000114313_at,ENSMUST00000034868_at,ENSMUST00000001027_at,ENSMUST00000027114_at,ENSMUST00000037105_at,ENSMUST00000087435_at,ENSMUST00000027174_at
1061	1	72	10	57463605	3339705	57463605	60830203	0.07	0.106	0.00	1.00	0.00	1.00	Y	Y	Y	Y	Y	Y	Y	Y	Y	Y	ENSMUST00000001027_at,ENSMUST00000027114_at,ENSMUST00000027189_at,ENSMUST00000027165_at,ENSMUST00000114313_at,ENSMUST00000034868_at,ENSMUST00000087435_at,ENSMUST00000027186_at,ENSMUST00000027174_at,ENSMUST00000037105_at
1073	1	73	2	58086812	382102	58086812	58480866	0.39	0.095	0.00	1.00	0.00	1.00	Y	Y	Y	Y	Y	Y	Y	Y	Y	Y	ENSMUST00000001027_at,ENSMUST00000034868_at
1074	1	73	3	58086812	681592	58086812	58815728	-0.13	0.831	0.00	1.00	0.00	1.00	Y	Y	Y	Y	Y	Y	Y	Y	Y	Y	ENSMUST00000114313_at,ENSMUST00000034868_at,ENSMUST00000001027_at
1075	1	73	4	58086812	765464	58086812	58903851	0.02	0.360	0.00	1.00	0.00	1.00	Y	Y	Y	Y	Y	Y	Y	Y	Y	Y	ENSMUST00000114313_at,ENSMUST00000034868_at,ENSMUST00000001027_at,ENSMUST00000027189_at
1076	1	73	5	58086812	870482	58086812	59003342	0.03	0.326	0.00	1.00	0.00	1.00	Y	Y	Y	Y	Y	Y	Y	Y	Y	Y	ENSMUST00000027186_at,ENSMUST00000027189_at,ENSMUST00000114313_at,ENSMUST00000034868_at,ENSMUST00000001027_at
1077	1	73	6	58086812	1452211	58086812	59543791	0.02	0.351	0.00	1.00	0.00	1.00	Y	Y	Y	Y	Y	Y	Y	Y	Y	Y	ENSMUST00000034868_at,ENSMUST00000001027_at,ENSMUST00000037105_at,ENSMUST00000114313_at,ENSMUST00000027186_at,ENSMUST00000027189_at
1078	1	73	7	58086812	1655041	58086812	59768968	0.06	0.159	0.00	1.00	0.00	1.00	Y	Y	Y	Y	Y	Y	Y	Y	Y	Y	ENSMUST00000001027_at,ENSMUST00000027189_at,ENSMUST00000114313_at,ENSMUST00000034868_at,ENSMUST00000027186_at,ENSMUST00000027174_at,ENSMUST00000037105_at
1079	1	73	8	58086812	1734669	58086812	59927703	0.05	0.188	0.00	1.00	0.00	1.00	Y	Y	Y	Y	Y	Y	Y	Y	Y	Y	ENSMUST00000027186_at,ENSMUST00000027189_at,ENSMUST00000114313_at,ENSMUST00000034868_at,ENSMUST00000001027_at,ENSMUST00000037105_at,ENSMUST00000087435_at,ENSMUST00000027174_at
1080	1	73	9	58086812	2716498	58086812	60830203	0.04	0.215	0.00	1.00	0.00	1.00	Y	Y	Y	Y	Y	Y	Y	Y	Y	Y	ENSMUST00000034868_at,ENSMUST00000001027_at,ENSMUST00000027186_at,ENSMUST00000027189_at,ENSMUST00000114313_at,ENSMUST00000027165_at,ENSMUST00000037105_at,ENSMUST00000087435_at,ENSMUST00000027174_at
1081	1	73	10	58086812	2879057	58086812	60972674	0.03	0.240	0.00	1.00	0.00	1.00	Y	Y	Y	Y	Y	Y	Y	Y	Y	Y	ENSMUST00000034868_at,ENSMUST00000001027_at,ENSMUST00000027189_at,ENSMUST00000027165_at,ENSMUST00000114313_at,ENSMUST00000087435_at,ENSMUST00000027186_at,ENSMUST00000027174_at,ENSMUST00000037105_at,ENSMUST00000027164_at
1095	1	74	2	58468913	299491	58468913	58815728	-0.64	0.973	0.00	1.00	0.00	1.00	Y	Y	Y	Y	Y	Y	Y	Y	Y	Y	ENSMUST00000114313_at,ENSMUST00000034868_at
1096	1	74	3	58468913	383363	58468913	58903851	-0.23	0.942	0.00	1.00	0.00	1.00	Y	Y	Y	Y	Y	Y	Y	Y	Y	Y	ENSMUST00000034868_at,ENSMUST00000027189_at,ENSMUST00000114313_at
1097	1	74	4	58468913	488381	58468913	59003342	-0.10	0.847	0.00	1.00	0.00	1.00	Y	Y	Y	Y	Y	Y	Y	Y	Y	Y	ENSMUST00000034868_at,ENSMUST00000114313_at,ENSMUST00000027186_at,ENSMUST00000027189_at
1098	1	74	5	58468913	1070110	58468913	59543791	-0.06	0.793	0.00	1.00	0.00	1.00	Y	Y	Y	Y	Y	Y	Y	Y	Y	Y	ENSMUST00000027186_at,ENSMUST00000027189_at,ENSMUST00000114313_at,ENSMUST00000034868_at,ENSMUST00000037105_at
1099	1	74	6	58468913	1272940	58468913	59768968	0.01	0.395	0.00	1.00	0.00	1.00	Y	Y	Y	Y	Y	Y	Y	Y	Y	Y	ENSMUST00000037105_at,ENSMUST00000027186_at,ENSMUST00000034868_at,ENSMUST00000027189_at,ENSMUST00000114313_at,ENSMUST00000027174_at
1100	1	74	7	58468913	1352568	58468913	59927703	0.01	0.410	0.00	1.00	0.00	1.00	Y	Y	Y	Y	Y	Y	Y	Y	Y	Y	ENSMUST00000114313_at,ENSMUST00000087435_at,ENSMUST00000034868_at,ENSMUST00000027174_at,ENSMUST00000027189_at,ENSMUST00000037105_at,ENSMUST00000027186_at
1101	1	74	8	58468913	2334397	58468913	60830203	0.01	0.423	0.00	1.00	0.00	1.00	Y	Y	Y	Y	Y	Y	Y	Y	Y	Y	ENSMUST00000034868_at,ENSMUST00000027189_at,ENSMUST00000027165_at,ENSMUST00000114313_at,ENSMUST00000087435_at,ENSMUST00000027186_at,ENSMUST00000027174_at,ENSMUST00000037105_at
1102	1	74	9	58468913	2496956	58468913	60972674	0.00	0.436	0.00	1.00	0.00	1.00	Y	Y	Y	Y	Y	Y	Y	Y	Y	Y	ENSMUST00000027164_at,ENSMUST00000027189_at,ENSMUST00000027165_at,ENSMUST00000114313_at,ENSMUST00000034868_at,ENSMUST00000087435_at,ENSMUST00000027186_at,ENSMUST00000027174_at,ENSMUST00000037105_at
1103	1	74	10	58468913	2565852	58468913	61057158	0.00	0.447	0.00	0.90	0.00	0.90	Y	Y	Y	Y	Y	Y	N	Y	Y	Y	ENSMUST00000027186_at,ENSMUST00000027189_at,ENSMUST00000114313_at,ENSMUST00000034868_at,ENSMUST00000087435_at,ENSMUST00000027174_at,ENSMUST00000037105_at,ENSMUST00000102827_at,ENSMUST00000027164_at,ENSMUST00000027165_at
1115	1	75	2	58768403	83873	58768403	58903851	-0.68	0.981	0.00	1.00	0.00	1.00	Y	Y	Y	Y	Y	Y	Y	Y	Y	Y	ENSMUST00000027189_at,ENSMUST00000114313_at
1116	1	75	3	58768403	188891	58768403	59003342	-0.21	0.917	0.00	1.00	0.00	1.00	Y	Y	Y	Y	Y	Y	Y	Y	Y	Y	ENSMUST00000114313_at,ENSMUST00000027189_at,ENSMUST00000027186_at
1117	1	75	4	58768403	770620	58768403	59543791	-0.10	0.860	0.00	1.00	0.00	1.00	Y	Y	Y	Y	Y	Y	Y	Y	Y	Y	ENSMUST00000037105_at,ENSMUST00000027186_at,ENSMUST00000027189_at,ENSMUST00000114313_at
1118	1	75	5	58768403	973450	58768403	59768968	-0.02	0.580	0.00	1.00	0.00	1.00	Y	Y	Y	Y	Y	Y	Y	Y	Y	Y	ENSMUST00000114313_at,ENSMUST00000027189_at,ENSMUST00000027186_at,ENSMUST00000027174_at,ENSMUST00000037105_at
1119	1	75	6	58768403	1053078	58768403	59927703	-0.01	0.550	0.00	1.00	0.00	1.00	Y	Y	Y	Y	Y	Y	Y	Y	Y	Y	ENSMUST00000027189_at,ENSMUST00000114313_at,ENSMUST00000027174_at,ENSMUST00000037105_at,ENSMUST00000027186_at,ENSMUST00000087435_at
1120	1	75	7	58768403	2034907	58768403	60830203	-0.01	0.534	0.00	1.00	0.00	1.00	Y	Y	Y	Y	Y	Y	Y	Y	Y	Y	ENSMUST00000027174_at,ENSMUST00000037105_at,ENSMUST00000027186_at,ENSMUST00000027189_at,ENSMUST00000114313_at,ENSMUST00000027165_at,ENSMUST00000087435_at
1121	1	75	8	58768403	2197466	58768403	60972674	-0.01	0.527	0.00	1.00	0.00	1.00	Y	Y	Y	Y	Y	Y	Y	Y	Y	Y	ENSMUST00000027174_at,ENSMUST00000037105_at,ENSMUST00000114313_at,ENSMUST00000027186_at,ENSMUST00000027189_at,ENSMUST00000027164_at,ENSMUST00000027165_at,ENSMUST00000087435_at
1122	1	75	9	58768403	2266362	58768403	61057158	0.00	0.525	0.00	0.90	0.00	0.90	Y	Y	Y	Y	Y	Y	N	Y	Y	Y	ENSMUST00000102827_at,ENSMUST00000027164_at,ENSMUST00000027165_at,ENSMUST00000087435_at,ENSMUST00000027174_at,ENSMUST00000037105_at,ENSMUST00000114313_at,ENSMUST00000027186_at,ENSMUST00000027189_at
1123	1	75	10	58768403	4421774	58768403	63223259	0.02	0.309	0.00	0.60	0.00	0.60	N	Y	Y	Y	Y	Y	N	Y	N	N	ENSMUST00000027186_at,ENSMUST00000027189_at,ENSMUST00000114313_at,ENSMUST00000037105_at,ENSMUST00000027165_at,ENSMUST00000087435_at,ENSMUST00000027174_at,ENSMUST00000027164_at,ENSMUST00000027111_at,ENSMUST00000102827_at
1134	1	76	2	58852275	105019	58852275	59003342	-0.22	0.872	0.00	1.00	0.00	1.00	Y	Y	Y	Y	Y	Y	Y	Y	Y	Y	ENSMUST00000027186_at,ENSMUST00000027189_at
1135	1	76	3	58852275	686748	58852275	59543791	-0.07	0.750	0.00	1.00	0.00	1.00	Y	Y	Y	Y	Y	Y	Y	Y	Y	Y	ENSMUST00000037105_at,ENSMUST00000027186_at,ENSMUST00000027189_at
1136	1	76	4	58852275	889578	58852275	59768968	0.06	0.249	0.00	1.00	0.00	1.00	Y	Y	Y	Y	Y	Y	Y	Y	Y	Y	ENSMUST00000027174_at,ENSMUST00000027189_at,ENSMUST00000037105_at,ENSMUST00000027186_at
1137	1	76	5	58852275	969206	58852275	59927703	0.04	0.289	0.00	1.00	0.00	1.00	Y	Y	Y	Y	Y	Y	Y	Y	Y	Y	ENSMUST00000027186_at,ENSMUST00000027189_at,ENSMUST00000027174_at,ENSMUST00000037105_at,ENSMUST00000087435_at
1138	1	76	6	58852275	1951035	58852275	60830203	0.02	0.318	0.00	1.00	0.00	1.00	Y	Y	Y	Y	Y	Y	Y	Y	Y	Y	ENSMUST00000027174_at,ENSMUST00000037105_at,ENSMUST00000027186_at,ENSMUST00000027189_at,ENSMUST00000027165_at,ENSMUST00000087435_at
1139	1	76	7	58852275	2113594	58852275	60972674	0.02	0.342	0.00	1.00	0.00	1.00	Y	Y	Y	Y	Y	Y	Y	Y	Y	Y	ENSMUST00000027164_at,ENSMUST00000027189_at,ENSMUST00000027165_at,ENSMUST00000087435_at,ENSMUST00000027186_at,ENSMUST00000027174_at,ENSMUST00000037105_at
1140	1	76	8	58852275	2182490	58852275	61057158	0.01	0.362	0.00	0.90	0.00	0.90	Y	Y	Y	Y	Y	Y	N	Y	Y	Y	ENSMUST00000027189_at,ENSMUST00000027186_at,ENSMUST00000027164_at,ENSMUST00000027165_at,ENSMUST00000037105_at,ENSMUST00000087435_at,ENSMUST00000027174_at,ENSMUST00000102827_at
1141	1	76	9	58852275	4337902	58852275	63223259	0.05	0.172	0.00	0.60	0.00	0.60	N	Y	Y	Y	Y	Y	N	Y	N	N	ENSMUST00000102827_at,ENSMUST00000027186_at,ENSMUST00000027164_at,ENSMUST00000027189_at,ENSMUST00000027165_at,ENSMUST00000037105_at,ENSMUST00000087435_at,ENSMUST00000027174_at,ENSMUST00000027111_at
1142	1	76	10	58852275	4640190	58852275	63619791	0.02	0.301	0.00	0.60	0.00	0.60	N	Y	Y	Y	Y	Y	N	Y	N	N	ENSMUST00000027189_at,ENSMUST00000027165_at,ENSMUST00000087435_at,ENSMUST00000027186_at,ENSMUST00000027174_at,ENSMUST00000037105_at,ENSMUST00000027111_at,ENSMUST00000102827_at,ENSMUST00000027164_at,ENSMUST00000114103_at
1152	1	77	2	58957293	581730	58957293	59543791	0.00	0.207	0.00	1.00	0.00	1.00	Y	Y	Y	Y	Y	Y	Y	Y	Y	Y	ENSMUST00000037105_at,ENSMUST00000027186_at
1153	1	77	3	58957293	784560	58957293	59768968	0.04	0.287	0.00	1.00	0.00	1.00	Y	Y	Y	Y	Y	Y	Y	Y	Y	Y	ENSMUST00000027186_at,ENSMUST00000037105_at,ENSMUST00000027174_at
1154	1	77	4	58957293	864188	58957293	59927703	0.02	0.349	0.00	1.00	0.00	1.00	Y	Y	Y	Y	Y	Y	Y	Y	Y	Y	ENSMUST00000027174_at,ENSMUST00000037105_at,ENSMUST00000027186_at,ENSMUST00000087435_at
1155	1	77	5	58957293	1846017	58957293	60830203	0.01	0.381	0.00	1.00	0.00	1.00	Y	Y	Y	Y	Y	Y	Y	Y	Y	Y	ENSMUST00000037105_at,ENSMUST00000027186_at,ENSMUST00000027174_at,ENSMUST00000027165_at,ENSMUST00000087435_at
1156	1	77	6	58957293	2008576	58957293	60972674	0.01	0.400	0.00	1.00	0.00	1.00	Y	Y	Y	Y	Y	Y	Y	Y	Y	Y	ENSMUST00000027174_at,ENSMUST00000037105_at,ENSMUST00000027186_at,ENSMUST00000027165_at,ENSMUST00000087435_at,ENSMUST00000027164_at
1157	1	77	7	58957293	2077472	58957293	61057158	0.01	0.415	0.00	0.90	0.00	0.90	Y	Y	Y	Y	Y	Y	N	Y	Y	Y	ENSMUST00000087435_at,ENSMUST00000027174_at,ENSMUST00000037105_at,ENSMUST00000027186_at,ENSMUST00000102827_at,ENSMUST00000027164_at,ENSMUST00000027165_at
1158	1	77	8	58957293	4232884	58957293	63223259	0.03	0.284	0.00	0.60	0.00	0.60	N	Y	Y	Y	Y	Y	N	Y	N	N	ENSMUST00000027111_at,ENSMUST00000102827_at,ENSMUST00000027164_at,ENSMUST00000027165_at,ENSMUST00000087435_at,ENSMUST00000027186_at,ENSMUST00000027174_at,ENSMUST00000037105_at
1159	1	77	9	58957293	4535172	58957293	63619791	0.01	0.390	0.00	0.60	0.00	0.60	N	Y	Y	Y	Y	Y	N	Y	N	N	ENSMUST00000027165_at,ENSMUST00000087435_at,ENSMUST00000027186_at,ENSMUST00000027174_at,ENSMUST00000037105_at,ENSMUST00000027111_at,ENSMUST00000102827_at,ENSMUST00000027164_at,ENSMUST00000114103_at
1160	1	77	10	58957293	5118728	58957293	64168065	0.02	0.331	0.00	0.60	0.00	0.60	N	Y	Y	Y	Y	Y	N	Y	N	N	ENSMUST00000027165_at,ENSMUST00000087435_at,ENSMUST00000027174_at,ENSMUST00000037105_at,ENSMUST00000027186_at,ENSMUST00000102827_at,ENSMUST00000027164_at,ENSMUST00000027111_at,ENSMUST00000114086_at,ENSMUST00000114103_at
1169	1	78	2	59539022	202831	59539022	59768968	0.00	0.207	0.00	1.00	0.00	1.00	Y	Y	Y	Y	Y	Y	Y	Y	Y	Y	ENSMUST00000037105_at,ENSMUST00000027174_at
1170	1	78	3	59539022	282459	59539022	59927703	0.00	0.342	0.00	1.00	0.00	1.00	Y	Y	Y	Y	Y	Y	Y	Y	Y	Y	ENSMUST00000027174_at,ENSMUST00000037105_at,ENSMUST00000087435_at
1171	1	78	4	59539022	1264288	59539022	60830203	0.00	0.407	0.00	1.00	0.00	1.00	Y	Y	Y	Y	Y	Y	Y	Y	Y	Y	ENSMUST00000027165_at,ENSMUST00000087435_at,ENSMUST00000027174_at,ENSMUST00000037105_at
1172	1	78	5	59539022	1426847	59539022	60972674	0.00	0.436	0.00	1.00	0.00	1.00	Y	Y	Y	Y	Y	Y	Y	Y	Y	Y	ENSMUST00000037105_at,ENSMUST00000087435_at,ENSMUST00000027174_at,ENSMUST00000027165_at,ENSMUST00000027164_at
1173	1	78	6	59539022	1495743	59539022	61057158	0.00	0.450	0.00	0.90	0.00	0.90	Y	Y	Y	Y	Y	Y	N	Y	Y	Y	ENSMUST00000087435_at,ENSMUST00000027174_at,ENSMUST00000037105_at,ENSMUST00000102827_at,ENSMUST00000027164_at,ENSMUST00000027165_at
1174	1	78	7	59539022	3651155	59539022	63223259	0.03	0.288	0.00	0.60	0.00	0.60	N	Y	Y	Y	Y	Y	N	Y	N	N	ENSMUST00000027111_at,ENSMUST00000102827_at,ENSMUST00000027164_at,ENSMUST00000027165_at,ENSMUST00000037105_at,ENSMUST00000087435_at,ENSMUST00000027174_at
1175	1	78	8	59539022	3953443	59539022	63619791	0.01	0.384	0.00	0.60	0.00	0.60	N	Y	Y	Y	Y	Y	N	Y	N	N	ENSMUST00000027174_at,ENSMUST00000037105_at,ENSMUST00000102827_at,ENSMUST00000027164_at,ENSMUST00000027165_at,ENSMUST00000087435_at,ENSMUST00000114103_at,ENSMUST00000027111_at
1176	1	78	9	59539022	4536999	59539022	64168065	0.02	0.333	0.00	0.60	0.00	0.60	N	Y	Y	Y	Y	Y	N	Y	N	N	ENSMUST00000027111_at,ENSMUST00000037105_at,ENSMUST00000102827_at,ENSMUST00000027164_at,ENSMUST00000027174_at,ENSMUST00000027165_at,ENSMUST00000087435_at,ENSMUST00000114086_at,ENSMUST00000114103_at
1177	1	78	10	59539022	5040356	59539022	64651121	0.01	0.353	0.00	0.60	0.00	0.60	N	Y	Y	Y	Y	Y	N	Y	N	N	ENSMUST00000027164_at,ENSMUST00000027165_at,ENSMUST00000037105_at,ENSMUST00000087435_at,ENSMUST00000027174_at,ENSMUST00000114103_at,ENSMUST00000027111_at,ENSMUST00000102827_at,ENSMUST00000114086_at,ENSMUST00000049932_at
1186	1	79	2	59741852	79629	59741852	59927703	0.00	0.207	0.00	1.00	0.00	1.00	Y	Y	Y	Y	Y	Y	Y	Y	Y	Y	ENSMUST00000027174_at,ENSMUST00000087435_at
1187	1	79	3	59741852	1061458	59741852	60830203	0.00	0.342	0.00	1.00	0.00	1.00	Y	Y	Y	Y	Y	Y	Y	Y	Y	Y	ENSMUST00000027174_at,ENSMUST00000087435_at,ENSMUST00000027165_at
1188	1	79	4	59741852	1224017	59741852	60972674	0.00	0.407	0.00	1.00	0.00	1.00	Y	Y	Y	Y	Y	Y	Y	Y	Y	Y	ENSMUST00000027165_at,ENSMUST00000087435_at,ENSMUST00000027174_at,ENSMUST00000027164_at
1189	1	79	5	59741852	1292913	59741852	61057158	0.00	0.436	0.00	0.90	0.00	0.90	Y	Y	Y	Y	Y	Y	N	Y	Y	Y	ENSMUST00000087435_at,ENSMUST00000027174_at,ENSMUST00000027165_at,ENSMUST00000102827_at,ENSMUST00000027164_at
1190	1	79	6	59741852	3448325	59741852	63223259	0.04	0.258	0.00	0.60	0.00	0.60	N	Y	Y	Y	Y	Y	N	Y	N	N	ENSMUST00000102827_at,ENSMUST00000027164_at,ENSMUST00000027165_at,ENSMUST00000087435_at,ENSMUST00000027174_at,ENSMUST00000027111_at
1191	1	79	7	59741852	3750613	59741852	63619791	0.01	0.366	0.00	0.60	0.00	0.60	N	Y	Y	Y	Y	Y	N	Y	N	N	ENSMUST00000027164_at,ENSMUST00000027165_at,ENSMUST00000087435_at,ENSMUST00000027174_at,ENSMUST00000114103_at,ENSMUST00000027111_at,ENSMUST00000102827_at
1192	1	79	8	59741852	4334169	59741852	64168065	0.02	0.310	0.00	0.60	0.00	0.60	N	Y	Y	Y	Y	Y	N	Y	N	N	ENSMUST00000027111_at,ENSMUST00000102827_at,ENSMUST00000027164_at,ENSMUST00000027174_at,ENSMUST00000027165_at,ENSMUST00000087435_at,ENSMUST00000114086_at,ENSMUST00000114103_at
1193	1	79	9	59741852	4837526	59741852	64651121	0.02	0.333	0.00	0.60	0.00	0.60	N	Y	Y	Y	Y	Y	N	Y	N	N	ENSMUST00000102827_at,ENSMUST00000027164_at,ENSMUST00000027174_at,ENSMUST00000027165_at,ENSMUST00000087435_at,ENSMUST00000114086_at,ENSMUST00000114103_at,ENSMUST00000027111_at,ENSMUST00000049932_at
1194	1	79	10	59741852	5353281	59741852	65097723	0.01	0.353	0.00	0.60	0.00	0.60	N	Y	Y	Y	Y	Y	N	Y	N	N	ENSMUST00000027111_at,ENSMUST00000102827_at,ENSMUST00000027164_at,ENSMUST00000027165_at,ENSMUST00000087435_at,ENSMUST00000027174_at,ENSMUST00000114103_at,ENSMUST00000114086_at,ENSMUST00000087359_at,ENSMUST00000049932_at
1204	1	80	2	59821480	981830	59821480	60830203	0.00	0.207	0.00	1.00	0.00	1.00	Y	Y	Y	Y	Y	Y	Y	Y	Y	Y	ENSMUST00000027165_at,ENSMUST00000087435_at
1205	1	80	3	59821480	1144389	59821480	60972674	0.00	0.342	0.00	1.00	0.00	1.00	Y	Y	Y	Y	Y	Y	Y	Y	Y	Y	ENSMUST00000027164_at,ENSMUST00000027165_at,ENSMUST00000087435_at
1206	1	80	4	59821480	1213285	59821480	61057158	0.00	0.407	0.00	0.90	0.00	0.90	Y	Y	Y	Y	Y	Y	N	Y	Y	Y	ENSMUST00000027165_at,ENSMUST00000087435_at,ENSMUST00000102827_at,ENSMUST00000027164_at
1207	1	80	5	59821480	3368697	59821480	63223259	0.00	0.436	0.00	0.60	0.00	0.60	N	Y	Y	Y	Y	Y	N	Y	N	N	ENSMUST00000027111_at,ENSMUST00000087435_at,ENSMUST00000102827_at,ENSMUST00000027164_at,ENSMUST00000027165_at
1208	1	80	6	59821480	3670985	59821480	63619791	-0.01	0.558	0.00	0.60	0.00	0.60	N	Y	Y	Y	Y	Y	N	Y	N	N	ENSMUST00000027164_at,ENSMUST00000027165_at,ENSMUST00000087435_at,ENSMUST00000102827_at,ENSMUST00000114103_at,ENSMUST00000027111_at
1209	1	80	7	59821480	4254541	59821480	64168065	-0.01	0.573	0.00	0.60	0.00	0.60	N	Y	Y	Y	Y	Y	N	Y	N	N	ENSMUST00000102827_at,ENSMUST00000027164_at,ENSMUST00000027165_at,ENSMUST00000087435_at,ENSMUST00000027111_at,ENSMUST00000114103_at,ENSMUST00000114086_at
1210	1	80	8	59821480	4757898	59821480	64651121	-0.01	0.561	0.00	0.60	0.00	0.60	N	Y	Y	Y	Y	Y	N	Y	N	N	ENSMUST00000027164_at,ENSMUST00000027165_at,ENSMUST00000087435_at,ENSMUST00000114103_at,ENSMUST00000027111_at,ENSMUST00000102827_at,ENSMUST00000114086_at,ENSMUST00000049932_at
1211	1	80	9	59821480	5273653	59821480	65097723	-0.01	0.555	0.00	0.60	0.00	0.60	N	Y	Y	Y	Y	Y	N	Y	N	N	ENSMUST00000102827_at,ENSMUST00000027164_at,ENSMUST00000027165_at,ENSMUST00000087435_at,ENSMUST00000114103_at,ENSMUST00000027111_at,ENSMUST00000114086_at,ENSMUST00000087359_at,ENSMUST00000049932_at
1212	1	80	10	59821480	5286937	59821480	65110012	-0.01	0.553	0.00	0.60	0.00	0.60	N	Y	Y	Y	Y	Y	N	Y	N	N	ENSMUST00000027165_at,ENSMUST00000087435_at,ENSMUST00000027111_at,ENSMUST00000045028_at,ENSMUST00000102827_at,ENSMUST00000027164_at,ENSMUST00000114103_at,ENSMUST00000087359_at,ENSMUST00000049932_at,ENSMUST00000114086_at
1223	1	81	2	60803309	162560	60803309	60972674	0.00	0.207	0.00	1.00	0.00	1.00	Y	Y	Y	Y	Y	Y	Y	Y	Y	Y	ENSMUST00000027164_at,ENSMUST00000027165_at
1224	1	81	3	60803309	231456	60803309	61057158	0.00	0.342	0.00	0.90	0.00	0.90	Y	Y	Y	Y	Y	Y	N	Y	Y	Y	ENSMUST00000027164_at,ENSMUST00000027165_at,ENSMUST00000102827_at
1225	1	81	4	60803309	2386868	60803309	63223259	0.00	0.407	0.00	0.60	0.00	0.60	N	Y	Y	Y	Y	Y	N	Y	N	N	ENSMUST00000027164_at,ENSMUST00000027165_at,ENSMUST00000102827_at,ENSMUST00000027111_at
1226	1	81	5	60803309	2689156	60803309	63619791	-0.02	0.589	0.00	0.60	0.00	0.60	N	Y	Y	Y	Y	Y	N	Y	N	N	ENSMUST00000027111_at,ENSMUST00000102827_at,ENSMUST00000027164_at,ENSMUST00000027165_at,ENSMUST00000114103_at
1227	1	81	6	60803309	3272712	60803309	64168065	-0.02	0.594	0.00	0.60	0.00	0.60	N	Y	Y	Y	Y	Y	N	Y	N	N	ENSMUST00000114086_at,ENSMUST00000027165_at,ENSMUST00000027164_at,ENSMUST00000114103_at,ENSMUST00000027111_at,ENSMUST00000102827_at
1228	1	81	7	60803309	3776069	60803309	64651121	-0.01	0.573	0.00	0.60	0.00	0.60	N	Y	Y	Y	Y	Y	N	Y	N	N	ENSMUST00000102827_at,ENSMUST00000027164_at,ENSMUST00000027165_at,ENSMUST00000027111_at,ENSMUST00000049932_at,ENSMUST00000114086_at,ENSMUST00000114103_at
1229	1	81	8	60803309	4291824	60803309	65097723	-0.01	0.561	0.00	0.60	0.00	0.60	N	Y	Y	Y	Y	Y	N	Y	N	N	ENSMUST00000114086_at,ENSMUST00000114103_at,ENSMUST00000027111_at,ENSMUST00000102827_at,ENSMUST00000027164_at,ENSMUST00000027165_at,ENSMUST00000087359_at,ENSMUST00000049932_at
1230	1	81	9	60803309	4305108	60803309	65110012	-0.01	0.555	0.00	0.60	0.00	0.60	N	Y	Y	Y	Y	Y	N	Y	N	N	ENSMUST00000027165_at,ENSMUST00000027111_at,ENSMUST00000045028_at,ENSMUST00000102827_at,ENSMUST00000027164_at,ENSMUST00000114103_at,ENSMUST00000087359_at,ENSMUST00000049932_at,ENSMUST00000114086_at
1231	1	81	10	60803309	4314799	60803309	65120095	-0.01	0.553	0.00	0.60	0.00	0.60	N	Y	Y	Y	Y	Y	N	Y	N	N	ENSMUST00000027165_at,ENSMUST00000087359_at,ENSMUST00000102827_at,ENSMUST00000027164_at,ENSMUST00000027111_at,ENSMUST00000049932_at,ENSMUST00000114086_at,ENSMUST00000114103_at,ENSMUST00000114064_at,ENSMUST00000045028_at
1241	1	82	2	60965868	68897	60965868	61057158	0.00	0.207	0.00	0.90	0.00	0.90	Y	Y	Y	Y	Y	Y	N	Y	Y	Y	ENSMUST00000102827_at,ENSMUST00000027164_at
1242	1	82	3	60965868	2224309	60965868	63223259	0.00	0.342	0.00	0.60	0.00	0.60	N	Y	Y	Y	Y	Y	N	Y	N	N	ENSMUST00000027164_at,ENSMUST00000027111_at,ENSMUST00000102827_at
1243	1	82	4	60965868	2526597	60965868	63619791	-0.03	0.644	0.00	0.60	0.00	0.60	N	Y	Y	Y	Y	Y	N	Y	N	N	ENSMUST00000027111_at,ENSMUST00000102827_at,ENSMUST00000027164_at,ENSMUST00000114103_at
1244	1	82	5	60965868	3110153	60965868	64168065	-0.03	0.628	0.00	0.60	0.00	0.60	N	Y	Y	Y	Y	Y	N	Y	N	N	ENSMUST00000027164_at,ENSMUST00000102827_at,ENSMUST00000114086_at,ENSMUST00000114103_at,ENSMUST00000027111_at
1245	1	82	6	60965868	3613510	60965868	64651121	-0.02	0.594	0.00	0.60	0.00	0.60	N	Y	Y	Y	Y	Y	N	Y	N	N	ENSMUST00000027164_at,ENSMUST00000114103_at,ENSMUST00000027111_at,ENSMUST00000102827_at,ENSMUST00000114086_at,ENSMUST00000049932_at
1246	1	82	7	60965868	4129265	60965868	65097723	-0.01	0.573	0.00	0.60	0.00	0.60	N	Y	Y	Y	Y	Y	N	Y	N	N	ENSMUST00000049932_at,ENSMUST00000114086_at,ENSMUST00000114103_at,ENSMUST00000027111_at,ENSMUST00000102827_at,ENSMUST00000027164_at,ENSMUST00000087359_at
1247	1	82	8	60965868	4142549	60965868	65110012	-0.01	0.561	0.00	0.60	0.00	0.60	N	Y	Y	Y	Y	Y	N	Y	N	N	ENSMUST00000114103_at,ENSMUST00000027111_at,ENSMUST00000102827_at,ENSMUST00000027164_at,ENSMUST00000087359_at,ENSMUST00000049932_at,ENSMUST00000114086_at,ENSMUST00000045028_at
1248	1	82	9	60965868	4152240	60965868	65120095	-0.01	0.555	0.00	0.60	0.00	0.60	N	Y	Y	Y	Y	Y	N	Y	N	N	ENSMUST00000114086_at,ENSMUST00000114103_at,ENSMUST00000027111_at,ENSMUST00000102827_at,ENSMUST00000027164_at,ENSMUST00000087359_at,ENSMUST00000049932_at,ENSMUST00000045028_at,ENSMUST00000114064_at
1249	1	82	10	60965868	4160936	60965868	65128862	-0.01	0.553	0.00	0.60	0.00	0.60	N	Y	Y	Y	Y	Y	N	Y	N	N	ENSMUST00000027111_at,ENSMUST00000102827_at,ENSMUST00000027164_at,ENSMUST00000049932_at,ENSMUST00000114086_at,ENSMUST00000114103_at,ENSMUST00000087359_at,ENSMUST00000027090_at,ENSMUST00000114064_at,ENSMUST00000045028_at
1257	1	83	2	61034764	2155413	61034764	63223259	0.00	0.207	0.00	0.60	0.00	0.60	N	Y	Y	Y	Y	Y	N	Y	N	N	ENSMUST00000102827_at,ENSMUST00000027111_at
1258	1	83	3	61034764	2457701	61034764	63619791	-0.06	0.734	0.00	0.60	0.00	0.60	N	Y	Y	Y	Y	Y	N	Y	N	N	ENSMUST00000114103_at,ENSMUST00000027111_at,ENSMUST00000102827_at
1259	1	83	4	61034764	3041257	61034764	64168065	-0.04	0.683	0.00	0.60	0.00	0.60	N	Y	Y	Y	Y	Y	N	Y	N	N	ENSMUST00000102827_at,ENSMUST00000114103_at,ENSMUST00000027111_at,ENSMUST00000114086_at
1260	1	83	5	61034764	3544614	61034764	64651121	-0.03	0.628	0.00	0.60	0.00	0.60	N	Y	Y	Y	Y	Y	N	Y	N	N	ENSMUST00000114086_at,ENSMUST00000114103_at,ENSMUST00000027111_at,ENSMUST00000102827_at,ENSMUST00000049932_at
1261	1	83	6	61034764	4060369	61034764	65097723	-0.02	0.594	0.00	0.60	0.00	0.60	N	Y	Y	Y	Y	Y	N	Y	N	N	ENSMUST00000027111_at,ENSMUST00000102827_at,ENSMUST00000114103_at,ENSMUST00000087359_at,ENSMUST00000049932_at,ENSMUST00000114086_at
1262	1	83	7	61034764	4073653	61034764	65110012	-0.01	0.573	0.00	0.60	0.00	0.60	N	Y	Y	Y	Y	Y	N	Y	N	N	ENSMUST00000114103_at,ENSMUST00000027111_at,ENSMUST00000102827_at,ENSMUST00000114086_at,ENSMUST00000049932_at,ENSMUST00000045028_at,ENSMUST00000087359_at
1263	1	83	8	61034764	4083344	61034764	65120095	-0.01	0.561	0.00	0.60	0.00	0.60	N	Y	Y	Y	Y	Y	N	Y	N	N	ENSMUST00000027111_at,ENSMUST00000102827_at,ENSMUST00000049932_at,ENSMUST00000114086_at,ENSMUST00000114103_at,ENSMUST00000087359_at,ENSMUST00000114064_at,ENSMUST00000045028_at
1264	1	83	9	61034764	4092040	61034764	65128862	-0.01	0.555	0.00	0.60	0.00	0.60	N	Y	Y	Y	Y	Y	N	Y	N	N	ENSMUST00000114103_at,ENSMUST00000027111_at,ENSMUST00000102827_at,ENSMUST00000049932_at,ENSMUST00000114086_at,ENSMUST00000087359_at,ENSMUST00000027090_at,ENSMUST00000114064_at,ENSMUST00000045028_at
1265	1	83	10	61034764	4170439	61034764	65225640	0.01	0.412	0.00	0.60	0.00	0.60	N	Y	Y	Y	Y	Y	N	Y	N	N	ENSMUST00000102827_at,ENSMUST00000097709_at,ENSMUST00000114086_at,ENSMUST00000027090_at,ENSMUST00000114103_at,ENSMUST00000027111_at,ENSMUST00000049932_at,ENSMUST00000114064_at,ENSMUST00000045028_at,ENSMUST00000087359_at
1274	1	84	2	63190176	302289	63190176	63619791	-0.18	0.862	0.00	1.00	0.00	1.00	Y	Y	Y	Y	Y	Y	Y	Y	Y	Y	ENSMUST00000114103_at,ENSMUST00000027111_at
1275	1	84	3	63190176	885845	63190176	64168065	-0.09	0.769	0.00	1.00	0.00	1.00	Y	Y	Y	Y	Y	Y	Y	Y	Y	Y	ENSMUST00000114086_at,ENSMUST00000114103_at,ENSMUST00000027111_at
1276	1	84	4	63190176	1389202	63190176	64651121	-0.04	0.683	0.00	1.00	0.00	1.00	Y	Y	Y	Y	Y	Y	Y	Y	Y	Y	ENSMUST00000027111_at,ENSMUST00000049932_at,ENSMUST00000114086_at,ENSMUST00000114103_at
1277	1	84	5	63190176	1904957	63190176	65097723	-0.03	0.628	0.00	1.00	0.00	1.00	Y	Y	Y	Y	Y	Y	Y	Y	Y	Y	ENSMUST00000114086_at,ENSMUST00000114103_at,ENSMUST00000027111_at,ENSMUST00000049932_at,ENSMUST00000087359_at
1278	1	84	6	63190176	1918241	63190176	65110012	-0.02	0.594	0.00	1.00	0.00	1.00	Y	Y	Y	Y	Y	Y	Y	Y	Y	Y	ENSMUST00000049932_at,ENSMUST00000114086_at,ENSMUST00000114103_at,ENSMUST00000027111_at,ENSMUST00000045028_at,ENSMUST00000087359_at
1279	1	84	7	63190176	1927932	63190176	65120095	-0.01	0.573	0.00	1.00	0.00	1.00	Y	Y	Y	Y	Y	Y	Y	Y	Y	Y	ENSMUST00000087359_at,ENSMUST00000027111_at,ENSMUST00000049932_at,ENSMUST00000114086_at,ENSMUST00000114103_at,ENSMUST00000114064_at,ENSMUST00000045028_at
1280	1	84	8	63190176	1936628	63190176	65128862	-0.01	0.561	0.00	1.00	0.00	1.00	Y	Y	Y	Y	Y	Y	Y	Y	Y	Y	ENSMUST00000027090_at,ENSMUST00000114064_at,ENSMUST00000027111_at,ENSMUST00000045028_at,ENSMUST00000114103_at,ENSMUST00000087359_at,ENSMUST00000049932_at,ENSMUST00000114086_at
1281	1	84	9	63190176	2015027	63190176	65225640	0.01	0.397	0.00	1.00	0.00	1.00	Y	Y	Y	Y	Y	Y	Y	Y	Y	Y	ENSMUST00000027111_at,ENSMUST00000045028_at,ENSMUST00000114103_at,ENSMUST00000087359_at,ENSMUST00000049932_at,ENSMUST00000114086_at,ENSMUST00000097709_at,ENSMUST00000027090_at,ENSMUST00000114064_at
1282	1	84	10	63190176	2043083	63190176	65325270	0.01	0.412	0.00	1.00	0.00	1.00	Y	Y	Y	Y	Y	Y	Y	Y	Y	Y	ENSMUST00000045028_at,ENSMUST00000087359_at,ENSMUST00000027111_at,ENSMUST00000049932_at,ENSMUST00000114086_at,ENSMUST00000114103_at,ENSMUST00000027090_at,ENSMUST00000114064_at,ENSMUST00000097709_at,ENSMUST00000114042_at
1296	1	85	2	63492464	583557	63492464	64168065	-0.25	0.882	0.00	1.00	0.00	1.00	Y	Y	Y	Y	Y	Y	Y	Y	Y	Y	ENSMUST00000114103_at,ENSMUST00000114086_at
1297	1	85	3	63492464	1086914	63492464	64651121	-0.08	0.765	0.00	1.00	0.00	1.00	Y	Y	Y	Y	Y	Y	Y	Y	Y	Y	ENSMUST00000049932_at,ENSMUST00000114086_at,ENSMUST00000114103_at
1298	1	85	4	63492464	1602669	63492464	65097723	-0.04	0.679	0.00	1.00	0.00	1.00	Y	Y	Y	Y	Y	Y	Y	Y	Y	Y	ENSMUST00000114103_at,ENSMUST00000087359_at,ENSMUST00000049932_at,ENSMUST00000114086_at
1299	1	85	5	63492464	1615953	63492464	65110012	-0.03	0.624	0.00	1.00	0.00	1.00	Y	Y	Y	Y	Y	Y	Y	Y	Y	Y	ENSMUST00000045028_at,ENSMUST00000114103_at,ENSMUST00000087359_at,ENSMUST00000049932_at,ENSMUST00000114086_at
1300	1	85	6	63492464	1625644	63492464	65120095	-0.02	0.590	0.00	1.00	0.00	1.00	Y	Y	Y	Y	Y	Y	Y	Y	Y	Y	ENSMUST00000114086_at,ENSMUST00000114103_at,ENSMUST00000049932_at,ENSMUST00000087359_at,ENSMUST00000114064_at,ENSMUST00000045028_at
1301	1	85	7	63492464	1634340	63492464	65128862	-0.01	0.570	0.00	1.00	0.00	1.00	Y	Y	Y	Y	Y	Y	Y	Y	Y	Y	ENSMUST00000114086_at,ENSMUST00000114103_at,ENSMUST00000045028_at,ENSMUST00000087359_at,ENSMUST00000049932_at,ENSMUST00000114064_at,ENSMUST00000027090_at
1302	1	85	8	63492464	1712739	63492464	65225640	-0.02	0.633	0.00	1.00	0.00	1.00	Y	Y	Y	Y	Y	Y	Y	Y	Y	Y	ENSMUST00000087359_at,ENSMUST00000049932_at,ENSMUST00000114086_at,ENSMUST00000114103_at,ENSMUST00000045028_at,ENSMUST00000114064_at,ENSMUST00000027090_at,ENSMUST00000097709_at
1303	1	85	9	63492464	1740795	63492464	65325270	-0.01	0.618	0.00	1.00	0.00	1.00	Y	Y	Y	Y	Y	Y	Y	Y	Y	Y	ENSMUST00000049932_at,ENSMUST00000114086_at,ENSMUST00000114103_at,ENSMUST00000114064_at,ENSMUST00000045028_at,ENSMUST00000087359_at,ENSMUST00000027090_at,ENSMUST00000114042_at,ENSMUST00000097709_at
1304	1	85	10	63492464	2480632	63492464	65974878	-0.01	0.609	0.00	0.40	0.00	0.40	N	N	Y	N	Y	Y	N	N	N	Y	ENSMUST00000045028_at,ENSMUST00000087359_at,ENSMUST00000049932_at,ENSMUST00000114086_at,ENSMUST00000114103_at,ENSMUST00000027082_at,ENSMUST00000114064_at,ENSMUST00000114042_at,ENSMUST00000097709_at,ENSMUST00000027090_at
1317	1	86	2	64076020	503358	64076020	64651121	0.00	0.207	0.00	1.00	0.00	1.00	Y	Y	Y	Y	Y	Y	Y	Y	Y	Y	ENSMUST00000049932_at,ENSMUST00000114086_at
1318	1	86	3	64076020	1019113	64076020	65097723	0.00	0.342	0.00	1.00	0.00	1.00	Y	Y	Y	Y	Y	Y	Y	Y	Y	Y	ENSMUST00000114086_at,ENSMUST00000087359_at,ENSMUST00000049932_at
1319	1	86	4	64076020	1032397	64076020	65110012	0.00	0.407	0.00	1.00	0.00	1.00	Y	Y	Y	Y	Y	Y	Y	Y	Y	Y	ENSMUST00000114086_at,ENSMUST00000045028_at,ENSMUST00000087359_at,ENSMUST00000049932_at
1320	1	86	5	64076020	1042088	64076020	65120095	0.00	0.436	0.00	1.00	0.00	1.00	Y	Y	Y	Y	Y	Y	Y	Y	Y	Y	ENSMUST00000049932_at,ENSMUST00000114086_at,ENSMUST00000087359_at,ENSMUST00000114064_at,ENSMUST00000045028_at
1321	1	86	6	64076020	1050784	64076020	65128862	0.00	0.450	0.00	1.00	0.00	1.00	Y	Y	Y	Y	Y	Y	Y	Y	Y	Y	ENSMUST00000045028_at,ENSMUST00000087359_at,ENSMUST00000049932_at,ENSMUST00000114086_at,ENSMUST00000114064_at,ENSMUST00000027090_at
1322	1	86	7	64076020	1129183	64076020	65225640	0.01	0.412	0.00	1.00	0.00	1.00	Y	Y	Y	Y	Y	Y	Y	Y	Y	Y	ENSMUST00000045028_at,ENSMUST00000087359_at,ENSMUST00000049932_at,ENSMUST00000114086_at,ENSMUST00000097709_at,ENSMUST00000027090_at,ENSMUST00000114064_at
1323	1	86	8	64076020	1157239	64076020	65325270	0.00	0.425	0.00	1.00	0.00	1.00	Y	Y	Y	Y	Y	Y	Y	Y	Y	Y	ENSMUST00000027090_at,ENSMUST00000114064_at,ENSMUST00000114086_at,ENSMUST00000045028_at,ENSMUST00000087359_at,ENSMUST00000049932_at,ENSMUST00000114042_at,ENSMUST00000097709_at
1324	1	86	9	64076020	1897076	64076020	65974878	0.00	0.437	0.00	0.40	0.00	0.40	N	N	Y	N	Y	Y	N	N	N	Y	ENSMUST00000114064_at,ENSMUST00000114086_at,ENSMUST00000045028_at,ENSMUST00000087359_at,ENSMUST00000049932_at,ENSMUST00000114042_at,ENSMUST00000097709_at,ENSMUST00000027090_at,ENSMUST00000027082_at
1325	1	86	10	64076020	2145867	64076020	66488602	0.00	0.449	0.00	0.40	0.00	0.40	N	N	Y	N	Y	Y	N	N	N	Y	ENSMUST00000097709_at,ENSMUST00000027090_at,ENSMUST00000114064_at,ENSMUST00000045028_at,ENSMUST00000087359_at,ENSMUST00000049932_at,ENSMUST00000114086_at,ENSMUST00000114042_at,ENSMUST00000114017_at,ENSMUST00000027082_at
1336	1	87	2	64579377	515756	64579377	65097723	0.00	0.207	0.00	1.00	0.00	1.00	Y	Y	Y	Y	Y	Y	Y	Y	Y	Y	ENSMUST00000049932_at,ENSMUST00000087359_at
1337	1	87	3	64579377	529040	64579377	65110012	0.00	0.342	0.00	1.00	0.00	1.00	Y	Y	Y	Y	Y	Y	Y	Y	Y	Y	ENSMUST00000045028_at,ENSMUST00000087359_at,ENSMUST00000049932_at
1338	1	87	4	64579377	538731	64579377	65120095	0.00	0.407	0.00	1.00	0.00	1.00	Y	Y	Y	Y	Y	Y	Y	Y	Y	Y	ENSMUST00000045028_at,ENSMUST00000087359_at,ENSMUST00000049932_at,ENSMUST00000114064_at
1339	1	87	5	64579377	547427	64579377	65128862	0.00	0.436	0.00	1.00	0.00	1.00	Y	Y	Y	Y	Y	Y	Y	Y	Y	Y	ENSMUST00000027090_at,ENSMUST00000114064_at,ENSMUST00000045028_at,ENSMUST00000087359_at,ENSMUST00000049932_at
1340	1	87	6	64579377	625826	64579377	65225640	0.00	0.450	0.00	1.00	0.00	1.00	Y	Y	Y	Y	Y	Y	Y	Y	Y	Y	ENSMUST00000087359_at,ENSMUST00000049932_at,ENSMUST00000045028_at,ENSMUST00000097709_at,ENSMUST00000027090_at,ENSMUST00000114064_at
1341	1	87	7	64579377	653882	64579377	65325270	0.00	0.459	0.00	1.00	0.00	1.00	Y	Y	Y	Y	Y	Y	Y	Y	Y	Y	ENSMUST00000049932_at,ENSMUST00000114064_at,ENSMUST00000045028_at,ENSMUST00000087359_at,ENSMUST00000027090_at,ENSMUST00000114042_at,ENSMUST00000097709_at
1342	1	87	8	64579377	1393719	64579377	65974878	0.00	0.466	0.00	0.40	0.00	0.40	N	N	Y	N	Y	Y	N	N	N	Y	ENSMUST00000027082_at,ENSMUST00000114042_at,ENSMUST00000097709_at,ENSMUST00000027090_at,ENSMUST00000114064_at,ENSMUST00000045028_at,ENSMUST00000087359_at,ENSMUST00000049932_at
1343	1	87	9	64579377	1642510	64579377	66488602	0.00	0.474	0.00	0.40	0.00	0.40	N	N	Y	N	Y	Y	N	N	N	Y	ENSMUST00000087359_at,ENSMUST00000049932_at,ENSMUST00000027090_at,ENSMUST00000114064_at,ENSMUST00000045028_at,ENSMUST00000097709_at,ENSMUST00000114017_at,ENSMUST00000027082_at,ENSMUST00000114042_at
1344	1	87	10	64579377	2298036	64579377	66909823	0.02	0.308	0.00	0.40	0.00	0.40	N	N	Y	N	Y	Y	N	N	N	Y	ENSMUST00000087359_at,ENSMUST00000049932_at,ENSMUST00000114064_at,ENSMUST00000045028_at,ENSMUST00000114017_at,ENSMUST00000027090_at,ENSMUST00000027082_at,ENSMUST00000114042_at,ENSMUST00000097709_at,ENSMUST00000027153_at
1358	1	88	2	65095132	13285	65095132	65110012	0.00	0.207	0.00	1.00	0.00	1.00	Y	Y	Y	Y	Y	Y	Y	Y	Y	Y	ENSMUST00000087359_at,ENSMUST00000045028_at
1359	1	88	3	65095132	22976	65095132	65120095	0.00	0.342	0.00	1.00	0.00	1.00	Y	Y	Y	Y	Y	Y	Y	Y	Y	Y	ENSMUST00000114064_at,ENSMUST00000045028_at,ENSMUST00000087359_at
1360	1	88	4	65095132	31672	65095132	65128862	0.00	0.407	0.00	1.00	0.00	1.00	Y	Y	Y	Y	Y	Y	Y	Y	Y	Y	ENSMUST00000027090_at,ENSMUST00000114064_at,ENSMUST00000045028_at,ENSMUST00000087359_at
1361	1	88	5	65095132	110071	65095132	65225640	0.00	0.436	0.00	1.00	0.00	1.00	Y	Y	Y	Y	Y	Y	Y	Y	Y	Y	ENSMUST00000087359_at,ENSMUST00000027090_at,ENSMUST00000114064_at,ENSMUST00000045028_at,ENSMUST00000097709_at
1362	1	88	6	65095132	138127	65095132	65325270	0.00	0.450	0.00	1.00	0.00	1.00	Y	Y	Y	Y	Y	Y	Y	Y	Y	Y	ENSMUST00000045028_at,ENSMUST00000087359_at,ENSMUST00000114064_at,ENSMUST00000114042_at,ENSMUST00000097709_at,ENSMUST00000027090_at
1363	1	88	7	65095132	877964	65095132	65974878	0.00	0.459	0.00	0.40	0.00	0.40	N	N	Y	N	Y	Y	N	N	N	Y	ENSMUST00000045028_at,ENSMUST00000087359_at,ENSMUST00000027090_at,ENSMUST00000114064_at,ENSMUST00000097709_at,ENSMUST00000027082_at,ENSMUST00000114042_at
1364	1	88	8	65095132	1126755	65095132	66488602	0.00	0.466	0.00	0.40	0.00	0.40	N	N	Y	N	Y	Y	N	N	N	Y	ENSMUST00000045028_at,ENSMUST00000087359_at,ENSMUST00000097709_at,ENSMUST00000027090_at,ENSMUST00000114064_at,ENSMUST00000114042_at,ENSMUST00000114017_at,ENSMUST00000027082_at
1365	1	88	9	65095132	1782281	65095132	66909823	0.02	0.284	0.00	0.40	0.00	0.40	N	N	Y	N	Y	Y	N	N	N	Y	ENSMUST00000027090_at,ENSMUST00000114064_at,ENSMUST00000045028_at,ENSMUST00000087359_at,ENSMUST00000097709_at,ENSMUST00000114042_at,ENSMUST00000027153_at,ENSMUST00000114017_at,ENSMUST00000027082_at
1366	1	88	10	65095132	1875740	65095132	66991606	0.00	0.460	0.00	0.40	0.00	0.40	N	N	Y	N	Y	Y	N	N	N	Y	ENSMUST00000027151_at,ENSMUST00000087359_at,ENSMUST00000027090_at,ENSMUST00000027153_at,ENSMUST00000114064_at,ENSMUST00000045028_at,ENSMUST00000097709_at,ENSMUST00000114017_at,ENSMUST00000027082_at,ENSMUST00000114042_at
1381	1	89	2	65108416	9692	65108416	65120095	0.00	0.207	0.00	1.00	0.00	1.00	Y	Y	Y	Y	Y	Y	Y	Y	Y	Y	ENSMUST00000114064_at,ENSMUST00000045028_at
1382	1	89	3	65108416	18388	65108416	65128862	0.00	0.342	0.00	1.00	0.00	1.00	Y	Y	Y	Y	Y	Y	Y	Y	Y	Y	ENSMUST00000045028_at,ENSMUST00000027090_at,ENSMUST00000114064_at
1383	1	89	4	65108416	96787	65108416	65225640	0.00	0.407	0.00	1.00	0.00	1.00	Y	Y	Y	Y	Y	Y	Y	Y	Y	Y	ENSMUST00000045028_at,ENSMUST00000114064_at,ENSMUST00000097709_at,ENSMUST00000027090_at
1384	1	89	5	65108416	124843	65108416	65325270	0.00	0.436	0.00	1.00	0.00	1.00	Y	Y	Y	Y	Y	Y	Y	Y	Y	Y	ENSMUST00000114042_at,ENSMUST00000097709_at,ENSMUST00000027090_at,ENSMUST00000114064_at,ENSMUST00000045028_at
1385	1	89	6	65108416	864680	65108416	65974878	0.00	0.450	0.00	0.40	0.00	0.40	N	N	Y	N	Y	Y	N	N	N	Y	ENSMUST00000114042_at,ENSMUST00000045028_at,ENSMUST00000097709_at,ENSMUST00000027090_at,ENSMUST00000114064_at,ENSMUST00000027082_at
1386	1	89	7	65108416	1113471	65108416	66488602	0.00	0.459	0.00	0.40	0.00	0.40	N	N	Y	N	Y	Y	N	N	N	Y	ENSMUST00000114064_at,ENSMUST00000045028_at,ENSMUST00000114017_at,ENSMUST00000027090_at,ENSMUST00000027082_at,ENSMUST00000114042_at,ENSMUST00000097709_at
1387	1	89	8	65108416	1768997	65108416	66909823	0.03	0.258	0.00	0.40	0.00	0.40	N	N	Y	N	Y	Y	N	N	N	Y	ENSMUST00000045028_at,ENSMUST00000027153_at,ENSMUST00000027090_at,ENSMUST00000114064_at,ENSMUST00000097709_at,ENSMUST00000114017_at,ENSMUST00000027082_at,ENSMUST00000114042_at
1388	1	89	9	65108416	1862456	65108416	66991606	0.00	0.450	0.00	0.40	0.00	0.40	N	N	Y	N	Y	Y	N	N	N	Y	ENSMUST00000027151_at,ENSMUST00000027090_at,ENSMUST00000027153_at,ENSMUST00000114064_at,ENSMUST00000045028_at,ENSMUST00000097709_at,ENSMUST00000114017_at,ENSMUST00000027082_at,ENSMUST00000114042_at
1389	1	89	10	65108416	1938675	65108416	67085439	0.03	0.248	0.00	0.40	0.00	0.40	N	N	Y	N	Y	Y	N	N	N	Y	ENSMUST00000045028_at,ENSMUST00000114064_at,ENSMUST00000114017_at,ENSMUST00000027090_at,ENSMUST00000027082_at,ENSMUST00000114042_at,ENSMUST00000097709_at,ENSMUST00000027149_at,ENSMUST00000027151_at,ENSMUST00000027153_at
1403	1	90	2	65118107	8697	65118107	65128862	0.00	0.207	0.00	1.00	0.00	1.00	Y	Y	Y	Y	Y	Y	Y	Y	Y	Y	ENSMUST00000114064_at,ENSMUST00000027090_at
1404	1	90	3	65118107	87096	65118107	65225640	0.00	0.342	0.00	1.00	0.00	1.00	Y	Y	Y	Y	Y	Y	Y	Y	Y	Y	ENSMUST00000097709_at,ENSMUST00000027090_at,ENSMUST00000114064_at
1405	1	90	4	65118107	115152	65118107	65325270	0.00	0.407	0.00	1.00	0.00	1.00	Y	Y	Y	Y	Y	Y	Y	Y	Y	Y	ENSMUST00000027090_at,ENSMUST00000114064_at,ENSMUST00000097709_at,ENSMUST00000114042_at
1406	1	90	5	65118107	854989	65118107	65974878	0.00	0.436	0.00	0.40	0.00	0.40	N	N	Y	N	Y	Y	N	N	N	Y	ENSMUST00000114042_at,ENSMUST00000097709_at,ENSMUST00000027090_at,ENSMUST00000114064_at,ENSMUST00000027082_at
1407	1	90	6	65118107	1103780	65118107	66488602	0.00	0.450	0.00	0.40	0.00	0.40	N	N	Y	N	Y	Y	N	N	N	Y	ENSMUST00000027090_at,ENSMUST00000114064_at,ENSMUST00000097709_at,ENSMUST00000114017_at,ENSMUST00000027082_at,ENSMUST00000114042_at
1408	1	90	7	65118107	1759306	65118107	66909823	0.04	0.229	0.00	0.40	0.00	0.40	N	N	Y	N	Y	Y	N	N	N	Y	ENSMUST00000027090_at,ENSMUST00000114064_at,ENSMUST00000114042_at,ENSMUST00000097709_at,ENSMUST00000027082_at,ENSMUST00000027153_at,ENSMUST00000114017_at
1409	1	90	8	65118107	1852765	65118107	66991606	0.00	0.439	0.00	0.40	0.00	0.40	N	N	Y	N	Y	Y	N	N	N	Y	ENSMUST00000027090_at,ENSMUST00000114064_at,ENSMUST00000027082_at,ENSMUST00000114042_at,ENSMUST00000097709_at,ENSMUST00000114017_at,ENSMUST00000027151_at,ENSMUST00000027153_at
1410	1	90	9	65118107	1928984	65118107	67085439	0.03	0.222	0.00	0.40	0.00	0.40	N	N	Y	N	Y	Y	N	N	N	Y	ENSMUST00000114017_at,ENSMUST00000027082_at,ENSMUST00000114042_at,ENSMUST00000097709_at,ENSMUST00000027090_at,ENSMUST00000114064_at,ENSMUST00000027149_at,ENSMUST00000027151_at,ENSMUST00000027153_at
1411	1	90	10	65118107	2968508	65118107	68787111	0.03	0.248	0.00	0.30	0.00	0.30	N	N	Y	N	N	Y	N	N	N	Y	ENSMUST00000114064_at,ENSMUST00000081091_at,ENSMUST00000114042_at,ENSMUST00000027149_at,ENSMUST00000097709_at,ENSMUST00000027090_at,ENSMUST00000027082_at,ENSMUST00000027151_at,ENSMUST00000027153_at,ENSMUST00000114017_at
1424	1	91	2	65126803	78400	65126803	65225640	0.00	0.207	0.00	1.00	0.00	1.00	Y	Y	Y	Y	Y	Y	Y	Y	Y	Y	ENSMUST00000027090_at,ENSMUST00000097709_at
1425	1	91	3	65126803	106456	65126803	65325270	0.00	0.342	0.00	1.00	0.00	1.00	Y	Y	Y	Y	Y	Y	Y	Y	Y	Y	ENSMUST00000114042_at,ENSMUST00000097709_at,ENSMUST00000027090_at
1426	1	91	4	65126803	846293	65126803	65974878	0.00	0.407	0.00	0.40	0.00	0.40	N	N	Y	N	Y	Y	N	N	N	Y	ENSMUST00000097709_at,ENSMUST00000027090_at,ENSMUST00000027082_at,ENSMUST00000114042_at
1427	1	91	5	65126803	1095084	65126803	66488602	0.00	0.436	0.00	0.40	0.00	0.40	N	N	Y	N	Y	Y	N	N	N	Y	ENSMUST00000114017_at,ENSMUST00000027090_at,ENSMUST00000027082_at,ENSMUST00000114042_at,ENSMUST00000097709_at
1428	1	91	6	65126803	1750610	65126803	66909823	0.06	0.194	0.00	0.40	0.00	0.40	N	N	Y	N	Y	Y	N	N	N	Y	ENSMUST00000114042_at,ENSMUST00000097709_at,ENSMUST00000027090_at,ENSMUST00000027082_at,ENSMUST00000027153_at,ENSMUST00000114017_at
1429	1	91	7	65126803	1844069	65126803	66991606	0.00	0.428	0.00	0.40	0.00	0.40	N	N	Y	N	Y	Y	N	N	N	Y	ENSMUST00000027153_at,ENSMUST00000114017_at,ENSMUST00000027082_at,ENSMUST00000114042_at,ENSMUST00000097709_at,ENSMUST00000027090_at,ENSMUST00000027151_at
1430	1	91	8	65126803	1920288	65126803	67085439	0.04	0.195	0.00	0.40	0.00	0.40	N	N	Y	N	Y	Y	N	N	N	Y	ENSMUST00000114042_at,ENSMUST00000097709_at,ENSMUST00000027090_at,ENSMUST00000027153_at,ENSMUST00000114017_at,ENSMUST00000027082_at,ENSMUST00000027151_at,ENSMUST00000027149_at
1431	1	91	9	65126803	2959812	65126803	68787111	0.03	0.222	0.00	0.30	0.00	0.30	N	N	Y	N	N	Y	N	N	N	Y	ENSMUST00000027082_at,ENSMUST00000114042_at,ENSMUST00000097709_at,ENSMUST00000027090_at,ENSMUST00000027153_at,ENSMUST00000114017_at,ENSMUST00000027151_at,ENSMUST00000081091_at,ENSMUST00000027149_at
1432	1	91	10	65126803	4457161	65126803	69732395	0.03	0.248	0.00	0.20	0.00	0.20	N	N	Y	N	N	Y	N	N	N	N	ENSMUST00000097709_at,ENSMUST00000027090_at,ENSMUST00000114017_at,ENSMUST00000027146_at,ENSMUST00000027082_at,ENSMUST00000114042_at,ENSMUST00000027153_at,ENSMUST00000081091_at,ENSMUST00000027149_at,ENSMUST00000027151_at
1446	1	92	2	65205202	28057	65205202	65325270	0.00	0.207	0.00	1.00	0.00	1.00	Y	Y	Y	Y	Y	Y	Y	Y	Y	Y	ENSMUST00000114042_at,ENSMUST00000097709_at
1447	1	92	3	65205202	767894	65205202	65974878	0.00	0.342	0.00	0.40	0.00	0.40	N	N	Y	N	Y	Y	N	N	N	Y	ENSMUST00000097709_at,ENSMUST00000027082_at,ENSMUST00000114042_at
1448	1	92	4	65205202	1016685	65205202	66488602	0.00	0.407	0.00	0.40	0.00	0.40	N	N	Y	N	Y	Y	N	N	N	Y	ENSMUST00000114017_at,ENSMUST00000027082_at,ENSMUST00000114042_at,ENSMUST00000097709_at
1449	1	92	5	65205202	1672211	65205202	66909823	0.08	0.152	0.00	0.40	0.00	0.40	N	N	Y	N	Y	Y	N	N	N	Y	ENSMUST00000097709_at,ENSMUST00000114042_at,ENSMUST00000027153_at,ENSMUST00000114017_at,ENSMUST00000027082_at
1450	1	92	6	65205202	1765670	65205202	66991606	0.01	0.415	0.00	0.40	0.00	0.40	N	N	Y	N	Y	Y	N	N	N	Y	ENSMUST00000097709_at,ENSMUST00000114017_at,ENSMUST00000027082_at,ENSMUST00000114042_at,ENSMUST00000027153_at,ENSMUST00000027151_at
1451	1	92	7	65205202	1841889	65205202	67085439	0.06	0.165	0.00	0.40	0.00	0.40	N	N	Y	N	Y	Y	N	N	N	Y	ENSMUST00000114017_at,ENSMUST00000027082_at,ENSMUST00000114042_at,ENSMUST00000097709_at,ENSMUST00000027151_at,ENSMUST00000027153_at,ENSMUST00000027149_at
1452	1	92	8	65205202	2881413	65205202	68787111	0.04	0.195	0.00	0.30	0.00	0.30	N	N	Y	N	N	Y	N	N	N	Y	ENSMUST00000114017_at,ENSMUST00000027082_at,ENSMUST00000114042_at,ENSMUST00000097709_at,ENSMUST00000027149_at,ENSMUST00000027151_at,ENSMUST00000027153_at,ENSMUST00000081091_at
1453	1	92	9	65205202	4378762	65205202	69732395	0.03	0.222	0.00	0.20	0.00	0.20	N	N	Y	N	N	Y	N	N	N	N	ENSMUST00000027149_at,ENSMUST00000027151_at,ENSMUST00000027153_at,ENSMUST00000114017_at,ENSMUST00000027082_at,ENSMUST00000114042_at,ENSMUST00000097709_at,ENSMUST00000081091_at,ENSMUST00000027146_at
1454	1	92	10	65205202	5871727	65205202	71149531	0.03	0.248	0.00	0.20	0.00	0.20	N	N	Y	N	N	Y	N	N	N	N	ENSMUST00000027082_at,ENSMUST00000114042_at,ENSMUST00000097709_at,ENSMUST00000027151_at,ENSMUST00000027153_at,ENSMUST00000114017_at,ENSMUST00000027149_at,ENSMUST00000027393_at,ENSMUST00000027146_at,ENSMUST00000081091_at
1466	1	93	2	65233258	739838	65233258	65974878	0.00	0.207	0.00	0.40	0.00	0.40	N	N	Y	N	Y	Y	N	N	N	Y	ENSMUST00000027082_at,ENSMUST00000114042_at
1467	1	93	3	65233258	988629	65233258	66488602	0.00	0.342	0.00	0.40	0.00	0.40	N	N	Y	N	Y	Y	N	N	N	Y	ENSMUST00000114042_at,ENSMUST00000114017_at,ENSMUST00000027082_at
1468	1	93	4	65233258	1644155	65233258	66909823	0.00	0.407	0.00	0.40	0.00	0.40	N	N	Y	N	Y	Y	N	N	N	Y	ENSMUST00000027153_at,ENSMUST00000114017_at,ENSMUST00000027082_at,ENSMUST00000114042_at
1469	1	93	5	65233258	1737614	65233258	66991606	-0.04	0.686	0.00	0.40	0.00	0.40	N	N	Y	N	Y	Y	N	N	N	Y	ENSMUST00000114042_at,ENSMUST00000027082_at,ENSMUST00000027151_at,ENSMUST00000027153_at,ENSMUST00000114017_at
1470	1	93	6	65233258	1813833	65233258	67085439	0.00	0.427	0.00	0.40	0.00	0.40	N	N	Y	N	Y	Y	N	N	N	Y	ENSMUST00000114042_at,ENSMUST00000027153_at,ENSMUST00000114017_at,ENSMUST00000027082_at,ENSMUST00000027151_at,ENSMUST00000027149_at
1471	1	93	7	65233258	2853357	65233258	68787111	0.00	0.438	0.00	0.30	0.00	0.30	N	N	Y	N	N	Y	N	N	N	Y	ENSMUST00000027153_at,ENSMUST00000114017_at,ENSMUST00000027082_at,ENSMUST00000114042_at,ENSMUST00000027149_at,ENSMUST00000027151_at,ENSMUST00000081091_at
1472	1	93	8	65233258	4350706	65233258	69732395	0.00	0.448	0.00	0.20	0.00	0.20	N	N	Y	N	N	Y	N	N	N	N	ENSMUST00000027153_at,ENSMUST00000114017_at,ENSMUST00000027082_at,ENSMUST00000114042_at,ENSMUST00000081091_at,ENSMUST00000027149_at,ENSMUST00000027151_at,ENSMUST00000027146_at
1473	1	93	9	65233258	5843671	65233258	71149531	0.00	0.458	0.00	0.20	0.00	0.20	N	N	Y	N	N	Y	N	N	N	N	ENSMUST00000081091_at,ENSMUST00000027149_at,ENSMUST00000027151_at,ENSMUST00000027153_at,ENSMUST00000114017_at,ENSMUST00000027082_at,ENSMUST00000114042_at,ENSMUST00000027146_at,ENSMUST00000027393_at
1474	1	93	10	65233258	6398836	65233258	71699746	0.03	0.256	0.00	0.20	0.00	0.20	N	N	Y	N	N	Y	N	N	N	N	ENSMUST00000114017_at,ENSMUST00000027082_at,ENSMUST00000114042_at,ENSMUST00000027149_at,ENSMUST00000027151_at,ENSMUST00000027153_at,ENSMUST00000081091_at,ENSMUST00000055226_at,ENSMUST00000027393_at,ENSMUST00000027146_at
1487	1	94	2	65973095	248792	65973095	66488602	0.00	0.207	0.00	0.40	0.00	0.40	N	N	Y	N	Y	Y	N	N	N	Y	ENSMUST00000114017_at,ENSMUST00000027082_at
1488	1	94	3	65973095	904318	65973095	66909823	0.00	0.342	0.00	0.40	0.00	0.40	N	N	Y	N	Y	Y	N	N	N	Y	ENSMUST00000027153_at,ENSMUST00000114017_at,ENSMUST00000027082_at
1489	1	94	4	65973095	997777	65973095	66991606	-0.06	0.742	0.00	0.40	0.00	0.40	N	N	Y	N	Y	Y	N	N	N	Y	ENSMUST00000027082_at,ENSMUST00000027151_at,ENSMUST00000027153_at,ENSMUST00000114017_at
1490	1	94	5	65973095	1073996	65973095	67085439	0.01	0.410	0.00	0.40	0.00	0.40	N	N	Y	N	Y	Y	N	N	N	Y	ENSMUST00000027082_at,ENSMUST00000027151_at,ENSMUST00000027153_at,ENSMUST00000114017_at,ENSMUST00000027149_at
1491	1	94	6	65973095	2113520	65973095	68787111	0.00	0.427	0.00	0.30	0.00	0.30	N	N	Y	N	N	Y	N	N	N	Y	ENSMUST00000027149_at,ENSMUST00000027151_at,ENSMUST00000027153_at,ENSMUST00000114017_at,ENSMUST00000027082_at,ENSMUST00000081091_at
1492	1	94	7	65973095	3610869	65973095	69732395	0.00	0.438	0.00	0.20	0.00	0.20	N	N	Y	N	N	Y	N	N	N	N	ENSMUST00000081091_at,ENSMUST00000027082_at,ENSMUST00000114017_at,ENSMUST00000027149_at,ENSMUST00000027151_at,ENSMUST00000027153_at,ENSMUST00000027146_at
1493	1	94	8	65973095	5103834	65973095	71149531	0.00	0.448	0.00	0.20	0.00	0.20	N	N	Y	N	N	Y	N	N	N	N	ENSMUST00000027393_at,ENSMUST00000114017_at,ENSMUST00000027082_at,ENSMUST00000027146_at,ENSMUST00000027153_at,ENSMUST00000081091_at,ENSMUST00000027149_at,ENSMUST00000027151_at
1494	1	94	9	65973095	5658999	65973095	71699746	0.03	0.231	0.00	0.20	0.00	0.20	N	N	Y	N	N	Y	N	N	N	N	ENSMUST00000027082_at,ENSMUST00000114017_at,ENSMUST00000027146_at,ENSMUST00000027153_at,ENSMUST00000081091_at,ENSMUST00000027149_at,ENSMUST00000027151_at,ENSMUST00000055226_at,ENSMUST00000027393_at
1495	1	94	10	65973095	6381012	65973095	72441526	0.00	0.435	0.00	0.20	0.00	0.20	N	N	Y	N	N	Y	N	N	N	N	ENSMUST00000027146_at,ENSMUST00000027082_at,ENSMUST00000081091_at,ENSMUST00000114017_at,ENSMUST00000027149_at,ENSMUST00000027151_at,ENSMUST00000027153_at,ENSMUST00000055226_at,ENSMUST00000027393_at,ENSMUST00000027379_at
1510	1	95	2	66221886	655527	66221886	66909823	0.00	0.207	0.00	1.00	0.00	1.00	Y	Y	Y	Y	Y	Y	Y	Y	Y	Y	ENSMUST00000027153_at,ENSMUST00000114017_at
1511	1	95	3	66221886	748986	66221886	66991606	-0.13	0.819	0.00	1.00	0.00	1.00	Y	Y	Y	Y	Y	Y	Y	Y	Y	Y	ENSMUST00000114017_at,ENSMUST00000027153_at,ENSMUST00000027151_at
1512	1	95	4	66221886	825205	66221886	67085439	0.01	0.380	0.00	1.00	0.00	1.00	Y	Y	Y	Y	Y	Y	Y	Y	Y	Y	ENSMUST00000027149_at,ENSMUST00000027151_at,ENSMUST00000027153_at,ENSMUST00000114017_at
1513	1	95	5	66221886	1864729	66221886	68787111	0.01	0.410	0.00	0.90	0.00	0.90	Y	Y	Y	Y	N	Y	Y	Y	Y	Y	ENSMUST00000027153_at,ENSMUST00000114017_at,ENSMUST00000027151_at,ENSMUST00000081091_at,ENSMUST00000027149_at
1514	1	95	6	66221886	3362078	66221886	69732395	0.00	0.427	0.00	0.50	0.00	0.50	N	Y	Y	Y	N	Y	Y	N	N	N	ENSMUST00000027153_at,ENSMUST00000114017_at,ENSMUST00000081091_at,ENSMUST00000027149_at,ENSMUST00000027151_at,ENSMUST00000027146_at
1515	1	95	7	66221886	4855043	66221886	71149531	0.00	0.438	0.00	0.40	0.00	0.40	N	Y	Y	Y	N	Y	N	N	N	N	ENSMUST00000027393_at,ENSMUST00000027146_at,ENSMUST00000081091_at,ENSMUST00000027149_at,ENSMUST00000027151_at,ENSMUST00000027153_at,ENSMUST00000114017_at
1516	1	95	8	66221886	5410208	66221886	71699746	0.04	0.204	0.00	0.40	0.00	0.40	N	Y	Y	Y	N	Y	N	N	N	N	ENSMUST00000081091_at,ENSMUST00000114017_at,ENSMUST00000027149_at,ENSMUST00000027151_at,ENSMUST00000027153_at,ENSMUST00000055226_at,ENSMUST00000027393_at,ENSMUST00000027146_at
1517	1	95	9	66221886	6132221	66221886	72441526	0.01	0.422	0.00	0.40	0.00	0.40	N	Y	Y	Y	N	Y	N	N	N	N	ENSMUST00000027146_at,ENSMUST00000081091_at,ENSMUST00000114017_at,ENSMUST00000027149_at,ENSMUST00000027151_at,ENSMUST00000027153_at,ENSMUST00000055226_at,ENSMUST00000027393_at,ENSMUST00000027379_at
1518	1	95	10	66221886	6649180	66221886	72899037	0.02	0.322	0.00	0.40	0.00	0.40	N	Y	Y	Y	N	Y	N	N	N	N	ENSMUST00000027149_at,ENSMUST00000027151_at,ENSMUST00000027153_at,ENSMUST00000114017_at,ENSMUST00000027393_at,ENSMUST00000027146_at,ENSMUST00000081091_at,ENSMUST00000055226_at,ENSMUST00000047328_at,ENSMUST00000027379_at
1533	1	96	2	66877412	93460	66877412	66991606	-0.38	0.915	0.00	1.00	0.00	1.00	Y	Y	Y	Y	Y	Y	Y	Y	Y	Y	ENSMUST00000027151_at,ENSMUST00000027153_at
1534	1	96	3	66877412	169679	66877412	67085439	0.02	0.316	0.00	1.00	0.00	1.00	Y	Y	Y	Y	Y	Y	Y	Y	Y	Y	ENSMUST00000027151_at,ENSMUST00000027153_at,ENSMUST00000027149_at
1535	1	96	4	66877412	1209203	66877412	68787111	0.01	0.380	0.00	0.90	0.00	0.90	Y	Y	Y	Y	N	Y	Y	Y	Y	Y	ENSMUST00000027153_at,ENSMUST00000081091_at,ENSMUST00000027149_at,ENSMUST00000027151_at
1536	1	96	5	66877412	2706552	66877412	69732395	0.01	0.410	0.00	0.50	0.00	0.50	N	Y	Y	Y	N	Y	Y	N	N	N	ENSMUST00000027153_at,ENSMUST00000027149_at,ENSMUST00000027151_at,ENSMUST00000027146_at,ENSMUST00000081091_at
1537	1	96	6	66877412	4199517	66877412	71149531	0.00	0.427	0.00	0.40	0.00	0.40	N	Y	Y	Y	N	Y	N	N	N	N	ENSMUST00000027393_at,ENSMUST00000027146_at,ENSMUST00000081091_at,ENSMUST00000027149_at,ENSMUST00000027151_at,ENSMUST00000027153_at
1538	1	96	7	66877412	4754682	66877412	71699746	0.06	0.174	0.00	0.40	0.00	0.40	N	Y	Y	Y	N	Y	N	N	N	N	ENSMUST00000081091_at,ENSMUST00000027149_at,ENSMUST00000027151_at,ENSMUST00000027153_at,ENSMUST00000055226_at,ENSMUST00000027393_at,ENSMUST00000027146_at
1539	1	96	8	66877412	5476695	66877412	72441526	0.01	0.409	0.00	0.40	0.00	0.40	N	Y	Y	Y	N	Y	N	N	N	N	ENSMUST00000027379_at,ENSMUST00000027153_at,ENSMUST00000027151_at,ENSMUST00000055226_at,ENSMUST00000027149_at,ENSMUST00000027393_at,ENSMUST00000027146_at,ENSMUST00000081091_at
1540	1	96	9	66877412	5993654	66877412	72899037	0.02	0.300	0.00	0.40	0.00	0.40	N	Y	Y	Y	N	Y	N	N	N	N	ENSMUST00000027153_at,ENSMUST00000047328_at,ENSMUST00000027149_at,ENSMUST00000027379_at,ENSMUST00000027151_at,ENSMUST00000081091_at,ENSMUST00000055226_at,ENSMUST00000027393_at,ENSMUST00000027146_at
1541	1	96	10	66877412	6027247	66877412	72921439	0.04	0.179	0.00	0.40	0.00	0.40	N	Y	Y	Y	N	Y	N	N	N	N	ENSMUST00000027393_at,ENSMUST00000027153_at,ENSMUST00000027146_at,ENSMUST00000027151_at,ENSMUST00000081091_at,ENSMUST00000027149_at,ENSMUST00000027379_at,ENSMUST00000055226_at,ENSMUST00000027377_at,ENSMUST00000047328_at
1554	1	97	2	66970871	76220	66970871	67085439	-0.38	0.917	0.00	1.00	0.00	1.00	Y	Y	Y	Y	Y	Y	Y	Y	Y	Y	ENSMUST00000027149_at,ENSMUST00000027151_at
1555	1	97	3	66970871	1115744	66970871	68787111	-0.13	0.823	0.00	0.90	0.00	0.90	Y	Y	Y	Y	N	Y	Y	Y	Y	Y	ENSMUST00000027151_at,ENSMUST00000081091_at,ENSMUST00000027149_at
1556	1	97	4	66970871	2613093	66970871	69732395	-0.06	0.746	0.00	0.50	0.00	0.50	N	Y	Y	Y	N	Y	Y	N	N	N	ENSMUST00000027149_at,ENSMUST00000027151_at,ENSMUST00000081091_at,ENSMUST00000027146_at
1557	1	97	5	66970871	4106058	66970871	71149531	-0.04	0.690	0.00	0.40	0.00	0.40	N	Y	Y	Y	N	Y	N	N	N	N	ENSMUST00000027393_at,ENSMUST00000027146_at,ENSMUST00000081091_at,ENSMUST00000027149_at,ENSMUST00000027151_at
1558	1	97	6	66970871	4661223	66970871	71699746	0.00	0.503	0.00	0.40	0.00	0.40	N	Y	Y	Y	N	Y	N	N	N	N	ENSMUST00000027149_at,ENSMUST00000027151_at,ENSMUST00000027146_at,ENSMUST00000081091_at,ENSMUST00000027393_at,ENSMUST00000055226_at
1559	1	97	7	66970871	5383236	66970871	72441526	-0.03	0.750	0.00	0.40	0.00	0.40	N	Y	Y	Y	N	Y	N	N	N	N	ENSMUST00000081091_at,ENSMUST00000027149_at,ENSMUST00000027151_at,ENSMUST00000055226_at,ENSMUST00000027393_at,ENSMUST00000027146_at,ENSMUST00000027379_at
1560	1	97	8	66970871	5900195	66970871	72899037	-0.01	0.569	0.00	0.40	0.00	0.40	N	Y	Y	Y	N	Y	N	N	N	N	ENSMUST00000055226_at,ENSMUST00000027393_at,ENSMUST00000027146_at,ENSMUST00000081091_at,ENSMUST00000027149_at,ENSMUST00000027151_at,ENSMUST00000027379_at,ENSMUST00000047328_at
1561	1	97	9	66970871	5933788	66970871	72921439	0.01	0.420	0.00	0.40	0.00	0.40	N	Y	Y	Y	N	Y	N	N	N	N	ENSMUST00000081091_at,ENSMUST00000027149_at,ENSMUST00000027151_at,ENSMUST00000055226_at,ENSMUST00000027393_at,ENSMUST00000027146_at,ENSMUST00000027379_at,ENSMUST00000027377_at,ENSMUST00000047328_at
1562	1	97	10	66970871	6090786	66970871	73062466	-0.02	0.782	0.00	0.30	0.00	0.30	N	Y	N	Y	N	Y	N	N	N	N	ENSMUST00000027374_at,ENSMUST00000027377_at,ENSMUST00000081091_at,ENSMUST00000027149_at,ENSMUST00000027151_at,ENSMUST00000047328_at,ENSMUST00000027379_at,ENSMUST00000055226_at,ENSMUST00000027393_at,ENSMUST00000027146_at
1574	1	98	2	67047090	1039525	67047090	68787111	0.00	0.207	0.00	0.90	0.00	0.90	Y	Y	Y	Y	N	Y	Y	Y	Y	Y	ENSMUST00000027149_at,ENSMUST00000081091_at
1575	1	98	3	67047090	2536874	67047090	69732395	0.00	0.342	0.00	0.50	0.00	0.50	N	Y	Y	Y	N	Y	Y	N	N	N	ENSMUST00000081091_at,ENSMUST00000027149_at,ENSMUST00000027146_at
1576	1	98	4	67047090	4029839	67047090	71149531	0.00	0.407	0.00	0.40	0.00	0.40	N	Y	Y	Y	N	Y	N	N	N	N	ENSMUST00000027393_at,ENSMUST00000027146_at,ENSMUST00000081091_at,ENSMUST00000027149_at
1577	1	98	5	67047090	4585004	67047090	71699746	0.07	0.178	0.00	0.40	0.00	0.40	N	Y	Y	Y	N	Y	N	N	N	N	ENSMUST00000055226_at,ENSMUST00000027149_at,ENSMUST00000027393_at,ENSMUST00000081091_at,ENSMUST00000027146_at
1578	1	98	6	67047090	5307017	67047090	72441526	-0.01	0.557	0.00	0.40	0.00	0.40	N	Y	Y	Y	N	Y	N	N	N	N	ENSMUST00000081091_at,ENSMUST00000027149_at,ENSMUST00000027379_at,ENSMUST00000027146_at,ENSMUST00000055226_at,ENSMUST00000027393_at
1579	1	98	7	67047090	5823976	67047090	72899037	0.02	0.333	0.00	0.40	0.00	0.40	N	Y	Y	Y	N	Y	N	N	N	N	ENSMUST00000027149_at,ENSMUST00000027393_at,ENSMUST00000027146_at,ENSMUST00000081091_at,ENSMUST00000055226_at,ENSMUST00000047328_at,ENSMUST00000027379_at
1580	1	98	8	67047090	5857569	67047090	72921439	0.05	0.165	0.00	0.40	0.00	0.40	N	Y	Y	Y	N	Y	N	N	N	N	ENSMUST00000047328_at,ENSMUST00000027379_at,ENSMUST00000055226_at,ENSMUST00000027393_at,ENSMUST00000027146_at,ENSMUST00000081091_at,ENSMUST00000027149_at,ENSMUST00000027377_at
1581	1	98	9	67047090	6014567	67047090	73062466	0.02	0.337	0.00	0.30	0.00	0.30	N	Y	N	Y	N	Y	N	N	N	N	ENSMUST00000027393_at,ENSMUST00000047328_at,ENSMUST00000027379_at,ENSMUST00000027146_at,ENSMUST00000081091_at,ENSMUST00000055226_at,ENSMUST00000027149_at,ENSMUST00000027377_at,ENSMUST00000027374_at
1582	1	98	10	67047090	7153473	67047090	74207184	0.01	0.357	0.00	0.30	0.00	0.30	N	Y	N	Y	N	Y	N	N	N	N	ENSMUST00000027372_at,ENSMUST00000027146_at,ENSMUST00000027393_at,ENSMUST00000081091_at,ENSMUST00000027149_at,ENSMUST00000027374_at,ENSMUST00000027379_at,ENSMUST00000055226_at,ENSMUST00000027377_at,ENSMUST00000047328_at
1594	1	99	2	68086614	1497350	68086614	69732395	0.00	0.207	0.00	0.50	0.00	0.50	N	Y	Y	Y	N	Y	Y	N	N	N	ENSMUST00000027146_at,ENSMUST00000081091_at
1595	1	99	3	68086614	2990315	68086614	71149531	0.00	0.342	0.00	0.40	0.00	0.40	N	Y	Y	Y	N	Y	N	N	N	N	ENSMUST00000027393_at,ENSMUST00000081091_at,ENSMUST00000027146_at
1596	1	99	4	68086614	3545480	68086614	71699746	0.00	0.407	0.00	0.40	0.00	0.40	N	Y	Y	Y	N	Y	N	N	N	N	ENSMUST00000081091_at,ENSMUST00000055226_at,ENSMUST00000027393_at,ENSMUST00000027146_at
1597	1	99	5	68086614	4267493	68086614	72441526	-0.05	0.734	0.00	0.40	0.00	0.40	N	Y	Y	Y	N	Y	N	N	N	N	ENSMUST00000055226_at,ENSMUST00000027393_at,ENSMUST00000027379_at,ENSMUST00000027146_at,ENSMUST00000081091_at
1598	1	99	6	68086614	4784452	68086614	72899037	-0.01	0.511	0.00	0.40	0.00	0.40	N	Y	Y	Y	N	Y	N	N	N	N	ENSMUST00000027146_at,ENSMUST00000081091_at,ENSMUST00000055226_at,ENSMUST00000027393_at,ENSMUST00000047328_at,ENSMUST00000027379_at
1599	1	99	7	68086614	4818045	68086614	72921439	0.02	0.315	0.00	0.40	0.00	0.40	N	Y	Y	Y	N	Y	N	N	N	N	ENSMUST00000055226_at,ENSMUST00000027393_at,ENSMUST00000027377_at,ENSMUST00000027146_at,ENSMUST00000047328_at,ENSMUST00000027379_at,ENSMUST00000081091_at
1600	1	99	8	68086614	4975043	68086614	73062466	0.00	0.462	0.00	0.30	0.00	0.30	N	Y	N	Y	N	Y	N	N	N	N	ENSMUST00000081091_at,ENSMUST00000027379_at,ENSMUST00000047328_at,ENSMUST00000055226_at,ENSMUST00000027393_at,ENSMUST00000027146_at,ENSMUST00000027374_at,ENSMUST00000027377_at
1601	1	99	9	68086614	6113949	68086614	74207184	0.00	0.470	0.00	0.30	0.00	0.30	N	Y	N	Y	N	Y	N	N	N	N	ENSMUST00000027377_at,ENSMUST00000081091_at,ENSMUST00000047328_at,ENSMUST00000027146_at,ENSMUST00000027379_at,ENSMUST00000055226_at,ENSMUST00000027393_at,ENSMUST00000027374_at,ENSMUST00000027372_at
1602	1	99	10	68086614	6196457	68086614	74314783	0.03	0.234	0.00	0.30	0.00	0.30	N	Y	N	Y	N	Y	N	N	N	N	ENSMUST00000055226_at,ENSMUST00000027393_at,ENSMUST00000027146_at,ENSMUST00000081091_at,ENSMUST00000027377_at,ENSMUST00000047328_at,ENSMUST00000027379_at,ENSMUST00000027374_at,ENSMUST00000113820_at,ENSMUST00000027372_at
1614	1	100	2	69583963	1492966	69583963	71149531	0.00	0.207	0.00	0.60	0.00	0.60	N	Y	Y	Y	Y	Y	N	Y	N	N	ENSMUST00000027393_at,ENSMUST00000027146_at
1615	1	100	3	69583963	2048131	69583963	71699746	0.00	0.342	0.00	0.60	0.00	0.60	N	Y	Y	Y	Y	Y	N	Y	N	N	ENSMUST00000027393_at,ENSMUST00000027146_at,ENSMUST00000055226_at
1616	1	100	4	69583963	2770144	69583963	72441526	-0.08	0.789	0.00	0.60	0.00	0.60	N	Y	Y	Y	Y	Y	N	Y	N	N	ENSMUST00000027146_at,ENSMUST00000027379_at,ENSMUST00000055226_at,ENSMUST00000027393_at
1617	1	100	5	69583963	3287103	69583963	72899037	-0.01	0.538	0.00	0.60	0.00	0.60	N	Y	Y	Y	Y	Y	N	Y	N	N	ENSMUST00000027146_at,ENSMUST00000047328_at,ENSMUST00000055226_at,ENSMUST00000027393_at,ENSMUST00000027379_at
1618	1	100	6	69583963	3320696	69583963	72921439	0.03	0.287	0.00	0.60	0.00	0.60	N	Y	Y	Y	Y	Y	N	Y	N	N	ENSMUST00000055226_at,ENSMUST00000027393_at,ENSMUST00000027146_at,ENSMUST00000027377_at,ENSMUST00000047328_at,ENSMUST00000027379_at
1619	1	100	7	69583963	3477694	69583963	73062466	0.00	0.454	0.00	0.50	0.00	0.50	N	Y	N	Y	Y	Y	N	Y	N	N	ENSMUST00000027379_at,ENSMUST00000055226_at,ENSMUST00000027393_at,ENSMUST00000027146_at,ENSMUST00000027377_at,ENSMUST00000047328_at,ENSMUST00000027374_at
1620	1	100	8	69583963	4616600	69583963	74207184	0.00	0.462	0.00	0.50	0.00	0.50	N	Y	N	Y	Y	Y	N	Y	N	N	ENSMUST00000027377_at,ENSMUST00000027146_at,ENSMUST00000047328_at,ENSMUST00000027372_at,ENSMUST00000027374_at,ENSMUST00000027379_at,ENSMUST00000055226_at,ENSMUST00000027393_at
1621	1	100	9	69583963	4699108	69583963	74314783	0.04	0.209	0.00	0.50	0.00	0.50	N	Y	N	Y	Y	Y	N	Y	N	N	ENSMUST00000027146_at,ENSMUST00000027372_at,ENSMUST00000055226_at,ENSMUST00000027393_at,ENSMUST00000027379_at,ENSMUST00000027374_at,ENSMUST00000027377_at,ENSMUST00000047328_at,ENSMUST00000113820_at
1622	1	100	10	69583963	4742458	69583963	74331254	0.06	0.127	0.00	0.50	0.00	0.50	N	Y	N	Y	Y	Y	N	Y	N	N	ENSMUST00000006462_at,ENSMUST00000113820_at,ENSMUST00000027372_at,ENSMUST00000027393_at,ENSMUST00000027374_at,ENSMUST00000027146_at,ENSMUST00000027377_at,ENSMUST00000055226_at,ENSMUST00000047328_at,ENSMUST00000027379_at
1637	1	101	2	71076928	555166	71076928	71699746	0.00	0.207	0.00	0.90	0.00	0.90	Y	Y	Y	Y	Y	Y	Y	Y	Y	N	ENSMUST00000055226_at,ENSMUST00000027393_at
1638	1	101	3	71076928	1277179	71076928	72441526	-0.16	0.860	0.00	0.90	0.00	0.90	Y	Y	Y	Y	Y	Y	Y	Y	Y	N	ENSMUST00000055226_at,ENSMUST00000027393_at,ENSMUST00000027379_at
1639	1	101	4	71076928	1794138	71076928	72899037	-0.01	0.591	0.00	0.90	0.00	0.90	Y	Y	Y	Y	Y	Y	Y	Y	Y	N	ENSMUST00000047328_at,ENSMUST00000027379_at,ENSMUST00000055226_at,ENSMUST00000027393_at
1640	1	101	5	71076928	1827731	71076928	72921439	0.05	0.254	0.00	0.90	0.00	0.90	Y	Y	Y	Y	Y	Y	Y	Y	Y	N	ENSMUST00000027393_at,ENSMUST00000047328_at,ENSMUST00000027379_at,ENSMUST00000055226_at,ENSMUST00000027377_at
1641	1	101	6	71076928	1984729	71076928	73062466	0.00	0.444	0.00	0.80	0.00	0.80	Y	Y	N	Y	Y	Y	Y	Y	Y	N	ENSMUST00000027374_at,ENSMUST00000027377_at,ENSMUST00000047328_at,ENSMUST00000027379_at,ENSMUST00000055226_at,ENSMUST00000027393_at
1642	1	101	7	71076928	3123635	71076928	74207184	0.00	0.454	0.00	0.80	0.00	0.80	Y	Y	N	Y	Y	Y	Y	Y	Y	N	ENSMUST00000027393_at,ENSMUST00000047328_at,ENSMUST00000027379_at,ENSMUST00000055226_at,ENSMUST00000027374_at,ENSMUST00000027377_at,ENSMUST00000027372_at
1643	1	101	8	71076928	3206143	71076928	74314783	0.05	0.181	0.00	0.80	0.00	0.80	Y	Y	N	Y	Y	Y	Y	Y	Y	N	ENSMUST00000055226_at,ENSMUST00000027393_at,ENSMUST00000027379_at,ENSMUST00000113820_at,ENSMUST00000027372_at,ENSMUST00000047328_at,ENSMUST00000027374_at,ENSMUST00000027377_at
1644	1	101	9	71076928	3249493	71076928	74331254	0.07	0.105	0.00	0.80	0.00	0.80	Y	Y	N	Y	Y	Y	Y	Y	Y	N	ENSMUST00000027393_at,ENSMUST00000047328_at,ENSMUST00000027377_at,ENSMUST00000113820_at,ENSMUST00000027372_at,ENSMUST00000027379_at,ENSMUST00000055226_at,ENSMUST00000027374_at,ENSMUST00000006462_at
1645	1	101	10	71076928	3257899	71076928	74350935	0.04	0.195	0.00	0.80	0.00	0.80	Y	Y	N	Y	Y	Y	Y	Y	Y	N	ENSMUST00000113796_at,ENSMUST00000006462_at,ENSMUST00000113820_at,ENSMUST00000027372_at,ENSMUST00000055226_at,ENSMUST00000027393_at,ENSMUST00000027379_at,ENSMUST00000027374_at,ENSMUST00000027377_at,ENSMUST00000047328_at
1662	1	102	2	71632093	722014	71632093	72441526	-0.47	0.939	0.00	0.90	0.00	0.90	Y	Y	Y	Y	Y	Y	Y	Y	Y	N	ENSMUST00000027379_at,ENSMUST00000055226_at
1663	1	102	3	71632093	1238973	71632093	72899037	-0.03	0.686	0.00	0.90	0.00	0.90	Y	Y	Y	Y	Y	Y	Y	Y	Y	N	ENSMUST00000047328_at,ENSMUST00000027379_at,ENSMUST00000055226_at
1664	1	102	4	71632093	1272566	71632093	72921439	0.08	0.211	0.00	0.90	0.00	0.90	Y	Y	Y	Y	Y	Y	Y	Y	Y	N	ENSMUST00000027379_at,ENSMUST00000055226_at,ENSMUST00000027377_at,ENSMUST00000047328_at
1665	1	102	5	71632093	1429564	71632093	73062466	0.00	0.430	0.00	0.80	0.00	0.80	Y	Y	N	Y	Y	Y	Y	Y	Y	N	ENSMUST00000027379_at,ENSMUST00000055226_at,ENSMUST00000047328_at,ENSMUST00000027374_at,ENSMUST00000027377_at
1666	1	102	6	71632093	2568470	71632093	74207184	0.00	0.444	0.00	0.80	0.00	0.80	Y	Y	N	Y	Y	Y	Y	Y	Y	N	ENSMUST00000047328_at,ENSMUST00000027379_at,ENSMUST00000055226_at,ENSMUST00000027377_at,ENSMUST00000027374_at,ENSMUST00000027372_at
1667	1	102	7	71632093	2650978	71632093	74314783	0.07	0.152	0.00	0.80	0.00	0.80	Y	Y	N	Y	Y	Y	Y	Y	Y	N	ENSMUST00000047328_at,ENSMUST00000027379_at,ENSMUST00000055226_at,ENSMUST00000027377_at,ENSMUST00000027374_at,ENSMUST00000027372_at,ENSMUST00000113820_at
1668	1	102	8	71632093	2694328	71632093	74331254	0.09	0.082	0.00	0.80	0.00	0.80	Y	Y	N	Y	Y	Y	Y	Y	Y	N	ENSMUST00000006462_at,ENSMUST00000027374_at,ENSMUST00000113820_at,ENSMUST00000027377_at,ENSMUST00000047328_at,ENSMUST00000027372_at,ENSMUST00000027379_at,ENSMUST00000055226_at
1669	1	102	9	71632093	2702734	71632093	74350935	0.05	0.170	0.00	0.80	0.00	0.80	Y	Y	N	Y	Y	Y	Y	Y	Y	N	ENSMUST00000027377_at,ENSMUST00000047328_at,ENSMUST00000027379_at,ENSMUST00000055226_at,ENSMUST00000027372_at,ENSMUST00000027374_at,ENSMUST00000113796_at,ENSMUST00000006462_at,ENSMUST00000113820_at
1670	1	102	10	71632093	2789704	71632093	74432626	0.00	0.445	0.00	0.80	0.00	0.80	Y	Y	N	Y	Y	Y	Y	Y	Y	N	ENSMUST00000027379_at,ENSMUST00000027374_at,ENSMUST00000055226_at,ENSMUST00000027377_at,ENSMUST00000047328_at,ENSMUST00000006462_at,ENSMUST00000113820_at,ENSMUST00000027368_at,ENSMUST00000027372_at,ENSMUST00000113796_at
1687	1	103	2	72354106	516960	72354106	72899037	-0.12	0.845	0.00	0.90	0.00	0.90	Y	Y	Y	Y	Y	Y	Y	Y	Y	N	ENSMUST00000027379_at,ENSMUST00000047328_at
1688	1	103	3	72354106	550553	72354106	72921439	-0.09	0.768	0.00	0.90	0.00	0.90	Y	Y	Y	Y	Y	Y	Y	Y	Y	N	ENSMUST00000027379_at,ENSMUST00000047328_at,ENSMUST00000027377_at
1689	1	103	4	72354106	707551	72354106	73062466	-0.05	0.710	0.00	0.80	0.00	0.80	Y	Y	N	Y	Y	Y	Y	Y	Y	N	ENSMUST00000027377_at,ENSMUST00000047328_at,ENSMUST00000027379_at,ENSMUST00000027374_at
1690	1	103	5	72354106	1846457	72354106	74207184	-0.03	0.654	0.00	0.80	0.00	0.80	Y	Y	N	Y	Y	Y	Y	Y	Y	N	ENSMUST00000047328_at,ENSMUST00000027379_at,ENSMUST00000027377_at,ENSMUST00000027372_at,ENSMUST00000027374_at
1691	1	103	6	72354106	1928965	72354106	74314783	0.02	0.331	0.00	0.80	0.00	0.80	Y	Y	N	Y	Y	Y	Y	Y	Y	N	ENSMUST00000027372_at,ENSMUST00000113820_at,ENSMUST00000027374_at,ENSMUST00000027377_at,ENSMUST00000047328_at,ENSMUST00000027379_at
1692	1	103	7	72354106	1972315	72354106	74331254	0.04	0.218	0.00	0.80	0.00	0.80	Y	Y	N	Y	Y	Y	Y	Y	Y	N	ENSMUST00000027377_at,ENSMUST00000047328_at,ENSMUST00000027379_at,ENSMUST00000113820_at,ENSMUST00000027372_at,ENSMUST00000027374_at,ENSMUST00000006462_at
1693	1	103	8	72354106	1980721	72354106	74350935	0.02	0.301	0.00	0.80	0.00	0.80	Y	Y	N	Y	Y	Y	Y	Y	Y	N	ENSMUST00000027372_at,ENSMUST00000027374_at,ENSMUST00000027377_at,ENSMUST00000047328_at,ENSMUST00000027379_at,ENSMUST00000113820_at,ENSMUST00000006462_at,ENSMUST00000113796_at
1694	1	103	9	72354106	2067691	72354106	74432626	-0.03	0.829	0.00	0.80	0.00	0.80	Y	Y	N	Y	Y	Y	Y	Y	Y	N	ENSMUST00000027372_at,ENSMUST00000027374_at,ENSMUST00000027377_at,ENSMUST00000047328_at,ENSMUST00000027379_at,ENSMUST00000113796_at,ENSMUST00000006462_at,ENSMUST00000113820_at,ENSMUST00000027368_at
1695	1	103	10	72354106	2101856	72354106	74482089	-0.02	0.802	0.00	0.80	0.00	0.80	Y	Y	N	Y	Y	Y	Y	Y	Y	N	ENSMUST00000113820_at,ENSMUST00000027372_at,ENSMUST00000027374_at,ENSMUST00000027377_at,ENSMUST00000047328_at,ENSMUST00000027379_at,ENSMUST00000027366_at,ENSMUST00000027368_at,ENSMUST00000113796_at,ENSMUST00000006462_at
1711	1	104	2	72871065	33594	72871065	72921439	0.23	0.140	0.00	1.00	0.00	1.00	Y	Y	Y	Y	Y	Y	Y	Y	Y	Y	ENSMUST00000027377_at,ENSMUST00000047328_at
1712	1	104	3	72871065	190592	72871065	73062466	0.05	0.282	0.00	0.90	0.00	0.90	Y	Y	N	Y	Y	Y	Y	Y	Y	Y	ENSMUST00000027377_at,ENSMUST00000047328_at,ENSMUST00000027374_at
1713	1	104	4	72871065	1329498	72871065	74207184	0.02	0.344	0.00	0.80	0.00	0.80	Y	Y	N	Y	Y	Y	Y	Y	Y	N	ENSMUST00000027374_at,ENSMUST00000027377_at,ENSMUST00000047328_at,ENSMUST00000027372_at
1714	1	104	5	72871065	1412006	72871065	74314783	0.11	0.121	0.00	0.80	0.00	0.80	Y	Y	N	Y	Y	Y	Y	Y	Y	N	ENSMUST00000027372_at,ENSMUST00000113820_at,ENSMUST00000027374_at,ENSMUST00000027377_at,ENSMUST00000047328_at
1715	1	104	6	72871065	1455356	72871065	74331254	0.13	0.067	0.00	0.80	0.00	0.80	Y	Y	N	Y	Y	Y	Y	Y	Y	N	ENSMUST00000027377_at,ENSMUST00000027372_at,ENSMUST00000047328_at,ENSMUST00000027374_at,ENSMUST00000006462_at,ENSMUST00000113820_at
1716	1	104	7	72871065	1463762	72871065	74350935	0.05	0.208	0.00	0.80	0.00	0.80	Y	Y	N	Y	Y	Y	Y	Y	Y	N	ENSMUST00000027374_at,ENSMUST00000027377_at,ENSMUST00000113796_at,ENSMUST00000047328_at,ENSMUST00000006462_at,ENSMUST00000113820_at,ENSMUST00000027372_at
1717	1	104	8	72871065	1550732	72871065	74432626	-0.01	0.545	0.00	0.80	0.00	0.80	Y	Y	N	Y	Y	Y	Y	Y	Y	N	ENSMUST00000047328_at,ENSMUST00000027377_at,ENSMUST00000113796_at,ENSMUST00000027374_at,ENSMUST00000006462_at,ENSMUST00000113820_at,ENSMUST00000027372_at,ENSMUST00000027368_at
1718	1	104	9	72871065	1584897	72871065	74482089	-0.01	0.540	0.00	0.80	0.00	0.80	Y	Y	N	Y	Y	Y	Y	Y	Y	N	ENSMUST00000006462_at,ENSMUST00000113820_at,ENSMUST00000027372_at,ENSMUST00000027374_at,ENSMUST00000047328_at,ENSMUST00000027377_at,ENSMUST00000113796_at,ENSMUST00000027366_at,ENSMUST00000027368_at
1719	1	104	10	72871065	1947401	72871065	74831893	0.00	0.540	0.00	0.80	0.00	0.80	Y	Y	N	Y	Y	Y	Y	Y	Y	N	ENSMUST00000027366_at,ENSMUST00000027368_at,ENSMUST00000113796_at,ENSMUST00000006716_at,ENSMUST00000006462_at,ENSMUST00000113820_at,ENSMUST00000027372_at,ENSMUST00000027374_at,ENSMUST00000027377_at,ENSMUST00000047328_at
1739	1	105	2	72904658	156999	72904658	73062466	-0.03	0.817	0.00	0.90	0.00	0.90	Y	Y	N	Y	Y	Y	Y	Y	Y	Y	ENSMUST00000027374_at,ENSMUST00000027377_at
1740	1	105	3	72904658	1295905	72904658	74207184	-0.01	0.664	0.00	0.80	0.00	0.80	Y	Y	N	Y	Y	Y	Y	Y	Y	N	ENSMUST00000027372_at,ENSMUST00000027374_at,ENSMUST00000027377_at
1741	1	105	4	72904658	1378413	72904658	74314783	0.11	0.154	0.00	0.80	0.00	0.80	Y	Y	N	Y	Y	Y	Y	Y	Y	N	ENSMUST00000027372_at,ENSMUST00000027374_at,ENSMUST00000027377_at,ENSMUST00000113820_at
1742	1	105	5	72904658	1421763	72904658	74331254	0.10	0.130	0.00	0.80	0.00	0.80	Y	Y	N	Y	Y	Y	Y	Y	Y	N	ENSMUST00000113820_at,ENSMUST00000027372_at,ENSMUST00000027374_at,ENSMUST00000027377_at,ENSMUST00000006462_at
1743	1	105	6	72904658	1430169	72904658	74350935	0.02	0.340	0.00	0.80	0.00	0.80	Y	Y	N	Y	Y	Y	Y	Y	Y	N	ENSMUST00000006462_at,ENSMUST00000113820_at,ENSMUST00000027372_at,ENSMUST00000027374_at,ENSMUST00000027377_at,ENSMUST00000113796_at
1744	1	105	7	72904658	1517139	72904658	74432626	-0.04	0.821	0.00	0.80	0.00	0.80	Y	Y	N	Y	Y	Y	Y	Y	Y	N	ENSMUST00000027374_at,ENSMUST00000027377_at,ENSMUST00000027368_at,ENSMUST00000027372_at,ENSMUST00000113796_at,ENSMUST00000006462_at,ENSMUST00000113820_at
1745	1	105	8	72904658	1551304	72904658	74482089	-0.03	0.785	0.00	0.80	0.00	0.80	Y	Y	N	Y	Y	Y	Y	Y	Y	N	ENSMUST00000027366_at,ENSMUST00000027372_at,ENSMUST00000027374_at,ENSMUST00000027377_at,ENSMUST00000113820_at,ENSMUST00000027368_at,ENSMUST00000113796_at,ENSMUST00000006462_at
1746	1	105	9	72904658	1913808	72904658	74831893	-0.02	0.755	0.00	0.80	0.00	0.80	Y	Y	N	Y	Y	Y	Y	Y	Y	N	ENSMUST00000027374_at,ENSMUST00000027377_at,ENSMUST00000113820_at,ENSMUST00000027368_at,ENSMUST00000006462_at,ENSMUST00000027372_at,ENSMUST00000113796_at,ENSMUST00000006716_at,ENSMUST00000027366_at
1747	1	105	10	72904658	1933935	72904658	74850745	-0.05	0.982	0.00	0.80	0.00	0.80	Y	Y	N	Y	Y	Y	Y	Y	Y	N	ENSMUST00000027368_at,ENSMUST00000027377_at,ENSMUST00000113796_at,ENSMUST00000027374_at,ENSMUST00000006462_at,ENSMUST00000113820_at,ENSMUST00000027372_at,ENSMUST00000027366_at,ENSMUST00000006716_at,ENSMUST00000006718_at
1766	1	106	2	73061656	1138907	73061656	74207184	0.00	0.207	0.00	0.80	0.00	0.80	Y	Y	N	Y	Y	Y	Y	Y	Y	N	ENSMUST00000027372_at,ENSMUST00000027374_at
1767	1	106	3	73061656	1221415	73061656	74314783	-0.02	0.674	0.00	0.80	0.00	0.80	Y	Y	N	Y	Y	Y	Y	Y	Y	N	ENSMUST00000027372_at,ENSMUST00000027374_at,ENSMUST00000113820_at
1768	1	106	4	73061656	1264765	73061656	74331254	-0.01	0.588	0.00	0.80	0.00	0.80	Y	Y	N	Y	Y	Y	Y	Y	Y	N	ENSMUST00000027374_at,ENSMUST00000027372_at,ENSMUST00000006462_at,ENSMUST00000113820_at
1769	1	106	5	73061656	1273171	73061656	74350935	-0.05	0.767	0.00	0.80	0.00	0.80	Y	Y	N	Y	Y	Y	Y	Y	Y	N	ENSMUST00000006462_at,ENSMUST00000113820_at,ENSMUST00000027372_at,ENSMUST00000027374_at,ENSMUST00000113796_at
1770	1	106	6	73061656	1360141	73061656	74432626	-0.10	0.980	0.00	0.80	0.00	0.80	Y	Y	N	Y	Y	Y	Y	Y	Y	N	ENSMUST00000113820_at,ENSMUST00000027372_at,ENSMUST00000027374_at,ENSMUST00000006462_at,ENSMUST00000027368_at,ENSMUST00000113796_at
1771	1	106	7	73061656	1394306	73061656	74482089	-0.07	0.962	0.00	0.80	0.00	0.80	Y	Y	N	Y	Y	Y	Y	Y	Y	N	ENSMUST00000027366_at,ENSMUST00000027374_at,ENSMUST00000027368_at,ENSMUST00000027372_at,ENSMUST00000113820_at,ENSMUST00000113796_at,ENSMUST00000006462_at
1772	1	106	8	73061656	1756810	73061656	74831893	-0.05	0.939	0.00	0.80	0.00	0.80	Y	Y	N	Y	Y	Y	Y	Y	Y	N	ENSMUST00000113820_at,ENSMUST00000006462_at,ENSMUST00000027372_at,ENSMUST00000027374_at,ENSMUST00000006716_at,ENSMUST00000027366_at,ENSMUST00000027368_at,ENSMUST00000113796_at
1773	1	106	9	73061656	1776937	73061656	74850745	-0.06	0.986	0.00	0.80	0.00	0.80	Y	Y	N	Y	Y	Y	Y	Y	Y	N	ENSMUST00000027374_at,ENSMUST00000027372_at,ENSMUST00000113796_at,ENSMUST00000006462_at,ENSMUST00000113820_at,ENSMUST00000027368_at,ENSMUST00000006718_at,ENSMUST00000006716_at,ENSMUST00000027366_at
1774	1	106	10	73061656	1840022	73061656	74902781	-0.05	0.975	0.00	0.80	0.00	0.80	Y	Y	N	Y	Y	Y	Y	Y	Y	N	ENSMUST00000006462_at,ENSMUST00000113820_at,ENSMUST00000027366_at,ENSMUST00000027372_at,ENSMUST00000027368_at,ENSMUST00000113796_at,ENSMUST00000027374_at,ENSMUST00000006718_at,ENSMUST00000006716_at,ENSMUST00000041620_at
1792	1	107	2	74200562	82509	74200562	74314783	0.00	0.207	0.00	1.00	0.00	1.00	Y	Y	Y	Y	Y	Y	Y	Y	Y	Y	ENSMUST00000113820_at,ENSMUST00000027372_at
1793	1	107	3	74200562	125859	74200562	74331254	0.09	0.233	0.00	1.00	0.00	1.00	Y	Y	Y	Y	Y	Y	Y	Y	Y	Y	ENSMUST00000006462_at,ENSMUST00000113820_at,ENSMUST00000027372_at
1794	1	107	4	74200562	134265	74200562	74350935	-0.07	0.748	0.00	1.00	0.00	1.00	Y	Y	Y	Y	Y	Y	Y	Y	Y	Y	ENSMUST00000006462_at,ENSMUST00000027372_at,ENSMUST00000113820_at,ENSMUST00000113796_at
1795	1	107	5	74200562	221235	74200562	74432626	-0.10	0.937	0.00	1.00	0.00	1.00	Y	Y	Y	Y	Y	Y	Y	Y	Y	Y	ENSMUST00000027368_at,ENSMUST00000113796_at,ENSMUST00000006462_at,ENSMUST00000113820_at,ENSMUST00000027372_at
1796	1	107	6	74200562	255400	74200562	74482089	-0.06	0.895	0.00	1.00	0.00	1.00	Y	Y	Y	Y	Y	Y	Y	Y	Y	Y	ENSMUST00000027368_at,ENSMUST00000006462_at,ENSMUST00000113796_at,ENSMUST00000113820_at,ENSMUST00000027372_at,ENSMUST00000027366_at
1797	1	107	7	74200562	617904	74200562	74831893	-0.05	0.855	0.00	1.00	0.00	1.00	Y	Y	Y	Y	Y	Y	Y	Y	Y	Y	ENSMUST00000113820_at,ENSMUST00000027372_at,ENSMUST00000027368_at,ENSMUST00000113796_at,ENSMUST00000006462_at,ENSMUST00000027366_at,ENSMUST00000006716_at
1798	1	107	8	74200562	638031	74200562	74850745	-0.06	0.964	0.00	1.00	0.00	1.00	Y	Y	Y	Y	Y	Y	Y	Y	Y	Y	ENSMUST00000027368_at,ENSMUST00000006462_at,ENSMUST00000113820_at,ENSMUST00000027372_at,ENSMUST00000113796_at,ENSMUST00000006716_at,ENSMUST00000027366_at,ENSMUST00000006718_at
1799	1	107	9	74200562	701116	74200562	74902781	-0.05	0.944	0.00	1.00	0.00	1.00	Y	Y	Y	Y	Y	Y	Y	Y	Y	Y	ENSMUST00000113820_at,ENSMUST00000027372_at,ENSMUST00000027368_at,ENSMUST00000113796_at,ENSMUST00000006462_at,ENSMUST00000027366_at,ENSMUST00000041620_at,ENSMUST00000006718_at,ENSMUST00000006716_at
1800	1	107	10	74200562	791329	74200562	74998246	-0.04	0.922	0.00	1.00	0.00	1.00	Y	Y	Y	Y	Y	Y	Y	Y	Y	Y	ENSMUST00000006713_at,ENSMUST00000027372_at,ENSMUST00000113820_at,ENSMUST00000041620_at,ENSMUST00000006462_at,ENSMUST00000006718_at,ENSMUST00000113796_at,ENSMUST00000006716_at,ENSMUST00000027366_at,ENSMUST00000027368_at
1817	1	108	2	74283070	43351	74283070	74331254	0.26	0.133	0.00	1.00	0.00	1.00	Y	Y	Y	Y	Y	Y	Y	Y	Y	Y	ENSMUST00000006462_at,ENSMUST00000113820_at
1818	1	108	3	74283070	51757	74283070	74350935	-0.13	0.825	0.00	1.00	0.00	1.00	Y	Y	Y	Y	Y	Y	Y	Y	Y	Y	ENSMUST00000113820_at,ENSMUST00000113796_at,ENSMUST00000006462_at
1819	1	108	4	74283070	138727	74283070	74432626	-0.16	0.972	0.00	1.00	0.00	1.00	Y	Y	Y	Y	Y	Y	Y	Y	Y	Y	ENSMUST00000113820_at,ENSMUST00000006462_at,ENSMUST00000027368_at,ENSMUST00000113796_at
1820	1	108	5	74283070	172892	74283070	74482089	-0.10	0.937	0.00	1.00	0.00	1.00	Y	Y	Y	Y	Y	Y	Y	Y	Y	Y	ENSMUST00000006462_at,ENSMUST00000113796_at,ENSMUST00000113820_at,ENSMUST00000027368_at,ENSMUST00000027366_at
1821	1	108	6	74283070	535396	74283070	74831893	-0.06	0.895	0.00	1.00	0.00	1.00	Y	Y	Y	Y	Y	Y	Y	Y	Y	Y	ENSMUST00000113796_at,ENSMUST00000027368_at,ENSMUST00000006462_at,ENSMUST00000113820_at,ENSMUST00000027366_at,ENSMUST00000006716_at
1822	1	108	7	74283070	555523	74283070	74850745	-0.08	0.981	0.00	1.00	0.00	1.00	Y	Y	Y	Y	Y	Y	Y	Y	Y	Y	ENSMUST00000006718_at,ENSMUST00000006716_at,ENSMUST00000027366_at,ENSMUST00000027368_at,ENSMUST00000113796_at,ENSMUST00000006462_at,ENSMUST00000113820_at
1823	1	108	8	74283070	618608	74283070	74902781	-0.06	0.964	0.00	1.00	0.00	1.00	Y	Y	Y	Y	Y	Y	Y	Y	Y	Y	ENSMUST00000113820_at,ENSMUST00000041620_at,ENSMUST00000006718_at,ENSMUST00000006716_at,ENSMUST00000006462_at,ENSMUST00000027366_at,ENSMUST00000027368_at,ENSMUST00000113796_at
1824	1	108	9	74283070	708821	74283070	74998246	-0.05	0.944	0.00	1.00	0.00	1.00	Y	Y	Y	Y	Y	Y	Y	Y	Y	Y	ENSMUST00000027368_at,ENSMUST00000027366_at,ENSMUST00000113796_at,ENSMUST00000006462_at,ENSMUST00000113820_at,ENSMUST00000006713_at,ENSMUST00000041620_at,ENSMUST00000006716_at,ENSMUST00000006718_at
1825	1	108	10	74283070	839047	74283070	75130464	-0.03	0.884	0.00	1.00	0.00	1.00	Y	Y	Y	Y	Y	Y	Y	Y	Y	Y	ENSMUST00000027366_at,ENSMUST00000113820_at,ENSMUST00000027368_at,ENSMUST00000006716_at,ENSMUST00000113796_at,ENSMUST00000006462_at,ENSMUST00000006713_at,ENSMUST00000006718_at,ENSMUST00000041620_at,ENSMUST00000027405_at
1843	1	109	2	74326420	8407	74326420	74350935	-0.45	0.933	0.00	1.00	0.00	1.00	Y	Y	Y	Y	Y	Y	Y	Y	Y	Y	ENSMUST00000006462_at,ENSMUST00000113796_at
1844	1	109	3	74326420	95377	74326420	74432626	-0.32	0.995	0.00	1.00	0.00	1.00	Y	Y	Y	Y	Y	Y	Y	Y	Y	Y	ENSMUST00000006462_at,ENSMUST00000113796_at,ENSMUST00000027368_at
1845	1	109	4	74326420	129542	74326420	74482089	-0.16	0.973	0.00	1.00	0.00	1.00	Y	Y	Y	Y	Y	Y	Y	Y	Y	Y	ENSMUST00000027366_at,ENSMUST00000027368_at,ENSMUST00000113796_at,ENSMUST00000006462_at
1846	1	109	5	74326420	492046	74326420	74831893	-0.10	0.938	0.00	1.00	0.00	1.00	Y	Y	Y	Y	Y	Y	Y	Y	Y	Y	ENSMUST00000113796_at,ENSMUST00000006462_at,ENSMUST00000006716_at,ENSMUST00000027366_at,ENSMUST00000027368_at
1847	1	109	6	74326420	512173	74326420	74850745	-0.06	0.898	0.00	1.00	0.00	1.00	Y	Y	Y	Y	Y	Y	Y	Y	Y	Y	ENSMUST00000006462_at,ENSMUST00000113796_at,ENSMUST00000006718_at,ENSMUST00000006716_at,ENSMUST00000027368_at,ENSMUST00000027366_at
1848	1	109	7	74326420	575258	74326420	74902781	-0.05	0.857	0.00	1.00	0.00	1.00	Y	Y	Y	Y	Y	Y	Y	Y	Y	Y	ENSMUST00000006462_at,ENSMUST00000027366_at,ENSMUST00000027368_at,ENSMUST00000113796_at,ENSMUST00000006716_at,ENSMUST00000041620_at,ENSMUST00000006718_at
1849	1	109	8	74326420	665471	74326420	74998246	-0.03	0.821	0.00	1.00	0.00	1.00	Y	Y	Y	Y	Y	Y	Y	Y	Y	Y	ENSMUST00000027366_at,ENSMUST00000027368_at,ENSMUST00000113796_at,ENSMUST00000006462_at,ENSMUST00000006713_at,ENSMUST00000006716_at,ENSMUST00000041620_at,ENSMUST00000006718_at
1850	1	109	9	74326420	795697	74326420	75130464	0.00	0.491	0.00	1.00	0.00	1.00	Y	Y	Y	Y	Y	Y	Y	Y	Y	Y	ENSMUST00000006716_at,ENSMUST00000027366_at,ENSMUST00000027405_at,ENSMUST00000006462_at,ENSMUST00000113796_at,ENSMUST00000027368_at,ENSMUST00000006713_at,ENSMUST00000041620_at,ENSMUST00000006718_at
1851	1	109	10	74326420	812944	74326420	75144479	0.00	0.531	0.00	1.00	0.00	1.00	Y	Y	Y	Y	Y	Y	Y	Y	Y	Y	ENSMUST00000006462_at,ENSMUST00000006718_at,ENSMUST00000113796_at,ENSMUST00000006716_at,ENSMUST00000041620_at,ENSMUST00000027366_at,ENSMUST00000027368_at,ENSMUST00000006713_at,ENSMUST00000027405_at,ENSMUST00000097694_at
1868	1	110	2	74334826	86971	74334826	74432626	-0.61	0.967	0.00	1.00	0.00	1.00	Y	Y	Y	Y	Y	Y	Y	Y	Y	Y	ENSMUST00000027368_at,ENSMUST00000113796_at
1869	1	110	3	74334826	121136	74334826	74482089	-0.20	0.913	0.00	1.00	0.00	1.00	Y	Y	Y	Y	Y	Y	Y	Y	Y	Y	ENSMUST00000027366_at,ENSMUST00000027368_at,ENSMUST00000113796_at
1870	1	110	4	74334826	483640	74334826	74831893	-0.10	0.855	0.00	1.00	0.00	1.00	Y	Y	Y	Y	Y	Y	Y	Y	Y	Y	ENSMUST00000113796_at,ENSMUST00000027368_at,ENSMUST00000027366_at,ENSMUST00000006716_at
1871	1	110	5	74334826	503767	74334826	74850745	-0.03	0.645	0.00	1.00	0.00	1.00	Y	Y	Y	Y	Y	Y	Y	Y	Y	Y	ENSMUST00000027366_at,ENSMUST00000027368_at,ENSMUST00000113796_at,ENSMUST00000006716_at,ENSMUST00000006718_at
1872	1	110	6	74334826	566852	74334826	74902781	-0.02	0.610	0.00	1.00	0.00	1.00	Y	Y	Y	Y	Y	Y	Y	Y	Y	Y	ENSMUST00000027366_at,ENSMUST00000027368_at,ENSMUST00000113796_at,ENSMUST00000006716_at,ENSMUST00000006718_at,ENSMUST00000041620_at
1873	1	110	7	74334826	657065	74334826	74998246	-0.01	0.587	0.00	1.00	0.00	1.00	Y	Y	Y	Y	Y	Y	Y	Y	Y	Y	ENSMUST00000113796_at,ENSMUST00000041620_at,ENSMUST00000027368_at,ENSMUST00000006718_at,ENSMUST00000006716_at,ENSMUST00000027366_at,ENSMUST00000006713_at
1874	1	110	8	74334826	787291	74334826	75130464	0.03	0.272	0.00	1.00	0.00	1.00	Y	Y	Y	Y	Y	Y	Y	Y	Y	Y	ENSMUST00000027405_at,ENSMUST00000027368_at,ENSMUST00000006713_at,ENSMUST00000113796_at,ENSMUST00000027366_at,ENSMUST00000041620_at,ENSMUST00000006718_at,ENSMUST00000006716_at
1875	1	110	9	74334826	804538	74334826	75144479	0.03	0.238	0.00	1.00	0.00	1.00	Y	Y	Y	Y	Y	Y	Y	Y	Y	Y	ENSMUST00000113796_at,ENSMUST00000027366_at,ENSMUST00000027368_at,ENSMUST00000041620_at,ENSMUST00000006718_at,ENSMUST00000006716_at,ENSMUST00000097694_at,ENSMUST00000027405_at,ENSMUST00000006713_at
1876	1	110	10	74334826	859992	74334826	75207353	0.03	0.263	0.00	1.00	0.00	1.00	Y	Y	Y	Y	Y	Y	Y	Y	Y	Y	ENSMUST00000041620_at,ENSMUST00000006718_at,ENSMUST00000113796_at,ENSMUST00000006716_at,ENSMUST00000027366_at,ENSMUST00000027368_at,ENSMUST00000006713_at,ENSMUST00000027405_at,ENSMUST00000027399_at,ENSMUST00000097694_at
1893	1	111	2	74421796	34166	74421796	74482089	0.00	0.207	0.00	1.00	0.00	1.00	Y	Y	Y	Y	Y	Y	Y	Y	Y	Y	ENSMUST00000027368_at,ENSMUST00000027366_at
1894	1	111	3	74421796	396670	74421796	74831893	0.00	0.342	0.00	1.00	0.00	1.00	Y	Y	Y	Y	Y	Y	Y	Y	Y	Y	ENSMUST00000027366_at,ENSMUST00000027368_at,ENSMUST00000006716_at
1895	1	111	4	74421796	416797	74421796	74850745	0.04	0.311	0.00	1.00	0.00	1.00	Y	Y	Y	Y	Y	Y	Y	Y	Y	Y	ENSMUST00000027368_at,ENSMUST00000006718_at,ENSMUST00000006716_at,ENSMUST00000027366_at
1896	1	111	5	74421796	479882	74421796	74902781	0.02	0.346	0.00	1.00	0.00	1.00	Y	Y	Y	Y	Y	Y	Y	Y	Y	Y	ENSMUST00000027368_at,ENSMUST00000027366_at,ENSMUST00000006716_at,ENSMUST00000006718_at,ENSMUST00000041620_at
1897	1	111	6	74421796	570095	74421796	74998246	0.01	0.369	0.00	1.00	0.00	1.00	Y	Y	Y	Y	Y	Y	Y	Y	Y	Y	ENSMUST00000006713_at,ENSMUST00000041620_at,ENSMUST00000006718_at,ENSMUST00000006716_at,ENSMUST00000027366_at,ENSMUST00000027368_at
1898	1	111	7	74421796	700321	74421796	75130464	0.07	0.140	0.00	1.00	0.00	1.00	Y	Y	Y	Y	Y	Y	Y	Y	Y	Y	ENSMUST00000006718_at,ENSMUST00000027366_at,ENSMUST00000006716_at,ENSMUST00000027368_at,ENSMUST00000027405_at,ENSMUST00000041620_at,ENSMUST00000006713_at
1899	1	111	8	74421796	717568	74421796	75144479	0.04	0.206	0.00	1.00	0.00	1.00	Y	Y	Y	Y	Y	Y	Y	Y	Y	Y	ENSMUST00000006716_at,ENSMUST00000027366_at,ENSMUST00000027368_at,ENSMUST00000097694_at,ENSMUST00000006718_at,ENSMUST00000027405_at,ENSMUST00000006713_at,ENSMUST00000041620_at
1900	1	111	9	74421796	773022	74421796	75207353	0.03	0.233	0.00	1.00	0.00	1.00	Y	Y	Y	Y	Y	Y	Y	Y	Y	Y	ENSMUST00000027368_at,ENSMUST00000027366_at,ENSMUST00000006716_at,ENSMUST00000006713_at,ENSMUST00000027405_at,ENSMUST00000041620_at,ENSMUST00000006718_at,ENSMUST00000097694_at,ENSMUST00000027399_at
1901	1	111	10	74421796	785634	74421796	75212181	0.07	0.108	0.00	1.00	0.00	1.00	Y	Y	Y	Y	Y	Y	Y	Y	Y	Y	ENSMUST00000097694_at,ENSMUST00000027405_at,ENSMUST00000027399_at,ENSMUST00000027401_at,ENSMUST00000006713_at,ENSMUST00000006716_at,ENSMUST00000027366_at,ENSMUST00000041620_at,ENSMUST00000027368_at,ENSMUST00000006718_at
1917	1	112	2	74455961	362505	74455961	74831893	0.00	0.207	0.00	1.00	0.00	1.00	Y	Y	Y	Y	Y	Y	Y	Y	Y	Y	ENSMUST00000006716_at,ENSMUST00000027366_at
1918	1	112	3	74455961	382632	74455961	74850745	0.00	0.342	0.00	1.00	0.00	1.00	Y	Y	Y	Y	Y	Y	Y	Y	Y	Y	ENSMUST00000006716_at,ENSMUST00000006718_at,ENSMUST00000027366_at
1919	1	112	4	74455961	445717	74455961	74902781	0.00	0.407	0.00	1.00	0.00	1.00	Y	Y	Y	Y	Y	Y	Y	Y	Y	Y	ENSMUST00000006718_at,ENSMUST00000006716_at,ENSMUST00000027366_at,ENSMUST00000041620_at
1920	1	112	5	74455961	535930	74455961	74998246	0.00	0.436	0.00	1.00	0.00	1.00	Y	Y	Y	Y	Y	Y	Y	Y	Y	Y	ENSMUST00000006716_at,ENSMUST00000027366_at,ENSMUST00000006718_at,ENSMUST00000006713_at,ENSMUST00000041620_at
1921	1	112	6	74455961	666156	74455961	75130464	0.06	0.190	0.00	1.00	0.00	1.00	Y	Y	Y	Y	Y	Y	Y	Y	Y	Y	ENSMUST00000006718_at,ENSMUST00000006716_at,ENSMUST00000027366_at,ENSMUST00000027405_at,ENSMUST00000006713_at,ENSMUST00000041620_at
1922	1	112	7	74455961	683403	74455961	75144479	0.05	0.210	0.00	1.00	0.00	1.00	Y	Y	Y	Y	Y	Y	Y	Y	Y	Y	ENSMUST00000006716_at,ENSMUST00000006713_at,ENSMUST00000027366_at,ENSMUST00000041620_at,ENSMUST00000006718_at,ENSMUST00000097694_at,ENSMUST00000027405_at
1923	1	112	8	74455961	738857	74455961	75207353	0.03	0.239	0.00	1.00	0.00	1.00	Y	Y	Y	Y	Y	Y	Y	Y	Y	Y	ENSMUST00000027399_at,ENSMUST00000097694_at,ENSMUST00000027366_at,ENSMUST00000027405_at,ENSMUST00000006716_at,ENSMUST00000006713_at,ENSMUST00000041620_at,ENSMUST00000006718_at
1924	1	112	9	74455961	751469	74455961	75212181	0.07	0.101	0.00	1.00	0.00	1.00	Y	Y	Y	Y	Y	Y	Y	Y	Y	Y	ENSMUST00000006716_at,ENSMUST00000027366_at,ENSMUST00000006713_at,ENSMUST00000041620_at,ENSMUST00000006718_at,ENSMUST00000027399_at,ENSMUST00000097694_at,ENSMUST00000027405_at,ENSMUST00000027401_at
1925	1	112	10	74455961	777069	74455961	75242265	0.01	0.360	0.00	1.00	0.00	1.00	Y	Y	Y	Y	Y	Y	Y	Y	Y	Y	ENSMUST00000006713_at,ENSMUST00000041620_at,ENSMUST00000006718_at,ENSMUST00000006716_at,ENSMUST00000027366_at,ENSMUST00000027401_at,ENSMUST00000116582_at,ENSMUST00000027399_at,ENSMUST00000097694_at,ENSMUST00000027405_at
1941	1	113	2	74818465	20128	74818465	74850745	0.00	0.207	0.00	1.00	0.00	1.00	Y	Y	Y	Y	Y	Y	Y	Y	Y	Y	ENSMUST00000006718_at,ENSMUST00000006716_at
1942	1	113	3	74818465	83213	74818465	74902781	0.00	0.342	0.00	1.00	0.00	1.00	Y	Y	Y	Y	Y	Y	Y	Y	Y	Y	ENSMUST00000041620_at,ENSMUST00000006718_at,ENSMUST00000006716_at
1943	1	113	4	74818465	173426	74818465	74998246	0.00	0.407	0.00	1.00	0.00	1.00	Y	Y	Y	Y	Y	Y	Y	Y	Y	Y	ENSMUST00000006718_at,ENSMUST00000006716_at,ENSMUST00000006713_at,ENSMUST00000041620_at
1944	1	113	5	74818465	303652	74818465	75130464	0.09	0.148	0.00	1.00	0.00	1.00	Y	Y	Y	Y	Y	Y	Y	Y	Y	Y	ENSMUST00000027405_at,ENSMUST00000006713_at,ENSMUST00000006716_at,ENSMUST00000006718_at,ENSMUST00000041620_at
1945	1	113	6	74818465	320899	74818465	75144479	0.06	0.175	0.00	1.00	0.00	1.00	Y	Y	Y	Y	Y	Y	Y	Y	Y	Y	ENSMUST00000006716_at,ENSMUST00000097694_at,ENSMUST00000027405_at,ENSMUST00000006713_at,ENSMUST00000041620_at,ENSMUST00000006718_at
1946	1	113	7	74818465	376353	74818465	75207353	0.05	0.210	0.00	1.00	0.00	1.00	Y	Y	Y	Y	Y	Y	Y	Y	Y	Y	ENSMUST00000027399_at,ENSMUST00000006716_at,ENSMUST00000097694_at,ENSMUST00000041620_at,ENSMUST00000006718_at,ENSMUST00000027405_at,ENSMUST00000006713_at
1947	1	113	8	74818465	388965	74818465	75212181	0.09	0.080	0.00	1.00	0.00	1.00	Y	Y	Y	Y	Y	Y	Y	Y	Y	Y	ENSMUST00000041620_at,ENSMUST00000027401_at,ENSMUST00000006718_at,ENSMUST00000006716_at,ENSMUST00000006713_at,ENSMUST00000027399_at,ENSMUST00000097694_at,ENSMUST00000027405_at
1948	1	113	9	74818465	414565	74818465	75242265	0.02	0.340	0.00	1.00	0.00	1.00	Y	Y	Y	Y	Y	Y	Y	Y	Y	Y	ENSMUST00000006716_at,ENSMUST00000006718_at,ENSMUST00000041620_at,ENSMUST00000027399_at,ENSMUST00000097694_at,ENSMUST00000027405_at,ENSMUST00000006713_at,ENSMUST00000116582_at,ENSMUST00000027401_at
1949	1	113	10	74818465	425151	74818465	75260783	0.01	0.360	0.00	1.00	0.00	1.00	Y	Y	Y	Y	Y	Y	Y	Y	Y	Y	ENSMUST00000006716_at,ENSMUST00000097694_at,ENSMUST00000006718_at,ENSMUST00000027405_at,ENSMUST00000027399_at,ENSMUST00000006713_at,ENSMUST00000041620_at,ENSMUST00000027401_at,ENSMUST00000116582_at,ENSMUST00000027404_at
1966	1	114	2	74838592	63086	74838592	74902781	0.00	0.207	0.00	1.00	0.00	1.00	Y	Y	Y	Y	Y	Y	Y	Y	Y	Y	ENSMUST00000041620_at,ENSMUST00000006718_at
1967	1	114	3	74838592	153299	74838592	74998246	0.00	0.342	0.00	1.00	0.00	1.00	Y	Y	Y	Y	Y	Y	Y	Y	Y	Y	ENSMUST00000041620_at,ENSMUST00000006718_at,ENSMUST00000006713_at
1968	1	114	4	74838592	283525	74838592	75130464	0.14	0.099	0.00	1.00	0.00	1.00	Y	Y	Y	Y	Y	Y	Y	Y	Y	Y	ENSMUST00000027405_at,ENSMUST00000006713_at,ENSMUST00000041620_at,ENSMUST00000006718_at
1969	1	114	5	74838592	300772	74838592	75144479	0.10	0.134	0.00	1.00	0.00	1.00	Y	Y	Y	Y	Y	Y	Y	Y	Y	Y	ENSMUST00000041620_at,ENSMUST00000006713_at,ENSMUST00000006718_at,ENSMUST00000097694_at,ENSMUST00000027405_at
1970	1	114	6	74838592	356226	74838592	75207353	0.06	0.175	0.00	1.00	0.00	1.00	Y	Y	Y	Y	Y	Y	Y	Y	Y	Y	ENSMUST00000041620_at,ENSMUST00000097694_at,ENSMUST00000006718_at,ENSMUST00000027399_at,ENSMUST00000006713_at,ENSMUST00000027405_at
1971	1	114	7	74838592	368838	74838592	75212181	0.13	0.058	0.00	1.00	0.00	1.00	Y	Y	Y	Y	Y	Y	Y	Y	Y	Y	ENSMUST00000097694_at,ENSMUST00000027399_at,ENSMUST00000006718_at,ENSMUST00000027405_at,ENSMUST00000006713_at,ENSMUST00000041620_at,ENSMUST00000027401_at
1972	1	114	8	74838592	394438	74838592	75242265	0.02	0.318	0.00	1.00	0.00	1.00	Y	Y	Y	Y	Y	Y	Y	Y	Y	Y	ENSMUST00000006718_at,ENSMUST00000097694_at,ENSMUST00000027405_at,ENSMUST00000006713_at,ENSMUST00000041620_at,ENSMUST00000027399_at,ENSMUST00000027401_at,ENSMUST00000116582_at
1973	1	114	9	74838592	405024	74838592	75260783	0.02	0.340	0.00	1.00	0.00	1.00	Y	Y	Y	Y	Y	Y	Y	Y	Y	Y	ENSMUST00000027404_at,ENSMUST00000116582_at,ENSMUST00000027401_at,ENSMUST00000027399_at,ENSMUST00000097694_at,ENSMUST00000027405_at,ENSMUST00000006713_at,ENSMUST00000041620_at,ENSMUST00000006718_at
1974	1	114	10	74838592	430185	74838592	75274955	0.01	0.360	0.00	1.00	0.00	1.00	Y	Y	Y	Y	Y	Y	Y	Y	Y	Y	ENSMUST00000006718_at,ENSMUST00000116582_at,ENSMUST00000027401_at,ENSMUST00000027399_at,ENSMUST00000097694_at,ENSMUST00000027405_at,ENSMUST00000006713_at,ENSMUST00000041620_at,ENSMUST00000027404_at,ENSMUST00000039534_at
1990	1	115	2	74901677	90214	74901677	74998246	0.00	0.207	0.00	1.00	0.00	1.00	Y	Y	Y	Y	Y	Y	Y	Y	Y	Y	ENSMUST00000006713_at,ENSMUST00000041620_at
1991	1	115	3	74901677	220440	74901677	75130464	0.00	0.342	0.00	1.00	0.00	1.00	Y	Y	Y	Y	Y	Y	Y	Y	Y	Y	ENSMUST00000041620_at,ENSMUST00000027405_at,ENSMUST00000006713_at
1992	1	115	4	74901677	237687	74901677	75144479	-0.01	0.583	0.00	1.00	0.00	1.00	Y	Y	Y	Y	Y	Y	Y	Y	Y	Y	ENSMUST00000097694_at,ENSMUST00000027405_at,ENSMUST00000006713_at,ENSMUST00000041620_at
1993	1	115	5	74901677	293141	74901677	75207353	-0.01	0.530	0.00	1.00	0.00	1.00	Y	Y	Y	Y	Y	Y	Y	Y	Y	Y	ENSMUST00000041620_at,ENSMUST00000006713_at,ENSMUST00000027399_at,ENSMUST00000097694_at,ENSMUST00000027405_at
1994	1	115	6	74901677	305753	74901677	75212181	0.06	0.183	0.00	1.00	0.00	1.00	Y	Y	Y	Y	Y	Y	Y	Y	Y	Y	ENSMUST00000027405_at,ENSMUST00000006713_at,ENSMUST00000027401_at,ENSMUST00000041620_at,ENSMUST00000027399_at,ENSMUST00000097694_at
1995	1	115	7	74901677	331353	74901677	75242265	-0.02	0.647	0.00	1.00	0.00	1.00	Y	Y	Y	Y	Y	Y	Y	Y	Y	Y	ENSMUST00000041620_at,ENSMUST00000027399_at,ENSMUST00000116582_at,ENSMUST00000097694_at,ENSMUST00000027405_at,ENSMUST00000006713_at,ENSMUST00000027401_at
1996	1	115	8	74901677	341939	74901677	75260783	-0.02	0.627	0.00	1.00	0.00	1.00	Y	Y	Y	Y	Y	Y	Y	Y	Y	Y	ENSMUST00000027404_at,ENSMUST00000116582_at,ENSMUST00000006713_at,ENSMUST00000041620_at,ENSMUST00000027405_at,ENSMUST00000027401_at,ENSMUST00000027399_at,ENSMUST00000097694_at
1997	1	115	9	74901677	367100	74901677	75274955	-0.01	0.613	0.00	1.00	0.00	1.00	Y	Y	Y	Y	Y	Y	Y	Y	Y	Y	ENSMUST00000027399_at,ENSMUST00000027404_at,ENSMUST00000027405_at,ENSMUST00000116582_at,ENSMUST00000097694_at,ENSMUST00000006713_at,ENSMUST00000041620_at,ENSMUST00000027401_at,ENSMUST00000039534_at
1998	1	115	10	74901677	455230	74901677	75364286	-0.01	0.604	0.00	0.90	0.00	0.90	Y	Y	Y	Y	Y	N	Y	Y	Y	Y	ENSMUST00000027409_at,ENSMUST00000039534_at,ENSMUST00000027404_at,ENSMUST00000006713_at,ENSMUST00000116582_at,ENSMUST00000041620_at,ENSMUST00000027405_at,ENSMUST00000027401_at,ENSMUST00000027399_at,ENSMUST00000097694_at
2014	1	116	2	74991890	130227	74991890	75130464	0.00	0.207	0.00	1.00	0.00	1.00	Y	Y	Y	Y	Y	Y	Y	Y	Y	Y	ENSMUST00000027405_at,ENSMUST00000006713_at
2015	1	116	3	74991890	147474	74991890	75144479	-0.02	0.678	0.00	1.00	0.00	1.00	Y	Y	Y	Y	Y	Y	Y	Y	Y	Y	ENSMUST00000006713_at,ENSMUST00000027405_at,ENSMUST00000097694_at
2016	1	116	4	74991890	202928	74991890	75207353	-0.01	0.583	0.00	1.00	0.00	1.00	Y	Y	Y	Y	Y	Y	Y	Y	Y	Y	ENSMUST00000027399_at,ENSMUST00000097694_at,ENSMUST00000027405_at,ENSMUST00000006713_at
2017	1	116	5	74991890	215540	74991890	75212181	0.09	0.142	0.00	1.00	0.00	1.00	Y	Y	Y	Y	Y	Y	Y	Y	Y	Y	ENSMUST00000027401_at,ENSMUST00000027399_at,ENSMUST00000006713_at,ENSMUST00000097694_at,ENSMUST00000027405_at
2018	1	116	6	74991890	241140	74991890	75242265	-0.03	0.678	0.00	1.00	0.00	1.00	Y	Y	Y	Y	Y	Y	Y	Y	Y	Y	ENSMUST00000116582_at,ENSMUST00000027401_at,ENSMUST00000027399_at,ENSMUST00000006713_at,ENSMUST00000097694_at,ENSMUST00000027405_at
2019	1	116	7	74991890	251726	74991890	75260783	-0.02	0.647	0.00	1.00	0.00	1.00	Y	Y	Y	Y	Y	Y	Y	Y	Y	Y	ENSMUST00000027405_at,ENSMUST00000006713_at,ENSMUST00000097694_at,ENSMUST00000027399_at,ENSMUST00000027401_at,ENSMUST00000027404_at,ENSMUST00000116582_at
2020	1	116	8	74991890	276887	74991890	75274955	-0.02	0.627	0.00	1.00	0.00	1.00	Y	Y	Y	Y	Y	Y	Y	Y	Y	Y	ENSMUST00000027399_at,ENSMUST00000097694_at,ENSMUST00000027405_at,ENSMUST00000006713_at,ENSMUST00000027401_at,ENSMUST00000039534_at,ENSMUST00000027404_at,ENSMUST00000116582_at
2021	1	116	9	74991890	365017	74991890	75364286	-0.01	0.613	0.00	0.90	0.00	0.90	Y	Y	Y	Y	Y	N	Y	Y	Y	Y	ENSMUST00000039534_at,ENSMUST00000116582_at,ENSMUST00000027401_at,ENSMUST00000027399_at,ENSMUST00000006713_at,ENSMUST00000097694_at,ENSMUST00000027405_at,ENSMUST00000027404_at,ENSMUST00000027409_at
2022	1	116	10	74991890	379982	74991890	75428845	-0.01	0.604	0.00	0.90	0.00	0.90	Y	Y	Y	Y	Y	N	Y	Y	Y	Y	ENSMUST00000027399_at,ENSMUST00000097694_at,ENSMUST00000027405_at,ENSMUST00000006713_at,ENSMUST00000027404_at,ENSMUST00000027401_at,ENSMUST00000116582_at,ENSMUST00000039534_at,ENSMUST00000087122_at,ENSMUST00000027409_at
2037	1	117	2	75122116	17248	75122116	75144479	-0.06	0.826	0.00	1.00	0.00	1.00	Y	Y	Y	Y	Y	Y	Y	Y	Y	Y	ENSMUST00000027405_at,ENSMUST00000097694_at
2038	1	117	3	75122116	72702	75122116	75207353	-0.02	0.678	0.00	1.00	0.00	1.00	Y	Y	Y	Y	Y	Y	Y	Y	Y	Y	ENSMUST00000097694_at,ENSMUST00000027399_at,ENSMUST00000027405_at
2039	1	117	4	75122116	85314	75122116	75212181	0.15	0.093	0.00	1.00	0.00	1.00	Y	Y	Y	Y	Y	Y	Y	Y	Y	Y	ENSMUST00000027401_at,ENSMUST00000027399_at,ENSMUST00000097694_at,ENSMUST00000027405_at
2040	1	117	5	75122116	110914	75122116	75242265	-0.04	0.718	0.00	1.00	0.00	1.00	Y	Y	Y	Y	Y	Y	Y	Y	Y	Y	ENSMUST00000027401_at,ENSMUST00000097694_at,ENSMUST00000027405_at,ENSMUST00000027399_at,ENSMUST00000116582_at
2041	1	117	6	75122116	121500	75122116	75260783	-0.03	0.678	0.00	1.00	0.00	1.00	Y	Y	Y	Y	Y	Y	Y	Y	Y	Y	ENSMUST00000027401_at,ENSMUST00000116582_at,ENSMUST00000027404_at,ENSMUST00000027399_at,ENSMUST00000097694_at,ENSMUST00000027405_at
2042	1	117	7	75122116	146661	75122116	75274955	-0.02	0.647	0.00	1.00	0.00	1.00	Y	Y	Y	Y	Y	Y	Y	Y	Y	Y	ENSMUST00000039534_at,ENSMUST00000097694_at,ENSMUST00000027405_at,ENSMUST00000027399_at,ENSMUST00000027404_at,ENSMUST00000116582_at,ENSMUST00000027401_at
2043	1	117	8	75122116	234791	75122116	75364286	-0.02	0.627	0.00	0.90	0.00	0.90	Y	Y	Y	Y	Y	N	Y	Y	Y	Y	ENSMUST00000039534_at,ENSMUST00000027404_at,ENSMUST00000116582_at,ENSMUST00000027409_at,ENSMUST00000027401_at,ENSMUST00000027399_at,ENSMUST00000097694_at,ENSMUST00000027405_at
2044	1	117	9	75122116	249756	75122116	75428845	-0.01	0.613	0.00	0.90	0.00	0.90	Y	Y	Y	Y	Y	N	Y	Y	Y	Y	ENSMUST00000087122_at,ENSMUST00000027409_at,ENSMUST00000097694_at,ENSMUST00000039534_at,ENSMUST00000027405_at,ENSMUST00000027399_at,ENSMUST00000027404_at,ENSMUST00000116582_at,ENSMUST00000027401_at
2045	1	117	10	75122116	349035	75122116	75475882	0.01	0.385	0.00	0.90	0.00	0.90	Y	Y	Y	Y	Y	N	Y	Y	Y	Y	ENSMUST00000027401_at,ENSMUST00000027405_at,ENSMUST00000027399_at,ENSMUST00000097694_at,ENSMUST00000116582_at,ENSMUST00000039534_at,ENSMUST00000027404_at,ENSMUST00000027409_at,ENSMUST00000094818_at,ENSMUST00000087122_at
2060	1	118	2	75139363	55455	75139363	75207353	0.00	0.207	0.00	1.00	0.00	1.00	Y	Y	Y	Y	Y	Y	Y	Y	Y	Y	ENSMUST00000097694_at,ENSMUST00000027399_at
2061	1	118	3	75139363	68067	75139363	75212181	0.11	0.200	0.00	1.00	0.00	1.00	Y	Y	Y	Y	Y	Y	Y	Y	Y	Y	ENSMUST00000097694_at,ENSMUST00000027399_at,ENSMUST00000027401_at
2062	1	118	4	75139363	93667	75139363	75242265	-0.06	0.721	0.00	1.00	0.00	1.00	Y	Y	Y	Y	Y	Y	Y	Y	Y	Y	ENSMUST00000097694_at,ENSMUST00000027399_at,ENSMUST00000116582_at,ENSMUST00000027401_at
2063	1	118	5	75139363	104253	75139363	75260783	-0.03	0.666	0.00	1.00	0.00	1.00	Y	Y	Y	Y	Y	Y	Y	Y	Y	Y	ENSMUST00000027404_at,ENSMUST00000116582_at,ENSMUST00000027401_at,ENSMUST00000027399_at,ENSMUST00000097694_at
2064	1	118	6	75139363	129414	75139363	75274955	-0.02	0.629	0.00	1.00	0.00	1.00	Y	Y	Y	Y	Y	Y	Y	Y	Y	Y	ENSMUST00000097694_at,ENSMUST00000027399_at,ENSMUST00000027404_at,ENSMUST00000116582_at,ENSMUST00000027401_at,ENSMUST00000039534_at
2065	1	118	7	75139363	217544	75139363	75364286	-0.02	0.604	0.00	0.90	0.00	0.90	Y	Y	Y	Y	Y	N	Y	Y	Y	Y	ENSMUST00000027404_at,ENSMUST00000116582_at,ENSMUST00000027401_at,ENSMUST00000027399_at,ENSMUST00000097694_at,ENSMUST00000039534_at,ENSMUST00000027409_at
2066	1	118	8	75139363	232509	75139363	75428845	-0.01	0.589	0.00	0.90	0.00	0.90	Y	Y	Y	Y	Y	N	Y	Y	Y	Y	ENSMUST00000027404_at,ENSMUST00000116582_at,ENSMUST00000027401_at,ENSMUST00000039534_at,ENSMUST00000027399_at,ENSMUST00000097694_at,ENSMUST00000087122_at,ENSMUST00000027409_at
2067	1	118	9	75139363	331788	75139363	75475882	0.00	0.452	0.00	0.90	0.00	0.90	Y	Y	Y	Y	Y	N	Y	Y	Y	Y	ENSMUST00000087122_at,ENSMUST00000027409_at,ENSMUST00000039534_at,ENSMUST00000097694_at,ENSMUST00000027399_at,ENSMUST00000027404_at,ENSMUST00000116582_at,ENSMUST00000027401_at,ENSMUST00000094818_at
2068	1	118	10	75139363	364289	75139363	75506929	0.00	0.462	0.00	0.90	0.00	0.90	Y	Y	Y	Y	Y	N	Y	Y	Y	Y	ENSMUST00000027404_at,ENSMUST00000027399_at,ENSMUST00000097694_at,ENSMUST00000039534_at,ENSMUST00000116582_at,ENSMUST00000027401_at,ENSMUST00000037330_at,ENSMUST00000027409_at,ENSMUST00000094818_at,ENSMUST00000087122_at
2083	1	119	2	75194817	12613	75194817	75212181	0.00	0.207	0.00	1.00	0.00	1.00	Y	Y	Y	Y	Y	Y	Y	Y	Y	Y	ENSMUST00000027401_at,ENSMUST00000027399_at
2084	1	119	3	75194817	38213	75194817	75242265	-0.22	0.934	0.00	1.00	0.00	1.00	Y	Y	Y	Y	Y	Y	Y	Y	Y	Y	ENSMUST00000116582_at,ENSMUST00000027399_at,ENSMUST00000027401_at
2085	1	119	4	75194817	48799	75194817	75260783	-0.11	0.881	0.00	1.00	0.00	1.00	Y	Y	Y	Y	Y	Y	Y	Y	Y	Y	ENSMUST00000027404_at,ENSMUST00000116582_at,ENSMUST00000027401_at,ENSMUST00000027399_at
2086	1	119	5	75194817	73960	75194817	75274955	-0.07	0.830	0.00	1.00	0.00	1.00	Y	Y	Y	Y	Y	Y	Y	Y	Y	Y	ENSMUST00000027399_at,ENSMUST00000027401_at,ENSMUST00000116582_at,ENSMUST00000039534_at,ENSMUST00000027404_at
2087	1	119	6	75194817	162090	75194817	75364286	-0.04	0.784	0.00	0.90	0.00	0.90	Y	Y	Y	Y	Y	N	Y	Y	Y	Y	ENSMUST00000027409_at,ENSMUST00000039534_at,ENSMUST00000027404_at,ENSMUST00000027399_at,ENSMUST00000116582_at,ENSMUST00000027401_at
2088	1	119	7	75194817	177055	75194817	75428845	-0.03	0.745	0.00	0.90	0.00	0.90	Y	Y	Y	Y	Y	N	Y	Y	Y	Y	ENSMUST00000116582_at,ENSMUST00000027401_at,ENSMUST00000027399_at,ENSMUST00000027404_at,ENSMUST00000039534_at,ENSMUST00000027409_at,ENSMUST00000087122_at
2089	1	119	8	75194817	276334	75194817	75475882	-0.03	0.743	0.00	0.90	0.00	0.90	Y	Y	Y	Y	Y	N	Y	Y	Y	Y	ENSMUST00000027404_at,ENSMUST00000116582_at,ENSMUST00000027401_at,ENSMUST00000027399_at,ENSMUST00000039534_at,ENSMUST00000027409_at,ENSMUST00000094818_at,ENSMUST00000087122_at
2090	1	119	9	75194817	308835	75194817	75506929	-0.02	0.717	0.00	0.90	0.00	0.90	Y	Y	Y	Y	Y	N	Y	Y	Y	Y	ENSMUST00000037330_at,ENSMUST00000027401_at,ENSMUST00000094818_at,ENSMUST00000027399_at,ENSMUST00000087122_at,ENSMUST00000027404_at,ENSMUST00000116582_at,ENSMUST00000027409_at,ENSMUST00000039534_at
2091	1	119	10	75194817	323310	75194817	75533507	0.00	0.515	0.00	0.90	0.00	0.90	Y	Y	Y	Y	Y	N	Y	Y	Y	Y	ENSMUST00000039534_at,ENSMUST00000027404_at,ENSMUST00000116582_at,ENSMUST00000027401_at,ENSMUST00000027399_at,ENSMUST00000037330_at,ENSMUST00000027409_at,ENSMUST00000094818_at,ENSMUST00000087122_at,ENSMUST00000113553_at
2105	1	120	2	75207429	25601	75207429	75242265	-0.66	0.978	0.00	1.00	0.00	1.00	Y	Y	Y	Y	Y	Y	Y	Y	Y	Y	ENSMUST00000116582_at,ENSMUST00000027401_at
2106	1	120	3	75207429	36187	75207429	75260783	-0.22	0.934	0.00	1.00	0.00	1.00	Y	Y	Y	Y	Y	Y	Y	Y	Y	Y	ENSMUST00000027401_at,ENSMUST00000116582_at,ENSMUST00000027404_at
2107	1	120	4	75207429	61348	75207429	75274955	-0.11	0.881	0.00	1.00	0.00	1.00	Y	Y	Y	Y	Y	Y	Y	Y	Y	Y	ENSMUST00000027404_at,ENSMUST00000116582_at,ENSMUST00000027401_at,ENSMUST00000039534_at
2108	1	120	5	75207429	149478	75207429	75364286	-0.07	0.830	0.00	0.90	0.00	0.90	Y	Y	Y	Y	Y	N	Y	Y	Y	Y	ENSMUST00000039534_at,ENSMUST00000027404_at,ENSMUST00000027401_at,ENSMUST00000116582_at,ENSMUST00000027409_at
2109	1	120	6	75207429	164443	75207429	75428845	-0.04	0.784	0.00	0.90	0.00	0.90	Y	Y	Y	Y	Y	N	Y	Y	Y	Y	ENSMUST00000087122_at,ENSMUST00000027409_at,ENSMUST00000039534_at,ENSMUST00000027404_at,ENSMUST00000116582_at,ENSMUST00000027401_at
2110	1	120	7	75207429	263722	75207429	75475882	-0.04	0.776	0.00	0.90	0.00	0.90	Y	Y	Y	Y	Y	N	Y	Y	Y	Y	ENSMUST00000116582_at,ENSMUST00000027401_at,ENSMUST00000039534_at,ENSMUST00000027404_at,ENSMUST00000094818_at,ENSMUST00000087122_at,ENSMUST00000027409_at
2111	1	120	8	75207429	296223	75207429	75506929	-0.03	0.743	0.00	0.90	0.00	0.90	Y	Y	Y	Y	Y	N	Y	Y	Y	Y	ENSMUST00000039534_at,ENSMUST00000027409_at,ENSMUST00000037330_at,ENSMUST00000027404_at,ENSMUST00000116582_at,ENSMUST00000027401_at,ENSMUST00000094818_at,ENSMUST00000087122_at
2112	1	120	9	75207429	310698	75207429	75533507	0.00	0.512	0.00	0.90	0.00	0.90	Y	Y	Y	Y	Y	N	Y	Y	Y	Y	ENSMUST00000027401_at,ENSMUST00000087122_at,ENSMUST00000116582_at,ENSMUST00000027409_at,ENSMUST00000039534_at,ENSMUST00000027404_at,ENSMUST00000037330_at,ENSMUST00000094818_at,ENSMUST00000113553_at
2113	1	120	10	75207429	335417	75207429	75555658	-0.02	0.768	0.00	0.90	0.00	0.90	Y	Y	Y	Y	Y	N	Y	Y	Y	Y	ENSMUST00000087122_at,ENSMUST00000027409_at,ENSMUST00000027415_at,ENSMUST00000039534_at,ENSMUST00000113553_at,ENSMUST00000027404_at,ENSMUST00000037330_at,ENSMUST00000094818_at,ENSMUST00000116582_at,ENSMUST00000027401_at
2126	1	121	2	75233029	10587	75233029	75260783	0.00	0.207	0.00	1.00	0.00	1.00	Y	Y	Y	Y	Y	Y	Y	Y	Y	Y	ENSMUST00000116582_at,ENSMUST00000027404_at
2127	1	121	3	75233029	35748	75233029	75274955	0.00	0.342	0.00	1.00	0.00	1.00	Y	Y	Y	Y	Y	Y	Y	Y	Y	Y	ENSMUST00000039534_at,ENSMUST00000027404_at,ENSMUST00000116582_at
2128	1	121	4	75233029	123878	75233029	75364286	0.00	0.407	0.00	0.90	0.00	0.90	Y	Y	Y	Y	Y	N	Y	Y	Y	Y	ENSMUST00000116582_at,ENSMUST00000027404_at,ENSMUST00000027409_at,ENSMUST00000039534_at
2129	1	121	5	75233029	138843	75233029	75428845	0.00	0.436	0.00	0.90	0.00	0.90	Y	Y	Y	Y	Y	N	Y	Y	Y	Y	ENSMUST00000087122_at,ENSMUST00000027409_at,ENSMUST00000116582_at,ENSMUST00000027404_at,ENSMUST00000039534_at
2130	1	121	6	75233029	238122	75233029	75475882	-0.05	0.818	0.00	0.90	0.00	0.90	Y	Y	Y	Y	Y	N	Y	Y	Y	Y	ENSMUST00000027404_at,ENSMUST00000116582_at,ENSMUST00000027409_at,ENSMUST00000039534_at,ENSMUST00000087122_at,ENSMUST00000094818_at
2131	1	121	7	75233029	270623	75233029	75506929	-0.04	0.777	0.00	0.90	0.00	0.90	Y	Y	Y	Y	Y	N	Y	Y	Y	Y	ENSMUST00000037330_at,ENSMUST00000087122_at,ENSMUST00000027409_at,ENSMUST00000094818_at,ENSMUST00000039534_at,ENSMUST00000027404_at,ENSMUST00000116582_at
2132	1	121	8	75233029	285098	75233029	75533507	-0.01	0.602	0.00	0.90	0.00	0.90	Y	Y	Y	Y	Y	N	Y	Y	Y	Y	ENSMUST00000027404_at,ENSMUST00000116582_at,ENSMUST00000094818_at,ENSMUST00000037330_at,ENSMUST00000087122_at,ENSMUST00000027409_at,ENSMUST00000039534_at,ENSMUST00000113553_at
2133	1	121	9	75233029	309817	75233029	75555658	-0.03	0.786	0.00	0.90	0.00	0.90	Y	Y	Y	Y	Y	N	Y	Y	Y	Y	ENSMUST00000087122_at,ENSMUST00000027409_at,ENSMUST00000116582_at,ENSMUST00000039534_at,ENSMUST00000027415_at,ENSMUST00000027404_at,ENSMUST00000113553_at,ENSMUST00000037330_at,ENSMUST00000094818_at
2134	1	121	10	75233029	2130731	75233029	77511663	-0.02	0.760	0.00	0.00	0.00	0.00	N	N	N	N	N	N	N	N	N	N	ENSMUST00000027409_at,ENSMUST00000037330_at,ENSMUST00000039534_at,ENSMUST00000094818_at,ENSMUST00000027404_at,ENSMUST00000116582_at,ENSMUST00000087122_at,ENSMUST00000113553_at,ENSMUST00000027451_at,ENSMUST00000027415_at
2146	1	122	2	75243615	25162	75243615	75274955	0.00	0.207	0.00	1.00	0.00	1.00	Y	Y	Y	Y	Y	Y	Y	Y	Y	Y	ENSMUST00000039534_at,ENSMUST00000027404_at
2147	1	122	3	75243615	113292	75243615	75364286	0.00	0.342	0.00	0.90	0.00	0.90	Y	Y	Y	Y	Y	N	Y	Y	Y	Y	ENSMUST00000027409_at,ENSMUST00000039534_at,ENSMUST00000027404_at
2148	1	122	4	75243615	128257	75243615	75428845	0.00	0.407	0.00	0.90	0.00	0.90	Y	Y	Y	Y	Y	N	Y	Y	Y	Y	ENSMUST00000027404_at,ENSMUST00000039534_at,ENSMUST00000027409_at,ENSMUST00000087122_at
2149	1	122	5	75243615	227536	75243615	75475882	0.00	0.436	0.00	0.90	0.00	0.90	Y	Y	Y	Y	Y	N	Y	Y	Y	Y	ENSMUST00000087122_at,ENSMUST00000027409_at,ENSMUST00000039534_at,ENSMUST00000027404_at,ENSMUST00000094818_at
2150	1	122	6	75243615	260037	75243615	75506929	0.00	0.450	0.00	0.90	0.00	0.90	Y	Y	Y	Y	Y	N	Y	Y	Y	Y	ENSMUST00000037330_at,ENSMUST00000094818_at,ENSMUST00000087122_at,ENSMUST00000027409_at,ENSMUST00000039534_at,ENSMUST00000027404_at
2151	1	122	7	75243615	274512	75243615	75533507	0.03	0.278	0.00	0.90	0.00	0.90	Y	Y	Y	Y	Y	N	Y	Y	Y	Y	ENSMUST00000027404_at,ENSMUST00000039534_at,ENSMUST00000027409_at,ENSMUST00000094818_at,ENSMUST00000087122_at,ENSMUST00000037330_at,ENSMUST00000113553_at
2152	1	122	8	75243615	299231	75243615	75555658	-0.01	0.551	0.00	0.90	0.00	0.90	Y	Y	Y	Y	Y	N	Y	Y	Y	Y	ENSMUST00000094818_at,ENSMUST00000087122_at,ENSMUST00000027409_at,ENSMUST00000039534_at,ENSMUST00000027404_at,ENSMUST00000027415_at,ENSMUST00000113553_at,ENSMUST00000037330_at
2153	1	122	9	75243615	2120145	75243615	77511663	-0.01	0.546	0.00	0.00	0.00	0.00	N	N	N	N	N	N	N	N	N	N	ENSMUST00000027404_at,ENSMUST00000027409_at,ENSMUST00000087122_at,ENSMUST00000027451_at,ENSMUST00000039534_at,ENSMUST00000094818_at,ENSMUST00000027415_at,ENSMUST00000113553_at,ENSMUST00000037330_at
2154	1	122	10	75243615	2854230	75243615	78193691	-0.01	0.546	0.00	0.00	0.00	0.00	N	N	N	N	N	N	N	N	N	N	ENSMUST00000027415_at,ENSMUST00000113553_at,ENSMUST00000027404_at,ENSMUST00000037330_at,ENSMUST00000027451_at,ENSMUST00000087086_at,ENSMUST00000094818_at,ENSMUST00000087122_at,ENSMUST00000027409_at,ENSMUST00000039534_at
2165	1	123	2	75268776	88131	75268776	75364286	0.00	0.207	0.00	0.90	0.00	0.90	Y	Y	Y	Y	Y	N	Y	Y	Y	Y	ENSMUST00000027409_at,ENSMUST00000039534_at
2166	1	123	3	75268776	103096	75268776	75428845	0.00	0.342	0.00	0.90	0.00	0.90	Y	Y	Y	Y	Y	N	Y	Y	Y	Y	ENSMUST00000087122_at,ENSMUST00000027409_at,ENSMUST00000039534_at
2167	1	123	4	75268776	202375	75268776	75475882	0.00	0.407	0.00	0.90	0.00	0.90	Y	Y	Y	Y	Y	N	Y	Y	Y	Y	ENSMUST00000039534_at,ENSMUST00000027409_at,ENSMUST00000094818_at,ENSMUST00000087122_at
2168	1	123	5	75268776	234876	75268776	75506929	0.00	0.436	0.00	0.90	0.00	0.90	Y	Y	Y	Y	Y	N	Y	Y	Y	Y	ENSMUST00000027409_at,ENSMUST00000039534_at,ENSMUST00000037330_at,ENSMUST00000094818_at,ENSMUST00000087122_at
2169	1	123	6	75268776	249351	75268776	75533507	0.04	0.247	0.00	0.90	0.00	0.90	Y	Y	Y	Y	Y	N	Y	Y	Y	Y	ENSMUST00000113553_at,ENSMUST00000037330_at,ENSMUST00000094818_at,ENSMUST00000039534_at,ENSMUST00000087122_at,ENSMUST00000027409_at
2170	1	123	7	75268776	274070	75268776	75555658	-0.01	0.562	0.00	0.90	0.00	0.90	Y	Y	Y	Y	Y	N	Y	Y	Y	Y	ENSMUST00000113553_at,ENSMUST00000039534_at,ENSMUST00000027409_at,ENSMUST00000037330_at,ENSMUST00000094818_at,ENSMUST00000087122_at,ENSMUST00000027415_at
2171	1	123	8	75268776	2094984	75268776	77511663	-0.01	0.551	0.00	0.00	0.00	0.00	N	N	N	N	N	N	N	N	N	N	ENSMUST00000027451_at,ENSMUST00000027415_at,ENSMUST00000113553_at,ENSMUST00000039534_at,ENSMUST00000087122_at,ENSMUST00000037330_at,ENSMUST00000027409_at,ENSMUST00000094818_at
2172	1	123	9	75268776	2829069	75268776	78193691	-0.01	0.546	0.00	0.00	0.00	0.00	N	N	N	N	N	N	N	N	N	N	ENSMUST00000027415_at,ENSMUST00000037330_at,ENSMUST00000113553_at,ENSMUST00000094818_at,ENSMUST00000087122_at,ENSMUST00000027409_at,ENSMUST00000039534_at,ENSMUST00000087086_at,ENSMUST00000027451_at
2173	1	123	10	75268776	3152885	75268776	78485434	-0.02	0.709	0.00	0.00	0.00	0.00	N	N	N	N	N	N	N	N	N	N	ENSMUST00000037330_at,ENSMUST00000027409_at,ENSMUST00000094818_at,ENSMUST00000039534_at,ENSMUST00000087122_at,ENSMUST00000068333_at,ENSMUST00000027415_at,ENSMUST00000087086_at,ENSMUST00000113553_at,ENSMUST00000027451_at
2183	1	124	2	75356906	14966	75356906	75428845	0.00	0.207	0.00	0.90	0.00	0.90	Y	Y	Y	Y	Y	N	Y	Y	Y	Y	ENSMUST00000087122_at,ENSMUST00000027409_at
2184	1	124	3	75356906	114245	75356906	75475882	0.00	0.342	0.00	0.90	0.00	0.90	Y	Y	Y	Y	Y	N	Y	Y	Y	Y	ENSMUST00000027409_at,ENSMUST00000087122_at,ENSMUST00000094818_at
2185	1	124	4	75356906	146746	75356906	75506929	0.00	0.407	0.00	0.90	0.00	0.90	Y	Y	Y	Y	Y	N	Y	Y	Y	Y	ENSMUST00000027409_at,ENSMUST00000087122_at,ENSMUST00000037330_at,ENSMUST00000094818_at
2186	1	124	5	75356906	161221	75356906	75533507	0.06	0.208	0.00	0.90	0.00	0.90	Y	Y	Y	Y	Y	N	Y	Y	Y	Y	ENSMUST00000094818_at,ENSMUST00000087122_at,ENSMUST00000027409_at,ENSMUST00000037330_at,ENSMUST00000113553_at
2187	1	124	6	75356906	185940	75356906	75555658	-0.02	0.581	0.00	0.90	0.00	0.90	Y	Y	Y	Y	Y	N	Y	Y	Y	Y	ENSMUST00000094818_at,ENSMUST00000087122_at,ENSMUST00000027409_at,ENSMUST00000113553_at,ENSMUST00000037330_at,ENSMUST00000027415_at
2188	1	124	7	75356906	2006854	75356906	77511663	-0.01	0.562	0.00	0.00	0.00	0.00	N	N	N	N	N	N	N	N	N	N	ENSMUST00000113553_at,ENSMUST00000037330_at,ENSMUST00000094818_at,ENSMUST00000027415_at,ENSMUST00000087122_at,ENSMUST00000027451_at,ENSMUST00000027409_at
2189	1	124	8	75356906	2740939	75356906	78193691	-0.01	0.551	0.00	0.00	0.00	0.00	N	N	N	N	N	N	N	N	N	N	ENSMUST00000027451_at,ENSMUST00000027415_at,ENSMUST00000113553_at,ENSMUST00000037330_at,ENSMUST00000094818_at,ENSMUST00000087122_at,ENSMUST00000027409_at,ENSMUST00000087086_at
2190	1	124	9	75356906	3064755	75356906	78485434	-0.02	0.731	0.00	0.00	0.00	0.00	N	N	N	N	N	N	N	N	N	N	ENSMUST00000068333_at,ENSMUST00000094818_at,ENSMUST00000087122_at,ENSMUST00000027409_at,ENSMUST00000087086_at,ENSMUST00000027451_at,ENSMUST00000037330_at,ENSMUST00000027415_at,ENSMUST00000113553_at
2191	1	124	10	75356906	4074338	75356906	79436665	-0.02	0.709	0.00	0.00	0.00	0.00	N	N	N	N	N	N	N	N	N	N	ENSMUST00000087086_at,ENSMUST00000027451_at,ENSMUST00000068333_at,ENSMUST00000027415_at,ENSMUST00000049972_at,ENSMUST00000113553_at,ENSMUST00000037330_at,ENSMUST00000094818_at,ENSMUST00000087122_at,ENSMUST00000027409_at
2200	1	125	2	75371871	99280	75371871	75475882	0.00	0.207	0.00	0.90	0.00	0.90	Y	Y	Y	Y	Y	N	Y	Y	Y	Y	ENSMUST00000094818_at,ENSMUST00000087122_at
2201	1	125	3	75371871	131781	75371871	75506929	0.00	0.342	0.00	0.90	0.00	0.90	Y	Y	Y	Y	Y	N	Y	Y	Y	Y	ENSMUST00000087122_at,ENSMUST00000094818_at,ENSMUST00000037330_at
2202	1	125	4	75371871	146256	75371871	75533507	0.10	0.161	0.00	0.90	0.00	0.90	Y	Y	Y	Y	Y	N	Y	Y	Y	Y	ENSMUST00000087122_at,ENSMUST00000094818_at,ENSMUST00000113553_at,ENSMUST00000037330_at
2203	1	125	5	75371871	170975	75371871	75555658	-0.02	0.614	0.00	0.90	0.00	0.90	Y	Y	Y	Y	Y	N	Y	Y	Y	Y	ENSMUST00000113553_at,ENSMUST00000037330_at,ENSMUST00000094818_at,ENSMUST00000087122_at,ENSMUST00000027415_at
2204	1	125	6	75371871	1991889	75371871	77511663	-0.02	0.581	0.00	0.00	0.00	0.00	N	N	N	N	N	N	N	N	N	N	ENSMUST00000087122_at,ENSMUST00000027451_at,ENSMUST00000037330_at,ENSMUST00000094818_at,ENSMUST00000027415_at,ENSMUST00000113553_at
2205	1	125	7	75371871	2725974	75371871	78193691	-0.01	0.562	0.00	0.00	0.00	0.00	N	N	N	N	N	N	N	N	N	N	ENSMUST00000027451_at,ENSMUST00000087086_at,ENSMUST00000027415_at,ENSMUST00000113553_at,ENSMUST00000037330_at,ENSMUST00000094818_at,ENSMUST00000087122_at
2206	1	125	8	75371871	3049790	75371871	78485434	-0.03	0.759	0.00	0.00	0.00	0.00	N	N	N	N	N	N	N	N	N	N	ENSMUST00000087122_at,ENSMUST00000094818_at,ENSMUST00000037330_at,ENSMUST00000113553_at,ENSMUST00000027415_at,ENSMUST00000068333_at,ENSMUST00000087086_at,ENSMUST00000027451_at
2207	1	125	9	75371871	4059373	75371871	79436665	-0.02	0.731	0.00	0.00	0.00	0.00	N	N	N	N	N	N	N	N	N	N	ENSMUST00000087122_at,ENSMUST00000037330_at,ENSMUST00000068333_at,ENSMUST00000094818_at,ENSMUST00000087086_at,ENSMUST00000113553_at,ENSMUST00000027451_at,ENSMUST00000027415_at,ENSMUST00000049972_at
2208	1	125	10	75371871	4400837	75371871	79778019	-0.02	0.774	0.00	0.00	0.00	0.00	N	N	N	N	N	N	N	N	N	N	ENSMUST00000027464_at,ENSMUST00000049972_at,ENSMUST00000068333_at,ENSMUST00000094818_at,ENSMUST00000087086_at,ENSMUST00000087122_at,ENSMUST00000027451_at,ENSMUST00000037330_at,ENSMUST00000113553_at,ENSMUST00000027415_at
2217	1	126	2	75471150	32502	75471150	75506929	0.00	0.207	0.00	0.90	0.00	0.90	Y	Y	Y	Y	Y	N	Y	Y	Y	Y	ENSMUST00000037330_at,ENSMUST00000094818_at
2218	1	126	3	75471150	46977	75471150	75533507	0.20	0.103	0.00	0.90	0.00	0.90	Y	Y	Y	Y	Y	N	Y	Y	Y	Y	ENSMUST00000113553_at,ENSMUST00000037330_at,ENSMUST00000094818_at
2219	1	126	4	75471150	71696	75471150	75555658	-0.04	0.669	0.00	0.90	0.00	0.90	Y	Y	Y	Y	Y	N	Y	Y	Y	Y	ENSMUST00000027415_at,ENSMUST00000113553_at,ENSMUST00000037330_at,ENSMUST00000094818_at
2220	1	126	5	75471150	1892610	75471150	77511663	-0.02	0.614	0.00	0.00	0.00	0.00	N	N	N	N	N	N	N	N	N	N	ENSMUST00000027415_at,ENSMUST00000113553_at,ENSMUST00000037330_at,ENSMUST00000027451_at,ENSMUST00000094818_at
2221	1	126	6	75471150	2626695	75471150	78193691	-0.02	0.581	0.00	0.00	0.00	0.00	N	N	N	N	N	N	N	N	N	N	ENSMUST00000037330_at,ENSMUST00000094818_at,ENSMUST00000113553_at,ENSMUST00000087086_at,ENSMUST00000027451_at,ENSMUST00000027415_at
2222	1	126	7	75471150	2950511	75471150	78485434	-0.04	0.794	0.00	0.00	0.00	0.00	N	N	N	N	N	N	N	N	N	N	ENSMUST00000094818_at,ENSMUST00000113553_at,ENSMUST00000037330_at,ENSMUST00000068333_at,ENSMUST00000027415_at,ENSMUST00000087086_at,ENSMUST00000027451_at
2223	1	126	8	75471150	3960094	75471150	79436665	-0.03	0.759	0.00	0.00	0.00	0.00	N	N	N	N	N	N	N	N	N	N	ENSMUST00000027415_at,ENSMUST00000113553_at,ENSMUST00000049972_at,ENSMUST00000037330_at,ENSMUST00000027451_at,ENSMUST00000068333_at,ENSMUST00000087086_at,ENSMUST00000094818_at
2224	1	126	9	75471150	4301558	75471150	79778019	-0.03	0.800	0.00	0.00	0.00	0.00	N	N	N	N	N	N	N	N	N	N	ENSMUST00000027415_at,ENSMUST00000113553_at,ENSMUST00000037330_at,ENSMUST00000094818_at,ENSMUST00000068333_at,ENSMUST00000087086_at,ENSMUST00000027451_at,ENSMUST00000049972_at,ENSMUST00000027464_at
2225	1	126	10	75471150	4319622	75471150	79855211	-0.03	0.815	0.00	0.00	0.00	0.00	N	N	N	N	N	N	N	N	N	N	ENSMUST00000068333_at,ENSMUST00000049972_at,ENSMUST00000027415_at,ENSMUST00000027464_at,ENSMUST00000087086_at,ENSMUST00000113553_at,ENSMUST00000037330_at,ENSMUST00000094818_at,ENSMUST00000027451_at,ENSMUST00000027467_at
2233	1	127	2	75503651	14476	75503651	75533507	0.00	0.207	0.00	0.90	0.00	0.90	Y	Y	Y	Y	Y	N	Y	Y	Y	Y	ENSMUST00000037330_at,ENSMUST00000113553_at
2234	1	127	3	75503651	39195	75503651	75555658	-0.13	0.826	0.00	0.90	0.00	0.90	Y	Y	Y	Y	Y	N	Y	Y	Y	Y	ENSMUST00000113553_at,ENSMUST00000037330_at,ENSMUST00000027415_at
2235	1	127	4	75503651	1860109	75503651	77511663	-0.07	0.750	0.00	0.00	0.00	0.00	N	N	N	N	N	N	N	N	N	N	ENSMUST00000027451_at,ENSMUST00000027415_at,ENSMUST00000037330_at,ENSMUST00000113553_at
2236	1	127	5	75503651	2594194	75503651	78193691	-0.04	0.694	0.00	0.00	0.00	0.00	N	N	N	N	N	N	N	N	N	N	ENSMUST00000113553_at,ENSMUST00000037330_at,ENSMUST00000087086_at,ENSMUST00000027451_at,ENSMUST00000027415_at
2237	1	127	6	75503651	2918010	75503651	78485434	-0.02	0.621	0.00	0.00	0.00	0.00	N	N	N	N	N	N	N	N	N	N	ENSMUST00000037330_at,ENSMUST00000113553_at,ENSMUST00000027451_at,ENSMUST00000027415_at,ENSMUST00000087086_at,ENSMUST00000068333_at
2238	1	127	7	75503651	3927593	75503651	79436665	-0.02	0.596	0.00	0.00	0.00	0.00	N	N	N	N	N	N	N	N	N	N	ENSMUST00000049972_at,ENSMUST00000027451_at,ENSMUST00000068333_at,ENSMUST00000027415_at,ENSMUST00000113553_at,ENSMUST00000037330_at,ENSMUST00000087086_at
2239	1	127	8	75503651	4269057	75503651	79778019	-0.01	0.572	0.00	0.00	0.00	0.00	N	N	N	N	N	N	N	N	N	N	ENSMUST00000037330_at,ENSMUST00000113553_at,ENSMUST00000027464_at,ENSMUST00000027415_at,ENSMUST00000027451_at,ENSMUST00000049972_at,ENSMUST00000068333_at,ENSMUST00000087086_at
2240	1	127	9	75503651	4287121	75503651	79855211	0.01	0.389	0.00	0.00	0.00	0.00	N	N	N	N	N	N	N	N	N	N	ENSMUST00000027467_at,ENSMUST00000037330_at,ENSMUST00000027464_at,ENSMUST00000027415_at,ENSMUST00000113553_at,ENSMUST00000027451_at,ENSMUST00000049972_at,ENSMUST00000087086_at,ENSMUST00000068333_at
2241	1	127	10	75503651	4759742	75503651	80337017	0.00	0.511	0.00	0.00	0.00	0.00	N	N	N	N	N	N	N	N	N	N	ENSMUST00000113553_at,ENSMUST00000037330_at,ENSMUST00000027415_at,ENSMUST00000087086_at,ENSMUST00000004478_at,ENSMUST00000027451_at,ENSMUST00000068333_at,ENSMUST00000027467_at,ENSMUST00000027464_at,ENSMUST00000049972_at
2248	1	128	2	75518126	24720	75518126	75555658	-0.39	0.919	0.00	0.90	0.00	0.90	Y	Y	Y	Y	Y	N	Y	Y	Y	Y	ENSMUST00000027415_at,ENSMUST00000113553_at
2249	1	128	3	75518126	1845634	75518126	77511663	-0.13	0.826	0.00	0.00	0.00	0.00	N	N	N	N	N	N	N	N	N	N	ENSMUST00000027415_at,ENSMUST00000113553_at,ENSMUST00000027451_at
2250	1	128	4	75518126	2579719	75518126	78193691	-0.07	0.750	0.00	0.00	0.00	0.00	N	N	N	N	N	N	N	N	N	N	ENSMUST00000027451_at,ENSMUST00000027415_at,ENSMUST00000113553_at,ENSMUST00000087086_at
2251	1	128	5	75518126	2903535	75518126	78485434	-0.03	0.657	0.00	0.00	0.00	0.00	N	N	N	N	N	N	N	N	N	N	ENSMUST00000027415_at,ENSMUST00000113553_at,ENSMUST00000027451_at,ENSMUST00000068333_at,ENSMUST00000087086_at
2252	1	128	6	75518126	3913118	75518126	79436665	-0.02	0.621	0.00	0.00	0.00	0.00	N	N	N	N	N	N	N	N	N	N	ENSMUST00000049972_at,ENSMUST00000027451_at,ENSMUST00000068333_at,ENSMUST00000027415_at,ENSMUST00000113553_at,ENSMUST00000087086_at
2253	1	128	7	75518126	4254582	75518126	79778019	-0.01	0.585	0.00	0.00	0.00	0.00	N	N	N	N	N	N	N	N	N	N	ENSMUST00000113553_at,ENSMUST00000027415_at,ENSMUST00000027451_at,ENSMUST00000027464_at,ENSMUST00000087086_at,ENSMUST00000049972_at,ENSMUST00000068333_at
2254	1	128	8	75518126	4272646	75518126	79855211	0.01	0.372	0.00	0.00	0.00	0.00	N	N	N	N	N	N	N	N	N	N	ENSMUST00000113553_at,ENSMUST00000027415_at,ENSMUST00000087086_at,ENSMUST00000027451_at,ENSMUST00000068333_at,ENSMUST00000027467_at,ENSMUST00000027464_at,ENSMUST00000049972_at
2255	1	128	9	75518126	4745267	75518126	80337017	0.00	0.508	0.00	0.00	0.00	0.00	N	N	N	N	N	N	N	N	N	N	ENSMUST00000087086_at,ENSMUST00000027451_at,ENSMUST00000027415_at,ENSMUST00000113553_at,ENSMUST00000068333_at,ENSMUST00000027467_at,ENSMUST00000027464_at,ENSMUST00000049972_at,ENSMUST00000004478_at
2256	1	128	10	75518126	6715059	75518126	82287991	0.00	0.511	0.00	0.00	0.00	0.00	N	N	N	N	N	N	N	N	N	N	ENSMUST00000068333_at,ENSMUST00000087086_at,ENSMUST00000027451_at,ENSMUST00000027415_at,ENSMUST00000113553_at,ENSMUST00000069799_at,ENSMUST00000027467_at,ENSMUST00000027464_at,ENSMUST00000004478_at,ENSMUST00000049972_at
2262	1	129	2	75542845	1820915	75542845	77511663	0.00	0.207	0.00	0.00	0.00	0.00	N	N	N	N	N	N	N	N	N	N	ENSMUST00000027415_at,ENSMUST00000027451_at
2263	1	129	3	75542845	2555000	75542845	78193691	0.00	0.342	0.00	0.00	0.00	0.00	N	N	N	N	N	N	N	N	N	N	ENSMUST00000027415_at,ENSMUST00000087086_at,ENSMUST00000027451_at
2264	1	129	4	75542845	2878816	75542845	78485434	0.10	0.155	0.00	0.00	0.00	0.00	N	N	N	N	N	N	N	N	N	N	ENSMUST00000027415_at,ENSMUST00000068333_at,ENSMUST00000087086_at,ENSMUST00000027451_at
2265	1	129	5	75542845	3888399	75542845	79436665	0.06	0.203	0.00	0.00	0.00	0.00	N	N	N	N	N	N	N	N	N	N	ENSMUST00000087086_at,ENSMUST00000068333_at,ENSMUST00000027451_at,ENSMUST00000027415_at,ENSMUST00000049972_at
2266	1	129	6	75542845	4229863	75542845	79778019	0.07	0.161	0.00	0.00	0.00	0.00	N	N	N	N	N	N	N	N	N	N	ENSMUST00000027451_at,ENSMUST00000027415_at,ENSMUST00000068333_at,ENSMUST00000087086_at,ENSMUST00000049972_at,ENSMUST00000027464_at
2267	1	129	7	75542845	4247927	75542845	79855211	0.11	0.072	0.00	0.00	0.00	0.00	N	N	N	N	N	N	N	N	N	N	ENSMUST00000027464_at,ENSMUST00000068333_at,ENSMUST00000049972_at,ENSMUST00000027467_at,ENSMUST00000087086_at,ENSMUST00000027451_at,ENSMUST00000027415_at
2268	1	129	8	75542845	4720548	75542845	80337017	0.07	0.121	0.00	0.00	0.00	0.00	N	N	N	N	N	N	N	N	N	N	ENSMUST00000027415_at,ENSMUST00000027467_at,ENSMUST00000027451_at,ENSMUST00000027464_at,ENSMUST00000087086_at,ENSMUST00000049972_at,ENSMUST00000068333_at,ENSMUST00000004478_at
2269	1	129	9	75542845	6690340	75542845	82287991	0.05	0.147	0.00	0.00	0.00	0.00	N	N	N	N	N	N	N	N	N	N	ENSMUST00000027464_at,ENSMUST00000049972_at,ENSMUST00000068333_at,ENSMUST00000027415_at,ENSMUST00000087086_at,ENSMUST00000027451_at,ENSMUST00000069799_at,ENSMUST00000004478_at,ENSMUST00000027467_at
2270	1	129	10	75542845	6906288	75542845	82583367	0.04	0.172	0.00	0.00	0.00	0.00	N	N	N	N	N	N	N	N	N	N	ENSMUST00000068333_at,ENSMUST00000087086_at,ENSMUST00000027451_at,ENSMUST00000027415_at,ENSMUST00000049972_at,ENSMUST00000004478_at,ENSMUST00000027467_at,ENSMUST00000027464_at,ENSMUST00000069799_at,ENSMUST00000087050_at
2275	1	130	2	77363759	734086	77363759	78193691	0.00	0.207	0.00	0.00	0.00	0.00	N	N	N	N	N	N	N	N	N	N	ENSMUST00000087086_at,ENSMUST00000027451_at
2276	1	130	3	77363759	1057902	77363759	78485434	0.00	0.342	0.00	0.00	0.00	0.00	N	N	N	N	N	N	N	N	N	N	ENSMUST00000027451_at,ENSMUST00000087086_at,ENSMUST00000068333_at
2277	1	130	4	77363759	2067485	77363759	79436665	0.00	0.407	0.00	0.00	0.00	0.00	N	N	N	N	N	N	N	N	N	N	ENSMUST00000049972_at,ENSMUST00000068333_at,ENSMUST00000027451_at,ENSMUST00000087086_at
2278	1	130	5	77363759	2408949	77363759	79778019	0.04	0.269	0.00	0.00	0.00	0.00	N	N	N	N	N	N	N	N	N	N	ENSMUST00000087086_at,ENSMUST00000027451_at,ENSMUST00000049972_at,ENSMUST00000068333_at,ENSMUST00000027464_at
2279	1	130	6	77363759	2427013	77363759	79855211	0.08	0.137	0.00	0.00	0.00	0.00	N	N	N	N	N	N	N	N	N	N	ENSMUST00000027464_at,ENSMUST00000049972_at,ENSMUST00000068333_at,ENSMUST00000087086_at,ENSMUST00000027451_at,ENSMUST00000027467_at
2280	1	130	7	77363759	2899634	77363759	80337017	0.06	0.158	0.00	0.00	0.00	0.00	N	N	N	N	N	N	N	N	N	N	ENSMUST00000027464_at,ENSMUST00000027467_at,ENSMUST00000049972_at,ENSMUST00000068333_at,ENSMUST00000087086_at,ENSMUST00000004478_at,ENSMUST00000027451_at
2281	1	130	8	77363759	4869426	77363759	82287991	0.05	0.187	0.00	0.00	0.00	0.00	N	N	N	N	N	N	N	N	N	N	ENSMUST00000027451_at,ENSMUST00000049972_at,ENSMUST00000068333_at,ENSMUST00000087086_at,ENSMUST00000069799_at,ENSMUST00000027464_at,ENSMUST00000004478_at,ENSMUST00000027467_at
2282	1	130	9	77363759	5085374	77363759	82583367	0.04	0.215	0.00	0.00	0.00	0.00	N	N	N	N	N	N	N	N	N	N	ENSMUST00000068333_at,ENSMUST00000087086_at,ENSMUST00000027451_at,ENSMUST00000004478_at,ENSMUST00000027467_at,ENSMUST00000027464_at,ENSMUST00000049972_at,ENSMUST00000069799_at,ENSMUST00000087050_at
2283	1	130	10	77363759	5219792	77363759	82717843	0.03	0.240	0.00	0.00	0.00	0.00	N	N	N	N	N	N	N	N	N	N	ENSMUST00000087050_at,ENSMUST00000004478_at,ENSMUST00000113457_at,ENSMUST00000069799_at,ENSMUST00000027451_at,ENSMUST00000027467_at,ENSMUST00000027464_at,ENSMUST00000087086_at,ENSMUST00000068333_at,ENSMUST00000049972_at
2287	1	131	2	78097844	323817	78097844	78485434	0.00	0.207	0.00	1.00	0.00	1.00	Y	Y	Y	Y	Y	Y	Y	Y	Y	Y	ENSMUST00000087086_at,ENSMUST00000068333_at
2288	1	131	3	78097844	1333400	78097844	79436665	0.00	0.342	0.00	1.00	0.00	1.00	Y	Y	Y	Y	Y	Y	Y	Y	Y	Y	ENSMUST00000068333_at,ENSMUST00000087086_at,ENSMUST00000049972_at
2289	1	131	4	78097844	1674864	78097844	79778019	0.07	0.226	0.00	1.00	0.00	1.00	Y	Y	Y	Y	Y	Y	Y	Y	Y	Y	ENSMUST00000027464_at,ENSMUST00000049972_at,ENSMUST00000068333_at,ENSMUST00000087086_at
2290	1	131	5	78097844	1692928	78097844	79855211	0.12	0.101	0.00	1.00	0.00	1.00	Y	Y	Y	Y	Y	Y	Y	Y	Y	Y	ENSMUST00000068333_at,ENSMUST00000087086_at,ENSMUST00000027467_at,ENSMUST00000027464_at,ENSMUST00000049972_at
2291	1	131	6	78097844	2165549	78097844	80337017	0.09	0.126	0.00	0.90	0.00	0.90	Y	Y	Y	Y	N	Y	Y	Y	Y	Y	ENSMUST00000004478_at,ENSMUST00000027467_at,ENSMUST00000027464_at,ENSMUST00000068333_at,ENSMUST00000049972_at,ENSMUST00000087086_at
2292	1	131	7	78097844	4135341	78097844	82287991	0.06	0.158	0.00	0.20	0.00	0.20	N	N	N	N	N	N	Y	Y	N	N	ENSMUST00000049972_at,ENSMUST00000068333_at,ENSMUST00000027464_at,ENSMUST00000087086_at,ENSMUST00000027467_at,ENSMUST00000004478_at,ENSMUST00000069799_at
2293	1	131	8	78097844	4351289	78097844	82583367	0.05	0.187	0.00	0.20	0.00	0.20	N	N	N	N	N	N	Y	Y	N	N	ENSMUST00000027467_at,ENSMUST00000027464_at,ENSMUST00000049972_at,ENSMUST00000068333_at,ENSMUST00000087086_at,ENSMUST00000069799_at,ENSMUST00000004478_at,ENSMUST00000087050_at
2294	1	131	9	78097844	4485707	78097844	82717843	0.04	0.215	0.00	0.20	0.00	0.20	N	N	N	N	N	N	Y	Y	N	N	ENSMUST00000027464_at,ENSMUST00000049972_at,ENSMUST00000068333_at,ENSMUST00000087086_at,ENSMUST00000069799_at,ENSMUST00000027467_at,ENSMUST00000004478_at,ENSMUST00000087050_at,ENSMUST00000113457_at
2295	1	131	10	78097844	4623649	78097844	82748962	0.06	0.110	0.00	0.20	0.00	0.20	N	N	N	N	N	N	Y	Y	N	N	ENSMUST00000087050_at,ENSMUST00000069799_at,ENSMUST00000004478_at,ENSMUST00000027467_at,ENSMUST00000027464_at,ENSMUST00000049972_at,ENSMUST00000068333_at,ENSMUST00000087086_at,ENSMUST00000113457_at,ENSMUST00000078332_at
2302	1	132	2	78421660	1009584	78421660	79436665	0.00	0.207	0.00	1.00	0.00	1.00	Y	Y	Y	Y	Y	Y	Y	Y	Y	Y	ENSMUST00000049972_at,ENSMUST00000068333_at
2303	1	132	3	78421660	1351048	78421660	79778019	0.14	0.168	0.00	1.00	0.00	1.00	Y	Y	Y	Y	Y	Y	Y	Y	Y	Y	ENSMUST00000049972_at,ENSMUST00000068333_at,ENSMUST00000027464_at
2304	1	132	4	78421660	1369112	78421660	79855211	0.20	0.063	0.00	1.00	0.00	1.00	Y	Y	Y	Y	Y	Y	Y	Y	Y	Y	ENSMUST00000049972_at,ENSMUST00000068333_at,ENSMUST00000027467_at,ENSMUST00000027464_at
2305	1	132	5	78421660	1841733	78421660	80337017	0.13	0.092	0.00	0.90	0.00	0.90	Y	Y	Y	Y	N	Y	Y	Y	Y	Y	ENSMUST00000004478_at,ENSMUST00000027467_at,ENSMUST00000027464_at,ENSMUST00000049972_at,ENSMUST00000068333_at
2306	1	132	6	78421660	3811525	78421660	82287991	0.09	0.126	0.00	0.20	0.00	0.20	N	N	N	N	N	N	Y	Y	N	N	ENSMUST00000068333_at,ENSMUST00000049972_at,ENSMUST00000027464_at,ENSMUST00000027467_at,ENSMUST00000069799_at,ENSMUST00000004478_at
2307	1	132	7	78421660	4027473	78421660	82583367	0.06	0.158	0.00	0.20	0.00	0.20	N	N	N	N	N	N	Y	Y	N	N	ENSMUST00000027464_at,ENSMUST00000049972_at,ENSMUST00000068333_at,ENSMUST00000004478_at,ENSMUST00000027467_at,ENSMUST00000069799_at,ENSMUST00000087050_at
2308	1	132	8	78421660	4161891	78421660	82717843	0.05	0.187	0.00	0.20	0.00	0.20	N	N	N	N	N	N	Y	Y	N	N	ENSMUST00000027464_at,ENSMUST00000049972_at,ENSMUST00000068333_at,ENSMUST00000069799_at,ENSMUST00000004478_at,ENSMUST00000027467_at,ENSMUST00000087050_at,ENSMUST00000113457_at
2309	1	132	9	78421660	4299833	78421660	82748962	0.08	0.090	0.00	0.20	0.00	0.20	N	N	N	N	N	N	Y	Y	N	N	ENSMUST00000087050_at,ENSMUST00000069799_at,ENSMUST00000004478_at,ENSMUST00000027467_at,ENSMUST00000027464_at,ENSMUST00000049972_at,ENSMUST00000068333_at,ENSMUST00000113457_at,ENSMUST00000078332_at
2310	1	132	10	78421660	4414398	78421660	82892850	0.11	0.041	0.02	0.20	0.02	0.20	N	N	N	N	N	N	Y	Y	N	N	ENSMUST00000087050_at,ENSMUST00000027464_at,ENSMUST00000004478_at,ENSMUST00000027467_at,ENSMUST00000049972_at,ENSMUST00000069799_at,ENSMUST00000068333_at,ENSMUST00000113457_at,ENSMUST00000078332_at,ENSMUST00000113444_at
2317	1	133	2	79431243	341465	79431243	79778019	0.00	0.207	0.00	1.00	0.00	1.00	Y	Y	Y	Y	Y	Y	Y	Y	Y	Y	ENSMUST00000027464_at,ENSMUST00000049972_at
2318	1	133	3	79431243	359529	79431243	79855211	0.07	0.250	0.00	1.00	0.00	1.00	Y	Y	Y	Y	Y	Y	Y	Y	Y	Y	ENSMUST00000049972_at,ENSMUST00000027464_at,ENSMUST00000027467_at
2319	1	133	4	79431243	832150	79431243	80337017	0.07	0.221	0.00	0.90	0.00	0.90	Y	Y	Y	Y	N	Y	Y	Y	Y	Y	ENSMUST00000004478_at,ENSMUST00000027467_at,ENSMUST00000027464_at,ENSMUST00000049972_at
2320	1	133	5	79431243	2801942	79431243	82287991	0.04	0.264	0.00	0.20	0.00	0.20	N	N	N	N	N	N	Y	Y	N	N	ENSMUST00000049972_at,ENSMUST00000069799_at,ENSMUST00000027464_at,ENSMUST00000004478_at,ENSMUST00000027467_at
2321	1	133	6	79431243	3017890	79431243	82583367	0.03	0.296	0.00	0.20	0.00	0.20	N	N	N	N	N	N	Y	Y	N	N	ENSMUST00000049972_at,ENSMUST00000027467_at,ENSMUST00000027464_at,ENSMUST00000087050_at,ENSMUST00000069799_at,ENSMUST00000004478_at
2322	1	133	7	79431243	3152308	79431243	82717843	0.02	0.322	0.00	0.20	0.00	0.20	N	N	N	N	N	N	Y	Y	N	N	ENSMUST00000087050_at,ENSMUST00000069799_at,ENSMUST00000004478_at,ENSMUST00000113457_at,ENSMUST00000049972_at,ENSMUST00000027467_at,ENSMUST00000027464_at
2323	1	133	8	79431243	3290250	79431243	82748962	0.06	0.154	0.00	0.20	0.00	0.20	N	N	N	N	N	N	Y	Y	N	N	ENSMUST00000069799_at,ENSMUST00000078332_at,ENSMUST00000004478_at,ENSMUST00000113457_at,ENSMUST00000027467_at,ENSMUST00000087050_at,ENSMUST00000049972_at,ENSMUST00000027464_at
2324	1	133	9	79431243	3404815	79431243	82892850	0.09	0.069	0.00	0.20	0.00	0.20	N	N	N	N	N	N	Y	Y	N	N	ENSMUST00000049972_at,ENSMUST00000069799_at,ENSMUST00000004478_at,ENSMUST00000027467_at,ENSMUST00000027464_at,ENSMUST00000087050_at,ENSMUST00000078332_at,ENSMUST00000113457_at,ENSMUST00000113444_at
2325	1	133	10	79431243	5286521	79431243	84835879	0.12	0.031	0.02	0.20	0.02	0.20	N	N	N	N	N	N	Y	Y	N	N	ENSMUST00000004478_at,ENSMUST00000027467_at,ENSMUST00000027464_at,ENSMUST00000049972_at,ENSMUST00000113457_at,ENSMUST00000087050_at,ENSMUST00000069799_at,ENSMUST00000078332_at,ENSMUST00000027421_at,ENSMUST00000113444_at
2337	1	134	2	79772707	18065	79772707	79855211	0.21	0.145	0.00	1.00	0.00	1.00	Y	Y	Y	Y	Y	Y	Y	Y	Y	Y	ENSMUST00000027464_at,ENSMUST00000027467_at
2338	1	134	3	79772707	490686	79772707	80337017	0.15	0.162	0.00	0.90	0.00	0.90	Y	Y	Y	Y	N	Y	Y	Y	Y	Y	ENSMUST00000004478_at,ENSMUST00000027467_at,ENSMUST00000027464_at
2339	1	134	4	79772707	2460478	79772707	82287991	0.07	0.221	0.00	0.20	0.00	0.20	N	N	N	N	N	N	Y	Y	N	N	ENSMUST00000027464_at,ENSMUST00000069799_at,ENSMUST00000004478_at,ENSMUST00000027467_at
2340	1	134	5	79772707	2676426	79772707	82583367	0.04	0.264	0.00	0.20	0.00	0.20	N	N	N	N	N	N	Y	Y	N	N	ENSMUST00000087050_at,ENSMUST00000069799_at,ENSMUST00000027464_at,ENSMUST00000004478_at,ENSMUST00000027467_at
2341	1	134	6	79772707	2810844	79772707	82717843	0.03	0.296	0.00	0.20	0.00	0.20	N	N	N	N	N	N	Y	Y	N	N	ENSMUST00000027464_at,ENSMUST00000027467_at,ENSMUST00000113457_at,ENSMUST00000004478_at,ENSMUST00000087050_at,ENSMUST00000069799_at
2342	1	134	7	79772707	2948786	79772707	82748962	0.08	0.125	0.00	0.20	0.00	0.20	N	N	N	N	N	N	Y	Y	N	N	ENSMUST00000027464_at,ENSMUST00000004478_at,ENSMUST00000027467_at,ENSMUST00000078332_at,ENSMUST00000069799_at,ENSMUST00000113457_at,ENSMUST00000087050_at
2343	1	134	8	79772707	3063351	79772707	82892850	0.12	0.051	0.00	0.20	0.00	0.20	N	N	N	N	N	N	Y	Y	N	N	ENSMUST00000113457_at,ENSMUST00000087050_at,ENSMUST00000069799_at,ENSMUST00000004478_at,ENSMUST00000113444_at,ENSMUST00000027467_at,ENSMUST00000078332_at,ENSMUST00000027464_at
2344	1	134	9	79772707	4945057	79772707	84835879	0.16	0.021	0.03	0.20	0.03	0.20	N	N	N	N	N	N	Y	Y	N	N	ENSMUST00000069799_at,ENSMUST00000004478_at,ENSMUST00000027467_at,ENSMUST00000027464_at,ENSMUST00000027421_at,ENSMUST00000113444_at,ENSMUST00000078332_at,ENSMUST00000113457_at,ENSMUST00000087050_at
2345	1	134	10	79772707	7773918	79772707	87606023	0.12	0.037	0.00	0.00	0.00	0.00	N	N	N	N	N	N	N	N	N	N	ENSMUST00000113457_at,ENSMUST00000027464_at,ENSMUST00000027467_at,ENSMUST00000087050_at,ENSMUST00000069799_at,ENSMUST00000004478_at,ENSMUST00000078332_at,ENSMUST00000113444_at,ENSMUST00000027421_at,ENSMUST00000027424_at
2360	1	135	2	79790771	472622	79790771	80337017	-0.02	0.815	0.00	0.90	0.00	0.90	Y	Y	Y	Y	N	Y	Y	Y	Y	Y	ENSMUST00000027467_at,ENSMUST00000004478_at
2361	1	135	3	79790771	2442414	79790771	82287991	-0.01	0.661	0.00	0.20	0.00	0.20	N	N	N	N	N	N	Y	Y	N	N	ENSMUST00000069799_at,ENSMUST00000004478_at,ENSMUST00000027467_at
2362	1	135	4	79790771	2658362	79790771	82583367	0.00	0.564	0.00	0.20	0.00	0.20	N	N	N	N	N	N	Y	Y	N	N	ENSMUST00000087050_at,ENSMUST00000069799_at,ENSMUST00000004478_at,ENSMUST00000027467_at
2363	1	135	5	79790771	2792780	79790771	82717843	0.00	0.512	0.00	0.20	0.00	0.20	N	N	N	N	N	N	Y	Y	N	N	ENSMUST00000027467_at,ENSMUST00000004478_at,ENSMUST00000113457_at,ENSMUST00000087050_at,ENSMUST00000069799_at
2364	1	135	6	79790771	2930722	79790771	82748962	0.06	0.180	0.00	0.20	0.00	0.20	N	N	N	N	N	N	Y	Y	N	N	ENSMUST00000004478_at,ENSMUST00000027467_at,ENSMUST00000069799_at,ENSMUST00000113457_at,ENSMUST00000087050_at,ENSMUST00000078332_at
2365	1	135	7	79790771	3045287	79790771	82892850	0.12	0.067	0.00	0.20	0.00	0.20	N	N	N	N	N	N	Y	Y	N	N	ENSMUST00000078332_at,ENSMUST00000113457_at,ENSMUST00000027467_at,ENSMUST00000087050_at,ENSMUST00000069799_at,ENSMUST00000004478_at,ENSMUST00000113444_at
2366	1	135	8	79790771	4926993	79790771	84835879	0.16	0.025	0.03	0.20	0.03	0.20	N	N	N	N	N	N	Y	Y	N	N	ENSMUST00000004478_at,ENSMUST00000078332_at,ENSMUST00000113457_at,ENSMUST00000087050_at,ENSMUST00000027467_at,ENSMUST00000069799_at,ENSMUST00000027421_at,ENSMUST00000113444_at
2367	1	135	9	79790771	7755854	79790771	87606023	0.12	0.045	0.00	0.00	0.00	0.00	N	N	N	N	N	N	N	N	N	N	ENSMUST00000027424_at,ENSMUST00000078332_at,ENSMUST00000113457_at,ENSMUST00000027421_at,ENSMUST00000113444_at,ENSMUST00000027467_at,ENSMUST00000087050_at,ENSMUST00000069799_at,ENSMUST00000004478_at
2368	1	135	10	79790771	7899245	79790771	87748151	0.13	0.026	0.00	0.00	0.00	0.00	N	N	N	N	N	N	N	N	N	N	ENSMUST00000027467_at,ENSMUST00000087050_at,ENSMUST00000069799_at,ENSMUST00000004478_at,ENSMUST00000113444_at,ENSMUST00000078332_at,ENSMUST00000113457_at,ENSMUST00000027424_at,ENSMUST00000027421_at,ENSMUST00000113360_at
2381	1	136	2	80263392	1969793	80263392	82287991	0.00	0.207	0.00	0.30	0.00	0.30	N	N	N	N	Y	N	Y	Y	N	N	ENSMUST00000069799_at,ENSMUST00000004478_at
2382	1	136	3	80263392	2185741	80263392	82583367	0.00	0.342	0.00	0.30	0.00	0.30	N	N	N	N	Y	N	Y	Y	N	N	ENSMUST00000004478_at,ENSMUST00000069799_at,ENSMUST00000087050_at
2383	1	136	4	80263392	2320159	80263392	82717843	0.00	0.407	0.00	0.30	0.00	0.30	N	N	N	N	Y	N	Y	Y	N	N	ENSMUST00000113457_at,ENSMUST00000087050_at,ENSMUST00000069799_at,ENSMUST00000004478_at
2384	1	136	5	80263392	2458101	80263392	82748962	0.04	0.277	0.00	0.30	0.00	0.30	N	N	N	N	Y	N	Y	Y	N	N	ENSMUST00000004478_at,ENSMUST00000078332_at,ENSMUST00000113457_at,ENSMUST00000087050_at,ENSMUST00000069799_at
2385	1	136	6	80263392	2572666	80263392	82892850	0.09	0.118	0.00	0.30	0.00	0.30	N	N	N	N	Y	N	Y	Y	N	N	ENSMUST00000087050_at,ENSMUST00000069799_at,ENSMUST00000004478_at,ENSMUST00000113457_at,ENSMUST00000078332_at,ENSMUST00000113444_at
2386	1	136	7	80263392	4454372	80263392	84835879	0.13	0.054	0.00	0.30	0.00	0.30	N	N	N	N	Y	N	Y	Y	N	N	ENSMUST00000113457_at,ENSMUST00000087050_at,ENSMUST00000069799_at,ENSMUST00000004478_at,ENSMUST00000027421_at,ENSMUST00000113444_at,ENSMUST00000078332_at
2387	1	136	8	80263392	7283233	80263392	87606023	0.09	0.092	0.00	0.00	0.00	0.00	N	N	N	N	N	N	N	N	N	N	ENSMUST00000078332_at,ENSMUST00000113457_at,ENSMUST00000113444_at,ENSMUST00000087050_at,ENSMUST00000027421_at,ENSMUST00000004478_at,ENSMUST00000069799_at,ENSMUST00000027424_at
2388	1	136	9	80263392	7426624	80263392	87748151	0.12	0.044	0.00	0.00	0.00	0.00	N	N	N	N	N	N	N	N	N	N	ENSMUST00000113360_at,ENSMUST00000027424_at,ENSMUST00000027421_at,ENSMUST00000004478_at,ENSMUST00000069799_at,ENSMUST00000113444_at,ENSMUST00000078332_at,ENSMUST00000087050_at,ENSMUST00000113457_at
2389	1	136	10	80263392	7527786	80263392	87805239	0.14	0.021	0.00	0.00	0.00	0.00	N	N	N	N	N	N	N	N	N	N	ENSMUST00000069799_at,ENSMUST00000004478_at,ENSMUST00000027425_at,ENSMUST00000113360_at,ENSMUST00000087050_at,ENSMUST00000078332_at,ENSMUST00000113457_at,ENSMUST00000027424_at,ENSMUST00000027421_at,ENSMUST00000113444_at
2403	1	137	2	82233184	215949	82233184	82583367	0.00	0.207	0.00	0.90	0.00	0.90	Y	Y	Y	N	Y	Y	Y	Y	Y	Y	ENSMUST00000069799_at,ENSMUST00000087050_at
2404	1	137	3	82233184	350367	82233184	82717843	0.00	0.342	0.00	0.90	0.00	0.90	Y	Y	Y	N	Y	Y	Y	Y	Y	Y	ENSMUST00000069799_at,ENSMUST00000113457_at,ENSMUST00000087050_at
2405	1	137	4	82233184	488309	82233184	82748962	0.00	0.407	0.00	0.90	0.00	0.90	Y	Y	Y	N	Y	Y	Y	Y	Y	Y	ENSMUST00000078332_at,ENSMUST00000113457_at,ENSMUST00000087050_at,ENSMUST00000069799_at
2406	1	137	5	82233184	602874	82233184	82892850	0.06	0.210	0.00	0.90	0.00	0.90	Y	Y	Y	N	Y	Y	Y	Y	Y	Y	ENSMUST00000113457_at,ENSMUST00000087050_at,ENSMUST00000069799_at,ENSMUST00000113444_at,ENSMUST00000078332_at
2407	1	137	6	82233184	2484580	82233184	84835879	0.12	0.082	0.00	0.80	0.00	0.80	Y	Y	Y	N	Y	Y	Y	Y	Y	N	ENSMUST00000078332_at,ENSMUST00000027421_at,ENSMUST00000113457_at,ENSMUST00000087050_at,ENSMUST00000069799_at,ENSMUST00000113444_at
2408	1	137	7	82233184	5313441	82233184	87606023	0.08	0.129	0.00	0.00	0.00	0.00	N	N	N	N	N	N	N	N	N	N	ENSMUST00000087050_at,ENSMUST00000069799_at,ENSMUST00000027424_at,ENSMUST00000113457_at,ENSMUST00000027421_at,ENSMUST00000113444_at,ENSMUST00000078332_at
2409	1	137	8	82233184	5456832	82233184	87748151	0.10	0.079	0.00	0.00	0.00	0.00	N	N	N	N	N	N	N	N	N	N	ENSMUST00000113360_at,ENSMUST00000069799_at,ENSMUST00000027421_at,ENSMUST00000027424_at,ENSMUST00000087050_at,ENSMUST00000113444_at,ENSMUST00000078332_at,ENSMUST00000113457_at
2410	1	137	9	82233184	5557994	82233184	87805239	0.12	0.040	0.00	0.00	0.00	0.00	N	N	N	N	N	N	N	N	N	N	ENSMUST00000069799_at,ENSMUST00000027425_at,ENSMUST00000113360_at,ENSMUST00000027424_at,ENSMUST00000113457_at,ENSMUST00000087050_at,ENSMUST00000027421_at,ENSMUST00000113444_at,ENSMUST00000078332_at
2411	1	137	10	82233184	5728010	82233184	88035870	0.13	0.027	0.00	0.00	0.00	0.00	N	N	N	N	N	N	N	N	N	N	ENSMUST00000087050_at,ENSMUST00000069799_at,ENSMUST00000113457_at,ENSMUST00000027425_at,ENSMUST00000078332_at,ENSMUST00000113360_at,ENSMUST00000027424_at,ENSMUST00000113444_at,ENSMUST00000027421_at,ENSMUST00000113330_at
2427	1	138	2	82449132	134419	82449132	82717843	0.00	0.207	0.00	1.00	0.00	1.00	Y	Y	Y	Y	Y	Y	Y	Y	Y	Y	ENSMUST00000087050_at,ENSMUST00000113457_at
2428	1	138	3	82449132	272361	82449132	82748962	0.00	0.342	0.00	1.00	0.00	1.00	Y	Y	Y	Y	Y	Y	Y	Y	Y	Y	ENSMUST00000087050_at,ENSMUST00000113457_at,ENSMUST00000078332_at
2429	1	138	4	82449132	386926	82449132	82892850	0.10	0.162	0.00	1.00	0.00	1.00	Y	Y	Y	Y	Y	Y	Y	Y	Y	Y	ENSMUST00000113457_at,ENSMUST00000087050_at,ENSMUST00000078332_at,ENSMUST00000113444_at
2430	1	138	5	82449132	2268632	82449132	84835879	0.18	0.053	0.00	0.90	0.00	0.90	Y	Y	Y	Y	Y	Y	Y	Y	Y	N	ENSMUST00000027421_at,ENSMUST00000113444_at,ENSMUST00000078332_at,ENSMUST00000113457_at,ENSMUST00000087050_at
2431	1	138	6	82449132	5097493	82449132	87606023	0.11	0.100	0.00	0.00	0.00	0.00	N	N	N	N	N	N	N	N	N	N	ENSMUST00000087050_at,ENSMUST00000113457_at,ENSMUST00000113444_at,ENSMUST00000078332_at,ENSMUST00000027424_at,ENSMUST00000027421_at
2432	1	138	7	82449132	5240884	82449132	87748151	0.13	0.057	0.00	0.00	0.00	0.00	N	N	N	N	N	N	N	N	N	N	ENSMUST00000027421_at,ENSMUST00000113444_at,ENSMUST00000078332_at,ENSMUST00000113457_at,ENSMUST00000087050_at,ENSMUST00000027424_at,ENSMUST00000113360_at
2433	1	138	8	82449132	5342046	82449132	87805239	0.16	0.027	0.00	0.00	0.00	0.00	N	N	N	N	N	N	N	N	N	N	ENSMUST00000027425_at,ENSMUST00000078332_at,ENSMUST00000113457_at,ENSMUST00000087050_at,ENSMUST00000113444_at,ENSMUST00000113360_at,ENSMUST00000027421_at,ENSMUST00000027424_at
2434	1	138	9	82449132	5512062	82449132	88035870	0.16	0.018	0.00	0.00	0.00	0.00	N	N	N	N	N	N	N	N	N	N	ENSMUST00000087050_at,ENSMUST00000113330_at,ENSMUST00000113457_at,ENSMUST00000027425_at,ENSMUST00000078332_at,ENSMUST00000113444_at,ENSMUST00000113360_at,ENSMUST00000027424_at,ENSMUST00000027421_at
2435	1	138	10	82449132	5797939	82449132	88255939	0.20	0.006	0.00	0.00	0.00	0.00	N	N	N	N	N	N	N	N	N	N	ENSMUST00000078332_at,ENSMUST00000113457_at,ENSMUST00000087050_at,ENSMUST00000027424_at,ENSMUST00000027421_at,ENSMUST00000113444_at,ENSMUST00000113360_at,ENSMUST00000027438_at,ENSMUST00000027425_at,ENSMUST00000113330_at
2452	1	139	2	82583550	137943	82583550	82748962	0.00	0.207	0.00	1.00	0.00	1.00	Y	Y	Y	Y	Y	Y	Y	Y	Y	Y	ENSMUST00000078332_at,ENSMUST00000113457_at
2453	1	139	3	82583550	252508	82583550	82892850	0.20	0.105	0.00	1.00	0.00	1.00	Y	Y	Y	Y	Y	Y	Y	Y	Y	Y	ENSMUST00000113457_at,ENSMUST00000113444_at,ENSMUST00000078332_at
2454	1	139	4	82583550	2134214	82583550	84835879	0.30	0.028	0.26	0.90	0.26	0.90	Y	Y	Y	Y	Y	Y	Y	Y	Y	N	ENSMUST00000027421_at,ENSMUST00000113444_at,ENSMUST00000078332_at,ENSMUST00000113457_at
2455	1	139	5	82583550	4963075	82583550	87606023	0.16	0.069	0.00	0.00	0.00	0.00	N	N	N	N	N	N	N	N	N	N	ENSMUST00000027421_at,ENSMUST00000113444_at,ENSMUST00000113457_at,ENSMUST00000078332_at,ENSMUST00000027424_at
2456	1	139	6	82583550	5106466	82583550	87748151	0.18	0.037	0.00	0.00	0.00	0.00	N	N	N	N	N	N	N	N	N	N	ENSMUST00000027421_at,ENSMUST00000027424_at,ENSMUST00000113444_at,ENSMUST00000078332_at,ENSMUST00000113457_at,ENSMUST00000113360_at
2457	1	139	7	82583550	5207628	82583550	87805239	0.21	0.016	0.00	0.00	0.00	0.00	N	N	N	N	N	N	N	N	N	N	ENSMUST00000113360_at,ENSMUST00000027425_at,ENSMUST00000113457_at,ENSMUST00000027424_at,ENSMUST00000027421_at,ENSMUST00000113444_at,ENSMUST00000078332_at
2458	1	139	8	82583550	5377644	82583550	88035870	0.21	0.011	0.00	0.00	0.00	0.00	N	N	N	N	N	N	N	N	N	N	ENSMUST00000027421_at,ENSMUST00000078332_at,ENSMUST00000113444_at,ENSMUST00000113457_at,ENSMUST00000027425_at,ENSMUST00000027424_at,ENSMUST00000113360_at,ENSMUST00000113330_at
2459	1	139	9	82583550	5663521	82583550	88255939	0.25	0.003	0.00	0.00	0.00	0.00	N	N	N	N	N	N	N	N	N	N	ENSMUST00000027438_at,ENSMUST00000078332_at,ENSMUST00000113457_at,ENSMUST00000113330_at,ENSMUST00000027425_at,ENSMUST00000113444_at,ENSMUST00000113360_at,ENSMUST00000027424_at,ENSMUST00000027421_at
2460	1	139	10	82583550	5699267	82583550	88284737	0.20	0.006	0.00	0.00	0.00	0.00	N	N	N	N	N	N	N	N	N	N	ENSMUST00000027440_at,ENSMUST00000027438_at,ENSMUST00000027424_at,ENSMUST00000027421_at,ENSMUST00000113444_at,ENSMUST00000113457_at,ENSMUST00000078332_at,ENSMUST00000113330_at,ENSMUST00000113360_at,ENSMUST00000027425_at
2477	1	140	2	82721492	114566	82721492	82892850	0.61	0.042	0.58	1.00	0.58	1.00	Y	Y	Y	Y	Y	Y	Y	Y	Y	Y	ENSMUST00000113444_at,ENSMUST00000078332_at
2478	1	140	3	82721492	1996272	82721492	84835879	0.60	0.008	0.53	0.90	0.53	0.90	Y	Y	Y	Y	Y	Y	Y	Y	Y	N	ENSMUST00000078332_at,ENSMUST00000027421_at,ENSMUST00000113444_at
2479	1	140	4	82721492	4825133	82721492	87606023	0.26	0.039	0.00	0.00	0.00	0.00	N	N	N	N	N	N	N	N	N	N	ENSMUST00000113444_at,ENSMUST00000078332_at,ENSMUST00000027424_at,ENSMUST00000027421_at
2480	1	140	5	82721492	4968524	82721492	87748151	0.27	0.019	0.00	0.00	0.00	0.00	N	N	N	N	N	N	N	N	N	N	ENSMUST00000078332_at,ENSMUST00000027421_at,ENSMUST00000113444_at,ENSMUST00000113360_at,ENSMUST00000027424_at
2481	1	140	6	82721492	5069686	82721492	87805239	0.29	0.008	0.00	0.00	0.00	0.00	N	N	N	N	N	N	N	N	N	N	ENSMUST00000027421_at,ENSMUST00000113444_at,ENSMUST00000078332_at,ENSMUST00000027424_at,ENSMUST00000113360_at,ENSMUST00000027425_at
2482	1	140	7	82721492	5239702	82721492	88035870	0.28	0.006	0.00	0.00	0.00	0.00	N	N	N	N	N	N	N	N	N	N	ENSMUST00000027421_at,ENSMUST00000113444_at,ENSMUST00000078332_at,ENSMUST00000113360_at,ENSMUST00000027424_at,ENSMUST00000113330_at,ENSMUST00000027425_at
2483	1	140	8	82721492	5525579	82721492	88255939	0.33	0.001	0.00	0.00	0.00	0.00	N	N	N	N	N	N	N	N	N	N	ENSMUST00000113330_at,ENSMUST00000027425_at,ENSMUST00000113360_at,ENSMUST00000027438_at,ENSMUST00000113444_at,ENSMUST00000027424_at,ENSMUST00000078332_at,ENSMUST00000027421_at
2484	1	140	9	82721492	5561325	82721492	88284737	0.25	0.003	0.00	0.00	0.00	0.00	N	N	N	N	N	N	N	N	N	N	ENSMUST00000027425_at,ENSMUST00000027421_at,ENSMUST00000113444_at,ENSMUST00000113360_at,ENSMUST00000027424_at,ENSMUST00000078332_at,ENSMUST00000027438_at,ENSMUST00000113330_at,ENSMUST00000027440_at
2485	1	140	10	82721492	5718102	82721492	88479087	0.13	0.030	0.00	0.00	0.00	0.00	N	N	N	N	N	N	N	N	N	N	ENSMUST00000027424_at,ENSMUST00000113330_at,ENSMUST00000027421_at,ENSMUST00000113444_at,ENSMUST00000078332_at,ENSMUST00000113360_at,ENSMUST00000027425_at,ENSMUST00000027444_at,ENSMUST00000027440_at,ENSMUST00000027438_at
2502	1	141	2	82836057	1881707	82836057	84835879	0.54	0.056	0.00	0.90	0.00	0.90	Y	Y	Y	Y	Y	Y	Y	Y	Y	N	ENSMUST00000027421_at,ENSMUST00000113444_at
2503	1	141	3	82836057	4710568	82836057	87606023	0.07	0.246	0.00	0.00	0.00	0.00	N	N	N	N	N	N	N	N	N	N	ENSMUST00000113444_at,ENSMUST00000027424_at,ENSMUST00000027421_at
2504	1	141	4	82836057	4853959	82836057	87748151	0.15	0.092	0.00	0.00	0.00	0.00	N	N	N	N	N	N	N	N	N	N	ENSMUST00000113444_at,ENSMUST00000027424_at,ENSMUST00000027421_at,ENSMUST00000113360_at
2505	1	141	5	82836057	4955121	82836057	87805239	0.20	0.041	0.00	0.00	0.00	0.00	N	N	N	N	N	N	N	N	N	N	ENSMUST00000027425_at,ENSMUST00000113360_at,ENSMUST00000027424_at,ENSMUST00000027421_at,ENSMUST00000113444_at
2506	1	141	6	82836057	5125137	82836057	88035870	0.21	0.024	0.00	0.00	0.00	0.00	N	N	N	N	N	N	N	N	N	N	ENSMUST00000027421_at,ENSMUST00000027424_at,ENSMUST00000113444_at,ENSMUST00000113330_at,ENSMUST00000027425_at,ENSMUST00000113360_at
2507	1	141	7	82836057	5411014	82836057	88255939	0.27	0.007	0.00	0.00	0.00	0.00	N	N	N	N	N	N	N	N	N	N	ENSMUST00000027421_at,ENSMUST00000113444_at,ENSMUST00000027424_at,ENSMUST00000027425_at,ENSMUST00000113360_at,ENSMUST00000027438_at,ENSMUST00000113330_at
2508	1	141	8	82836057	5446760	82836057	88284737	0.20	0.013	0.00	0.00	0.00	0.00	N	N	N	N	N	N	N	N	N	N	ENSMUST00000027421_at,ENSMUST00000113444_at,ENSMUST00000027424_at,ENSMUST00000113330_at,ENSMUST00000027425_at,ENSMUST00000113360_at,ENSMUST00000027438_at,ENSMUST00000027440_at
2509	1	141	9	82836057	5603537	82836057	88479087	0.08	0.096	0.00	0.00	0.00	0.00	N	N	N	N	N	N	N	N	N	N	ENSMUST00000027425_at,ENSMUST00000113360_at,ENSMUST00000027424_at,ENSMUST00000027421_at,ENSMUST00000113444_at,ENSMUST00000027440_at,ENSMUST00000027438_at,ENSMUST00000113330_at,ENSMUST00000027444_at
2510	1	141	10	82836057	5647618	82836057	88503075	0.02	0.286	0.00	0.00	0.00	0.00	N	N	N	N	N	N	N	N	N	N	ENSMUST00000027444_at,ENSMUST00000113330_at,ENSMUST00000113444_at,ENSMUST00000027440_at,ENSMUST00000027425_at,ENSMUST00000027438_at,ENSMUST00000113360_at,ENSMUST00000027421_at,ENSMUST00000027424_at,ENSMUST00000027446_at
2526	1	142	2	84717763	2828862	84717763	87606023	-0.16	0.855	0.00	0.00	0.00	0.00	N	N	N	N	N	N	N	N	N	N	ENSMUST00000027424_at,ENSMUST00000027421_at
2527	1	142	3	84717763	2972253	84717763	87748151	0.02	0.321	0.00	0.00	0.00	0.00	N	N	N	N	N	N	N	N	N	N	ENSMUST00000113360_at,ENSMUST00000027424_at,ENSMUST00000027421_at
2528	1	142	4	84717763	3073415	84717763	87805239	0.09	0.186	0.00	0.00	0.00	0.00	N	N	N	N	N	N	N	N	N	N	ENSMUST00000027424_at,ENSMUST00000027421_at,ENSMUST00000113360_at,ENSMUST00000027425_at
2529	1	142	5	84717763	3243431	84717763	88035870	0.14	0.087	0.00	0.00	0.00	0.00	N	N	N	N	N	N	N	N	N	N	ENSMUST00000113330_at,ENSMUST00000027425_at,ENSMUST00000113360_at,ENSMUST00000027424_at,ENSMUST00000027421_at
2530	1	142	6	84717763	3529308	84717763	88255939	0.21	0.024	0.00	0.00	0.00	0.00	N	N	N	N	N	N	N	N	N	N	ENSMUST00000027421_at,ENSMUST00000027424_at,ENSMUST00000027438_at,ENSMUST00000113330_at,ENSMUST00000027425_at,ENSMUST00000113360_at
2531	1	142	7	84717763	3565054	84717763	88284737	0.15	0.040	0.00	0.00	0.00	0.00	N	N	N	N	N	N	N	N	N	N	ENSMUST00000027421_at,ENSMUST00000027438_at,ENSMUST00000027424_at,ENSMUST00000113330_at,ENSMUST00000027425_at,ENSMUST00000113360_at,ENSMUST00000027440_at
2532	1	142	8	84717763	3721831	84717763	88479087	0.02	0.286	0.00	0.00	0.00	0.00	N	N	N	N	N	N	N	N	N	N	ENSMUST00000027444_at,ENSMUST00000027424_at,ENSMUST00000027421_at,ENSMUST00000027440_at,ENSMUST00000113360_at,ENSMUST00000027438_at,ENSMUST00000113330_at,ENSMUST00000027425_at
2533	1	142	9	84717763	3765912	84717763	88503075	-0.02	0.703	0.00	0.00	0.00	0.00	N	N	N	N	N	N	N	N	N	N	ENSMUST00000027421_at,ENSMUST00000027424_at,ENSMUST00000027438_at,ENSMUST00000113330_at,ENSMUST00000113360_at,ENSMUST00000027425_at,ENSMUST00000027446_at,ENSMUST00000027444_at,ENSMUST00000027440_at
2534	1	142	10	84717763	3845103	84717763	88567147	-0.02	0.684	0.00	0.00	0.00	0.00	N	N	N	N	N	N	N	N	N	N	ENSMUST00000027421_at,ENSMUST00000027425_at,ENSMUST00000027449_at,ENSMUST00000113360_at,ENSMUST00000027424_at,ENSMUST00000027446_at,ENSMUST00000027438_at,ENSMUST00000113330_at,ENSMUST00000027444_at,ENSMUST00000027440_at
2554	1	143	2	87546624	143392	87546624	87748151	-0.05	0.823	0.00	0.00	0.00	0.00	N	N	N	N	N	N	N	N	N	N	ENSMUST00000113360_at,ENSMUST00000027424_at
2555	1	143	3	87546624	244554	87546624	87805239	0.02	0.315	0.00	0.00	0.00	0.00	N	N	N	N	N	N	N	N	N	N	ENSMUST00000027425_at,ENSMUST00000113360_at,ENSMUST00000027424_at
2556	1	143	4	87546624	414570	87546624	88035870	0.15	0.090	0.00	0.00	0.00	0.00	N	N	N	N	N	N	N	N	N	N	ENSMUST00000027424_at,ENSMUST00000113330_at,ENSMUST00000027425_at,ENSMUST00000113360_at
2557	1	143	5	87546624	700447	87546624	88255939	0.20	0.041	0.00	0.00	0.00	0.00	N	N	N	N	N	N	N	N	N	N	ENSMUST00000113360_at,ENSMUST00000027438_at,ENSMUST00000027424_at,ENSMUST00000113330_at,ENSMUST00000027425_at
2558	1	143	6	87546624	736193	87546624	88284737	0.13	0.067	0.00	0.00	0.00	0.00	N	N	N	N	N	N	N	N	N	N	ENSMUST00000027425_at,ENSMUST00000027424_at,ENSMUST00000027440_at,ENSMUST00000113360_at,ENSMUST00000027438_at,ENSMUST00000113330_at
2559	1	143	7	87546624	892970	87546624	88479087	0.00	0.455	0.00	0.00	0.00	0.00	N	N	N	N	N	N	N	N	N	N	ENSMUST00000027424_at,ENSMUST00000027444_at,ENSMUST00000113360_at,ENSMUST00000027440_at,ENSMUST00000027438_at,ENSMUST00000027425_at,ENSMUST00000113330_at
2560	1	143	8	87546624	937051	87546624	88503075	-0.03	0.817	0.00	0.00	0.00	0.00	N	N	N	N	N	N	N	N	N	N	ENSMUST00000027444_at,ENSMUST00000027440_at,ENSMUST00000027446_at,ENSMUST00000113360_at,ENSMUST00000027438_at,ENSMUST00000027424_at,ENSMUST00000113330_at,ENSMUST00000027425_at
2561	1	143	9	87546624	1016242	87546624	88567147	-0.03	0.786	0.00	0.00	0.00	0.00	N	N	N	N	N	N	N	N	N	N	ENSMUST00000027440_at,ENSMUST00000027438_at,ENSMUST00000113330_at,ENSMUST00000027425_at,ENSMUST00000113360_at,ENSMUST00000027424_at,ENSMUST00000027444_at,ENSMUST00000027449_at,ENSMUST00000027446_at
2562	1	143	10	87546624	1436641	87546624	88986503	-0.02	0.760	0.00	0.00	0.00	0.00	N	N	N	N	N	N	N	N	N	N	ENSMUST00000027449_at,ENSMUST00000027440_at,ENSMUST00000027444_at,ENSMUST00000027424_at,ENSMUST00000027438_at,ENSMUST00000113330_at,ENSMUST00000113360_at,ENSMUST00000027425_at,ENSMUST00000027446_at,ENSMUST00000027455_at
2592	1	144	2	87690015	101163	87690015	87805239	0.30	0.120	0.00	0.30	0.00	0.30	Y	N	Y	N	N	N	Y	N	N	N	ENSMUST00000027425_at,ENSMUST00000113360_at
2593	1	144	3	87690015	271179	87690015	88035870	0.42	0.025	0.12	0.30	0.12	0.30	Y	N	Y	N	N	N	Y	N	N	N	ENSMUST00000027425_at,ENSMUST00000113360_at,ENSMUST00000113330_at
2594	1	144	4	87690015	557056	87690015	88255939	0.41	0.009	0.12	0.30	0.12	0.30	Y	N	Y	N	N	N	Y	N	N	N	ENSMUST00000027438_at,ENSMUST00000113330_at,ENSMUST00000027425_at,ENSMUST00000113360_at
2595	1	144	5	87690015	592802	87690015	88284737	0.24	0.025	0.07	0.30	0.07	0.30	Y	N	Y	N	N	N	Y	N	N	N	ENSMUST00000027440_at,ENSMUST00000027438_at,ENSMUST00000113330_at,ENSMUST00000027425_at,ENSMUST00000113360_at
2596	1	144	6	87690015	749579	87690015	88479087	0.02	0.363	0.00	0.30	0.00	0.30	Y	N	Y	N	N	N	Y	N	N	N	ENSMUST00000027444_at,ENSMUST00000027440_at,ENSMUST00000027438_at,ENSMUST00000113330_at,ENSMUST00000027425_at,ENSMUST00000113360_at
2597	1	144	7	87690015	793660	87690015	88503075	-0.04	0.788	0.00	0.30	0.00	0.30	Y	N	Y	N	N	N	Y	N	N	N	ENSMUST00000027440_at,ENSMUST00000113330_at,ENSMUST00000027425_at,ENSMUST00000113360_at,ENSMUST00000027438_at,ENSMUST00000027446_at,ENSMUST00000027444_at
2598	1	144	8	87690015	872851	87690015	88567147	-0.03	0.754	0.00	0.30	0.00	0.30	Y	N	Y	N	N	N	Y	N	N	N	ENSMUST00000027449_at,ENSMUST00000113330_at,ENSMUST00000027425_at,ENSMUST00000113360_at,ENSMUST00000027446_at,ENSMUST00000027444_at,ENSMUST00000027440_at,ENSMUST00000027438_at
2599	1	144	9	87690015	1293250	87690015	88986503	-0.02	0.727	0.00	0.30	0.00	0.30	Y	N	Y	N	N	N	Y	N	N	N	ENSMUST00000113360_at,ENSMUST00000113330_at,ENSMUST00000027438_at,ENSMUST00000027425_at,ENSMUST00000027449_at,ENSMUST00000027446_at,ENSMUST00000027444_at,ENSMUST00000027440_at,ENSMUST00000027455_at
2600	1	144	10	87690015	1331568	87690015	89024487	-0.02	0.705	0.00	0.30	0.00	0.30	Y	N	Y	N	N	N	Y	N	N	N	ENSMUST00000027446_at,ENSMUST00000027444_at,ENSMUST00000027425_at,ENSMUST00000113330_at,ENSMUST00000113360_at,ENSMUST00000027440_at,ENSMUST00000027438_at,ENSMUST00000027455_at,ENSMUST00000027449_at,ENSMUST00000044878_at
2632	1	145	2	87791177	170017	87791177	88035870	0.60	0.044	0.57	1.00	0.57	1.00	Y	Y	Y	Y	Y	Y	Y	Y	Y	Y	ENSMUST00000113330_at,ENSMUST00000027425_at
2633	1	145	3	87791177	455894	87791177	88255939	0.52	0.014	0.52	1.00	0.52	1.00	Y	Y	Y	Y	Y	Y	Y	Y	Y	Y	ENSMUST00000027438_at,ENSMUST00000113330_at,ENSMUST00000027425_at
2634	1	145	4	87791177	491640	87791177	88284737	0.26	0.039	0.25	1.00	0.25	1.00	Y	Y	Y	Y	Y	Y	Y	Y	Y	Y	ENSMUST00000113330_at,ENSMUST00000027425_at,ENSMUST00000027438_at,ENSMUST00000027440_at
2635	1	145	5	87791177	648417	87791177	88479087	-0.01	0.538	0.00	1.00	0.00	1.00	Y	Y	Y	Y	Y	Y	Y	Y	Y	Y	ENSMUST00000113330_at,ENSMUST00000027425_at,ENSMUST00000027438_at,ENSMUST00000027444_at,ENSMUST00000027440_at
2636	1	145	6	87791177	692498	87791177	88503075	-0.02	0.643	0.00	1.00	0.00	1.00	Y	Y	Y	Y	Y	Y	Y	Y	Y	Y	ENSMUST00000027438_at,ENSMUST00000113330_at,ENSMUST00000027425_at,ENSMUST00000027440_at,ENSMUST00000027444_at,ENSMUST00000027446_at
2637	1	145	7	87791177	771689	87791177	88567147	-0.02	0.617	0.00	1.00	0.00	1.00	Y	Y	Y	Y	Y	Y	Y	Y	Y	Y	ENSMUST00000027444_at,ENSMUST00000027440_at,ENSMUST00000027438_at,ENSMUST00000113330_at,ENSMUST00000027425_at,ENSMUST00000027449_at,ENSMUST00000027446_at
2638	1	145	8	87791177	1192088	87791177	88986503	-0.01	0.600	0.00	1.00	0.00	1.00	Y	Y	Y	Y	Y	Y	Y	Y	Y	Y	ENSMUST00000027455_at,ENSMUST00000027449_at,ENSMUST00000027425_at,ENSMUST00000027446_at,ENSMUST00000113330_at,ENSMUST00000027444_at,ENSMUST00000027438_at,ENSMUST00000027440_at
2639	1	145	9	87791177	1230406	87791177	89024487	-0.01	0.590	0.00	1.00	0.00	1.00	Y	Y	Y	Y	Y	Y	Y	Y	Y	Y	ENSMUST00000027438_at,ENSMUST00000027425_at,ENSMUST00000113330_at,ENSMUST00000027440_at,ENSMUST00000027446_at,ENSMUST00000027444_at,ENSMUST00000027449_at,ENSMUST00000027455_at,ENSMUST00000044878_at
2640	1	145	10	87791177	1296050	87791177	89096644	-0.01	0.583	0.00	1.00	0.00	1.00	Y	Y	Y	Y	Y	Y	Y	Y	Y	Y	ENSMUST00000027438_at,ENSMUST00000113330_at,ENSMUST00000027425_at,ENSMUST00000027449_at,ENSMUST00000073252_at,ENSMUST00000027455_at,ENSMUST00000027446_at,ENSMUST00000027444_at,ENSMUST00000027440_at,ENSMUST00000044878_at
2671	1	146	2	87961193	285878	87961193	88255939	0.32	0.115	0.00	1.00	0.00	1.00	Y	Y	Y	Y	Y	Y	Y	Y	Y	Y	ENSMUST00000027438_at,ENSMUST00000113330_at
2672	1	146	3	87961193	321624	87961193	88284737	0.11	0.207	0.00	1.00	0.00	1.00	Y	Y	Y	Y	Y	Y	Y	Y	Y	Y	ENSMUST00000027440_at,ENSMUST00000027438_at,ENSMUST00000113330_at
2673	1	146	4	87961193	478401	87961193	88479087	-0.12	0.907	0.00	1.00	0.00	1.00	Y	Y	Y	Y	Y	Y	Y	Y	Y	Y	ENSMUST00000113330_at,ENSMUST00000027444_at,ENSMUST00000027440_at,ENSMUST00000027438_at
2674	1	146	5	87961193	522482	87961193	88503075	-0.07	0.843	0.00	1.00	0.00	1.00	Y	Y	Y	Y	Y	Y	Y	Y	Y	Y	ENSMUST00000027446_at,ENSMUST00000027444_at,ENSMUST00000027440_at,ENSMUST00000027438_at,ENSMUST00000113330_at
2675	1	146	6	87961193	601673	87961193	88567147	-0.05	0.797	0.00	1.00	0.00	1.00	Y	Y	Y	Y	Y	Y	Y	Y	Y	Y	ENSMUST00000027449_at,ENSMUST00000027446_at,ENSMUST00000027444_at,ENSMUST00000027440_at,ENSMUST00000027438_at,ENSMUST00000113330_at
2676	1	146	7	87961193	1022072	87961193	88986503	-0.03	0.757	0.00	1.00	0.00	1.00	Y	Y	Y	Y	Y	Y	Y	Y	Y	Y	ENSMUST00000027440_at,ENSMUST00000027438_at,ENSMUST00000113330_at,ENSMUST00000027444_at,ENSMUST00000027446_at,ENSMUST00000027449_at,ENSMUST00000027455_at
2677	1	146	8	87961193	1060390	87961193	89024487	-0.02	0.725	0.00	1.00	0.00	1.00	Y	Y	Y	Y	Y	Y	Y	Y	Y	Y	ENSMUST00000044878_at,ENSMUST00000027455_at,ENSMUST00000027449_at,ENSMUST00000027446_at,ENSMUST00000027444_at,ENSMUST00000027440_at,ENSMUST00000027438_at,ENSMUST00000113330_at
2678	1	146	9	87961193	1126034	87961193	89096644	-0.02	0.701	0.00	1.00	0.00	1.00	Y	Y	Y	Y	Y	Y	Y	Y	Y	Y	ENSMUST00000044878_at,ENSMUST00000027438_at,ENSMUST00000027455_at,ENSMUST00000027440_at,ENSMUST00000027449_at,ENSMUST00000027446_at,ENSMUST00000027444_at,ENSMUST00000073252_at,ENSMUST00000113330_at
2679	1	146	10	87961193	1141193	87961193	89109269	-0.02	0.682	0.00	1.00	0.00	1.00	Y	Y	Y	Y	Y	Y	Y	Y	Y	Y	ENSMUST00000027455_at,ENSMUST00000044878_at,ENSMUST00000073252_at,ENSMUST00000027470_at,ENSMUST00000027449_at,ENSMUST00000027440_at,ENSMUST00000027446_at,ENSMUST00000027438_at,ENSMUST00000113330_at,ENSMUST00000027444_at
2709	1	147	2	88247070	35747	88247070	88284737	0.00	0.207	0.00	1.00	0.00	1.00	Y	Y	Y	Y	Y	Y	Y	Y	Y	Y	ENSMUST00000027440_at,ENSMUST00000027438_at
2710	1	147	3	88247070	192524	88247070	88479087	-0.19	0.895	0.00	1.00	0.00	1.00	Y	Y	Y	Y	Y	Y	Y	Y	Y	Y	ENSMUST00000027444_at,ENSMUST00000027440_at,ENSMUST00000027438_at
2711	1	147	4	88247070	236605	88247070	88503075	-0.04	0.657	0.00	1.00	0.00	1.00	Y	Y	Y	Y	Y	Y	Y	Y	Y	Y	ENSMUST00000027440_at,ENSMUST00000027438_at,ENSMUST00000027446_at,ENSMUST00000027444_at
2712	1	147	5	88247070	315796	88247070	88567147	-0.02	0.602	0.00	1.00	0.00	1.00	Y	Y	Y	Y	Y	Y	Y	Y	Y	Y	ENSMUST00000027438_at,ENSMUST00000027440_at,ENSMUST00000027446_at,ENSMUST00000027444_at,ENSMUST00000027449_at
2713	1	147	6	88247070	736195	88247070	88986503	-0.01	0.570	0.00	1.00	0.00	1.00	Y	Y	Y	Y	Y	Y	Y	Y	Y	Y	ENSMUST00000027449_at,ENSMUST00000027438_at,ENSMUST00000027446_at,ENSMUST00000027444_at,ENSMUST00000027440_at,ENSMUST00000027455_at
2714	1	147	7	88247070	774513	88247070	89024487	-0.01	0.552	0.00	1.00	0.00	1.00	Y	Y	Y	Y	Y	Y	Y	Y	Y	Y	ENSMUST00000027449_at,ENSMUST00000027438_at,ENSMUST00000044878_at,ENSMUST00000027455_at,ENSMUST00000027446_at,ENSMUST00000027444_at,ENSMUST00000027440_at
2715	1	147	8	88247070	840157	88247070	89096644	-0.01	0.543	0.00	1.00	0.00	1.00	Y	Y	Y	Y	Y	Y	Y	Y	Y	Y	ENSMUST00000027446_at,ENSMUST00000027440_at,ENSMUST00000027438_at,ENSMUST00000027444_at,ENSMUST00000027455_at,ENSMUST00000027449_at,ENSMUST00000073252_at,ENSMUST00000044878_at
2716	1	147	9	88247070	855316	88247070	89109269	-0.01	0.539	0.00	1.00	0.00	1.00	Y	Y	Y	Y	Y	Y	Y	Y	Y	Y	ENSMUST00000044878_at,ENSMUST00000027449_at,ENSMUST00000027455_at,ENSMUST00000027470_at,ENSMUST00000027446_at,ENSMUST00000073252_at,ENSMUST00000027444_at,ENSMUST00000027440_at,ENSMUST00000027438_at
2717	1	147	10	88247070	863419	88247070	89131286	-0.02	0.740	0.00	0.90	0.00	0.90	Y	Y	Y	Y	Y	Y	Y	Y	Y	N	ENSMUST00000027446_at,ENSMUST00000027444_at,ENSMUST00000027438_at,ENSMUST00000027470_at,ENSMUST00000073252_at,ENSMUST00000044878_at,ENSMUST00000027440_at,ENSMUST00000027455_at,ENSMUST00000027449_at,ENSMUST00000050876_at
2745	1	148	2	88282816	156778	88282816	88479087	0.00	0.207	0.00	1.00	0.00	1.00	Y	Y	Y	Y	Y	Y	Y	Y	Y	Y	ENSMUST00000027444_at,ENSMUST00000027440_at
2746	1	148	3	88282816	200859	88282816	88503075	0.24	0.075	0.00	1.00	0.00	1.00	Y	Y	Y	Y	Y	Y	Y	Y	Y	Y	ENSMUST00000027446_at,ENSMUST00000027444_at,ENSMUST00000027440_at
2747	1	148	4	88282816	280050	88282816	88567147	0.12	0.132	0.00	1.00	0.00	1.00	Y	Y	Y	Y	Y	Y	Y	Y	Y	Y	ENSMUST00000027444_at,ENSMUST00000027440_at,ENSMUST00000027449_at,ENSMUST00000027446_at
2748	1	148	5	88282816	700449	88282816	88986503	0.07	0.181	0.00	1.00	0.00	1.00	Y	Y	Y	Y	Y	Y	Y	Y	Y	Y	ENSMUST00000027440_at,ENSMUST00000027444_at,ENSMUST00000027455_at,ENSMUST00000027449_at,ENSMUST00000027446_at
2749	1	148	6	88282816	738767	88282816	89024487	0.05	0.222	0.00	1.00	0.00	1.00	Y	Y	Y	Y	Y	Y	Y	Y	Y	Y	ENSMUST00000027440_at,ENSMUST00000027444_at,ENSMUST00000027446_at,ENSMUST00000027449_at,ENSMUST00000027455_at,ENSMUST00000044878_at
2750	1	148	7	88282816	804411	88282816	89096644	0.03	0.256	0.00	1.00	0.00	1.00	Y	Y	Y	Y	Y	Y	Y	Y	Y	Y	ENSMUST00000044878_at,ENSMUST00000027455_at,ENSMUST00000027449_at,ENSMUST00000027446_at,ENSMUST00000027444_at,ENSMUST00000027440_at,ENSMUST00000073252_at
2751	1	148	8	88282816	819570	88282816	89109269	0.03	0.283	0.00	1.00	0.00	1.00	Y	Y	Y	Y	Y	Y	Y	Y	Y	Y	ENSMUST00000027449_at,ENSMUST00000027440_at,ENSMUST00000027446_at,ENSMUST00000027444_at,ENSMUST00000027455_at,ENSMUST00000027470_at,ENSMUST00000073252_at,ENSMUST00000044878_at
2752	1	148	9	88282816	827673	88282816	89131286	0.01	0.392	0.00	0.90	0.00	0.90	Y	Y	Y	Y	Y	Y	Y	Y	Y	N	ENSMUST00000027444_at,ENSMUST00000027440_at,ENSMUST00000027449_at,ENSMUST00000027446_at,ENSMUST00000050876_at,ENSMUST00000027455_at,ENSMUST00000027470_at,ENSMUST00000073252_at,ENSMUST00000044878_at
2753	1	148	10	88282816	878122	88282816	89207413	0.02	0.271	0.00	0.90	0.00	0.90	Y	Y	Y	Y	Y	Y	Y	Y	Y	N	ENSMUST00000027472_at,ENSMUST00000050876_at,ENSMUST00000027446_at,ENSMUST00000027470_at,ENSMUST00000027440_at,ENSMUST00000027444_at,ENSMUST00000027449_at,ENSMUST00000073252_at,ENSMUST00000044878_at,ENSMUST00000027455_at
2783	1	149	2	88439593	44082	88439593	88503075	0.71	0.021	0.69	1.00	0.69	1.00	Y	Y	Y	Y	Y	Y	Y	Y	Y	Y	ENSMUST00000027444_at,ENSMUST00000027446_at
2784	1	149	3	88439593	123273	88439593	88567147	0.24	0.075	0.00	1.00	0.00	1.00	Y	Y	Y	Y	Y	Y	Y	Y	Y	Y	ENSMUST00000027446_at,ENSMUST00000027444_at,ENSMUST00000027449_at
2785	1	149	4	88439593	543672	88439593	88986503	0.12	0.132	0.00	1.00	0.00	1.00	Y	Y	Y	Y	Y	Y	Y	Y	Y	Y	ENSMUST00000027446_at,ENSMUST00000027444_at,ENSMUST00000027455_at,ENSMUST00000027449_at
2786	1	149	5	88439593	581990	88439593	89024487	0.07	0.181	0.00	1.00	0.00	1.00	Y	Y	Y	Y	Y	Y	Y	Y	Y	Y	ENSMUST00000044878_at,ENSMUST00000027446_at,ENSMUST00000027444_at,ENSMUST00000027455_at,ENSMUST00000027449_at
2787	1	149	6	88439593	647634	88439593	89096644	0.05	0.222	0.00	1.00	0.00	1.00	Y	Y	Y	Y	Y	Y	Y	Y	Y	Y	ENSMUST00000027455_at,ENSMUST00000073252_at,ENSMUST00000027449_at,ENSMUST00000044878_at,ENSMUST00000027444_at,ENSMUST00000027446_at
2788	1	149	7	88439593	662793	88439593	89109269	0.03	0.256	0.00	1.00	0.00	1.00	Y	Y	Y	Y	Y	Y	Y	Y	Y	Y	ENSMUST00000027444_at,ENSMUST00000027446_at,ENSMUST00000027449_at,ENSMUST00000027470_at,ENSMUST00000073252_at,ENSMUST00000027455_at,ENSMUST00000044878_at
2789	1	149	8	88439593	670896	88439593	89131286	0.01	0.375	0.00	0.90	0.00	0.90	Y	Y	Y	Y	Y	Y	Y	Y	Y	N	ENSMUST00000050876_at,ENSMUST00000027470_at,ENSMUST00000073252_at,ENSMUST00000027444_at,ENSMUST00000027446_at,ENSMUST00000027455_at,ENSMUST00000044878_at,ENSMUST00000027449_at
2790	1	149	9	88439593	721345	88439593	89207413	0.03	0.246	0.00	0.90	0.00	0.90	Y	Y	Y	Y	Y	Y	Y	Y	Y	N	ENSMUST00000027446_at,ENSMUST00000027444_at,ENSMUST00000044878_at,ENSMUST00000027455_at,ENSMUST00000027449_at,ENSMUST00000050876_at,ENSMUST00000027470_at,ENSMUST00000073252_at,ENSMUST00000027472_at
2791	1	149	10	88439593	927253	88439593	89372056	0.02	0.271	0.00	0.90	0.00	0.90	Y	Y	Y	Y	Y	Y	Y	Y	Y	N	ENSMUST00000027470_at,ENSMUST00000027472_at,ENSMUST00000050876_at,ENSMUST00000073252_at,ENSMUST00000044878_at,ENSMUST00000027444_at,ENSMUST00000027455_at,ENSMUST00000027449_at,ENSMUST00000027446_at,ENSMUST00000027476_at
2817	1	150	2	88483674	79192	88483674	88567147	0.00	0.207	0.00	1.00	0.00	1.00	Y	Y	Y	Y	Y	Y	Y	Y	Y	Y	ENSMUST00000027449_at,ENSMUST00000027446_at
2818	1	150	3	88483674	499591	88483674	88986503	0.00	0.342	0.00	1.00	0.00	1.00	Y	Y	Y	Y	Y	Y	Y	Y	Y	Y	ENSMUST00000027455_at,ENSMUST00000027449_at,ENSMUST00000027446_at
2819	1	150	4	88483674	537909	88483674	89024487	0.00	0.407	0.00	1.00	0.00	1.00	Y	Y	Y	Y	Y	Y	Y	Y	Y	Y	ENSMUST00000027449_at,ENSMUST00000027446_at,ENSMUST00000027455_at,ENSMUST00000044878_at
2820	1	150	5	88483674	603553	88483674	89096644	0.00	0.436	0.00	1.00	0.00	1.00	Y	Y	Y	Y	Y	Y	Y	Y	Y	Y	ENSMUST00000027455_at,ENSMUST00000027449_at,ENSMUST00000027446_at,ENSMUST00000073252_at,ENSMUST00000044878_at
2821	1	150	6	88483674	618712	88483674	89109269	0.00	0.450	0.00	1.00	0.00	1.00	Y	Y	Y	Y	Y	Y	Y	Y	Y	Y	ENSMUST00000027446_at,ENSMUST00000027470_at,ENSMUST00000027449_at,ENSMUST00000073252_at,ENSMUST00000044878_at,ENSMUST00000027455_at
2822	1	150	7	88483674	626815	88483674	89131286	-0.01	0.585	0.00	0.90	0.00	0.90	Y	Y	Y	Y	Y	Y	Y	Y	Y	N	ENSMUST00000027470_at,ENSMUST00000027449_at,ENSMUST00000027446_at,ENSMUST00000027455_at,ENSMUST00000073252_at,ENSMUST00000044878_at,ENSMUST00000050876_at
2823	1	150	8	88483674	677264	88483674	89207413	0.00	0.502	0.00	0.90	0.00	0.90	Y	Y	Y	Y	Y	Y	Y	Y	Y	N	ENSMUST00000027455_at,ENSMUST00000027449_at,ENSMUST00000027446_at,ENSMUST00000044878_at,ENSMUST00000027472_at,ENSMUST00000050876_at,ENSMUST00000073252_at,ENSMUST00000027470_at
2824	1	150	9	88483674	883172	88483674	89372056	0.00	0.503	0.00	0.90	0.00	0.90	Y	Y	Y	Y	Y	Y	Y	Y	Y	N	ENSMUST00000044878_at,ENSMUST00000050876_at,ENSMUST00000027449_at,ENSMUST00000027455_at,ENSMUST00000073252_at,ENSMUST00000027470_at,ENSMUST00000027446_at,ENSMUST00000027472_at,ENSMUST00000027476_at
2825	1	150	10	88483674	889741	88483674	89442633	0.00	0.507	0.00	0.90	0.00	0.90	Y	Y	Y	Y	Y	Y	Y	Y	Y	N	ENSMUST00000044878_at,ENSMUST00000027455_at,ENSMUST00000027449_at,ENSMUST00000027446_at,ENSMUST00000073252_at,ENSMUST00000027470_at,ENSMUST00000050876_at,ENSMUST00000068681_at,ENSMUST00000027476_at,ENSMUST00000027472_at
2854	1	151	2	88562865	420400	88562865	88986503	0.00	0.207	0.00	1.00	0.00	1.00	Y	Y	Y	Y	Y	Y	Y	Y	Y	Y	ENSMUST00000027449_at,ENSMUST00000027455_at
2855	1	151	3	88562865	458718	88562865	89024487	0.00	0.342	0.00	1.00	0.00	1.00	Y	Y	Y	Y	Y	Y	Y	Y	Y	Y	ENSMUST00000044878_at,ENSMUST00000027455_at,ENSMUST00000027449_at
2856	1	151	4	88562865	524362	88562865	89096644	0.00	0.407	0.00	1.00	0.00	1.00	Y	Y	Y	Y	Y	Y	Y	Y	Y	Y	ENSMUST00000027449_at,ENSMUST00000073252_at,ENSMUST00000044878_at,ENSMUST00000027455_at
2857	1	151	5	88562865	539521	88562865	89109269	0.00	0.436	0.00	1.00	0.00	1.00	Y	Y	Y	Y	Y	Y	Y	Y	Y	Y	ENSMUST00000027449_at,ENSMUST00000027455_at,ENSMUST00000044878_at,ENSMUST00000073252_at,ENSMUST00000027470_at
2858	1	151	6	88562865	547624	88562865	89131286	0.00	0.450	0.00	0.90	0.00	0.90	Y	Y	Y	Y	Y	Y	Y	Y	Y	N	ENSMUST00000027455_at,ENSMUST00000027449_at,ENSMUST00000044878_at,ENSMUST00000050876_at,ENSMUST00000027470_at,ENSMUST00000073252_at
2859	1	151	7	88562865	598073	88562865	89207413	-0.01	0.564	0.00	0.90	0.00	0.90	Y	Y	Y	Y	Y	Y	Y	Y	Y	N	ENSMUST00000027470_at,ENSMUST00000044878_at,ENSMUST00000027455_at,ENSMUST00000073252_at,ENSMUST00000027449_at,ENSMUST00000050876_at,ENSMUST00000027472_at
2860	1	151	8	88562865	803981	88562865	89372056	-0.01	0.553	0.00	0.90	0.00	0.90	Y	Y	Y	Y	Y	Y	Y	Y	Y	N	ENSMUST00000027472_at,ENSMUST00000027476_at,ENSMUST00000027455_at,ENSMUST00000027449_at,ENSMUST00000027470_at,ENSMUST00000050876_at,ENSMUST00000073252_at,ENSMUST00000044878_at
2861	1	151	9	88562865	810550	88562865	89442633	-0.01	0.548	0.00	0.90	0.00	0.90	Y	Y	Y	Y	Y	Y	Y	Y	Y	N	ENSMUST00000027449_at,ENSMUST00000044878_at,ENSMUST00000073252_at,ENSMUST00000027455_at,ENSMUST00000068681_at,ENSMUST00000027470_at,ENSMUST00000027476_at,ENSMUST00000027472_at,ENSMUST00000050876_at
2862	1	151	10	88562865	954086	88562865	89617075	-0.01	0.622	0.00	0.90	0.00	0.90	Y	Y	Y	Y	Y	Y	Y	Y	Y	N	ENSMUST00000027470_at,ENSMUST00000050876_at,ENSMUST00000073252_at,ENSMUST00000027476_at,ENSMUST00000027472_at,ENSMUST00000044878_at,ENSMUST00000027455_at,ENSMUST00000027449_at,ENSMUST00000068681_at,ENSMUST00000042275_at
2889	1	152	2	88983264	38319	88983264	89024487	0.00	0.207	0.00	1.00	0.00	1.00	Y	Y	Y	Y	Y	Y	Y	Y	Y	Y	ENSMUST00000027455_at,ENSMUST00000044878_at
2890	1	152	3	88983264	103963	88983264	89096644	0.00	0.342	0.00	1.00	0.00	1.00	Y	Y	Y	Y	Y	Y	Y	Y	Y	Y	ENSMUST00000073252_at,ENSMUST00000044878_at,ENSMUST00000027455_at
2891	1	152	4	88983264	119122	88983264	89109269	0.00	0.407	0.00	1.00	0.00	1.00	Y	Y	Y	Y	Y	Y	Y	Y	Y	Y	ENSMUST00000027455_at,ENSMUST00000027470_at,ENSMUST00000073252_at,ENSMUST00000044878_at
2892	1	152	5	88983264	127225	88983264	89131286	0.00	0.436	0.00	0.90	0.00	0.90	Y	Y	Y	Y	Y	Y	Y	Y	Y	N	ENSMUST00000027470_at,ENSMUST00000050876_at,ENSMUST00000073252_at,ENSMUST00000044878_at,ENSMUST00000027455_at
2893	1	152	6	88983264	177674	88983264	89207413	-0.02	0.584	0.00	0.90	0.00	0.90	Y	Y	Y	Y	Y	Y	Y	Y	Y	N	ENSMUST00000027472_at,ENSMUST00000050876_at,ENSMUST00000027470_at,ENSMUST00000073252_at,ENSMUST00000044878_at,ENSMUST00000027455_at
2894	1	152	7	88983264	383582	88983264	89372056	-0.01	0.564	0.00	0.90	0.00	0.90	Y	Y	Y	Y	Y	Y	Y	Y	Y	N	ENSMUST00000027455_at,ENSMUST00000027476_at,ENSMUST00000027472_at,ENSMUST00000050876_at,ENSMUST00000027470_at,ENSMUST00000073252_at,ENSMUST00000044878_at
2895	1	152	8	88983264	390151	88983264	89442633	-0.01	0.553	0.00	0.90	0.00	0.90	Y	Y	Y	Y	Y	Y	Y	Y	Y	N	ENSMUST00000073252_at,ENSMUST00000044878_at,ENSMUST00000027455_at,ENSMUST00000027472_at,ENSMUST00000050876_at,ENSMUST00000027470_at,ENSMUST00000027476_at,ENSMUST00000068681_at
2896	1	152	9	88983264	533687	88983264	89617075	-0.01	0.634	0.00	0.90	0.00	0.90	Y	Y	Y	Y	Y	Y	Y	Y	Y	N	ENSMUST00000050876_at,ENSMUST00000027470_at,ENSMUST00000073252_at,ENSMUST00000044878_at,ENSMUST00000027455_at,ENSMUST00000027472_at,ENSMUST00000042275_at,ENSMUST00000068681_at,ENSMUST00000027476_at
2897	1	152	10	88983264	669382	88983264	89688997	-0.02	0.747	0.00	0.90	0.00	0.90	Y	Y	Y	Y	Y	Y	Y	Y	Y	N	ENSMUST00000027512_at,ENSMUST00000027455_at,ENSMUST00000027472_at,ENSMUST00000044878_at,ENSMUST00000042275_at,ENSMUST00000068681_at,ENSMUST00000050876_at,ENSMUST00000027470_at,ENSMUST00000073252_at,ENSMUST00000027476_at
2924	1	153	2	89021582	65645	89021582	89096644	0.00	0.207	0.00	1.00	0.00	1.00	Y	Y	Y	Y	Y	Y	Y	Y	Y	Y	ENSMUST00000073252_at,ENSMUST00000044878_at
2925	1	153	3	89021582	80804	89021582	89109269	0.00	0.342	0.00	1.00	0.00	1.00	Y	Y	Y	Y	Y	Y	Y	Y	Y	Y	ENSMUST00000044878_at,ENSMUST00000073252_at,ENSMUST00000027470_at
2926	1	153	4	89021582	88907	89021582	89131286	0.00	0.407	0.00	0.90	0.00	0.90	Y	Y	Y	Y	Y	Y	Y	Y	Y	N	ENSMUST00000027470_at,ENSMUST00000050876_at,ENSMUST00000073252_at,ENSMUST00000044878_at
2927	1	153	5	89021582	139356	89021582	89207413	-0.02	0.617	0.00	0.90	0.00	0.90	Y	Y	Y	Y	Y	Y	Y	Y	Y	N	ENSMUST00000073252_at,ENSMUST00000044878_at,ENSMUST00000027472_at,ENSMUST00000050876_at,ENSMUST00000027470_at
2928	1	153	6	89021582	345264	89021582	89372056	-0.02	0.584	0.00	0.90	0.00	0.90	Y	Y	Y	Y	Y	Y	Y	Y	Y	N	ENSMUST00000073252_at,ENSMUST00000044878_at,ENSMUST00000027472_at,ENSMUST00000050876_at,ENSMUST00000027470_at,ENSMUST00000027476_at
2929	1	153	7	89021582	351833	89021582	89442633	-0.01	0.564	0.00	0.90	0.00	0.90	Y	Y	Y	Y	Y	Y	Y	Y	Y	N	ENSMUST00000027470_at,ENSMUST00000073252_at,ENSMUST00000044878_at,ENSMUST00000068681_at,ENSMUST00000050876_at,ENSMUST00000027476_at,ENSMUST00000027472_at
2930	1	153	8	89021582	495369	89021582	89617075	-0.02	0.650	0.00	0.90	0.00	0.90	Y	Y	Y	Y	Y	Y	Y	Y	Y	N	ENSMUST00000050876_at,ENSMUST00000027470_at,ENSMUST00000027472_at,ENSMUST00000073252_at,ENSMUST00000044878_at,ENSMUST00000068681_at,ENSMUST00000027476_at,ENSMUST00000042275_at
2931	1	153	9	89021582	631064	89021582	89688997	-0.03	0.773	0.00	0.90	0.00	0.90	Y	Y	Y	Y	Y	Y	Y	Y	Y	N	ENSMUST00000050876_at,ENSMUST00000027470_at,ENSMUST00000073252_at,ENSMUST00000044878_at,ENSMUST00000042275_at,ENSMUST00000068681_at,ENSMUST00000027472_at,ENSMUST00000027476_at,ENSMUST00000027512_at
2932	1	153	10	89021582	678673	89021582	89741598	-0.02	0.747	0.00	0.90	0.00	0.90	Y	Y	Y	Y	Y	Y	Y	Y	Y	N	ENSMUST00000068681_at,ENSMUST00000027476_at,ENSMUST00000027472_at,ENSMUST00000050876_at,ENSMUST00000027470_at,ENSMUST00000073252_at,ENSMUST00000044878_at,ENSMUST00000027512_at,ENSMUST00000042275_at,ENSMUST00000077772_at
2955	1	154	2	89087226	15160	89087226	89109269	0.00	0.207	0.00	1.00	0.00	1.00	Y	Y	Y	Y	Y	Y	Y	Y	Y	Y	ENSMUST00000073252_at,ENSMUST00000027470_at
2956	1	154	3	89087226	23263	89087226	89131286	0.00	0.342	0.00	0.90	0.00	0.90	Y	Y	Y	Y	Y	Y	Y	Y	Y	N	ENSMUST00000050876_at,ENSMUST00000027470_at,ENSMUST00000073252_at
2957	1	154	4	89087226	73712	89087226	89207413	-0.04	0.672	0.00	0.90	0.00	0.90	Y	Y	Y	Y	Y	Y	Y	Y	Y	N	ENSMUST00000073252_at,ENSMUST00000027470_at,ENSMUST00000027472_at,ENSMUST00000050876_at
2958	1	154	5	89087226	279620	89087226	89372056	-0.02	0.617	0.00	0.90	0.00	0.90	Y	Y	Y	Y	Y	Y	Y	Y	Y	N	ENSMUST00000027470_at,ENSMUST00000073252_at,ENSMUST00000027472_at,ENSMUST00000050876_at,ENSMUST00000027476_at
2959	1	154	6	89087226	286189	89087226	89442633	-0.02	0.584	0.00	0.90	0.00	0.90	Y	Y	Y	Y	Y	Y	Y	Y	Y	N	ENSMUST00000068681_at,ENSMUST00000027476_at,ENSMUST00000027472_at,ENSMUST00000050876_at,ENSMUST00000027470_at,ENSMUST00000073252_at
2960	1	154	7	89087226	429725	89087226	89617075	-0.02	0.673	0.00	0.90	0.00	0.90	Y	Y	Y	Y	Y	Y	Y	Y	Y	N	ENSMUST00000027470_at,ENSMUST00000073252_at,ENSMUST00000050876_at,ENSMUST00000042275_at,ENSMUST00000068681_at,ENSMUST00000027476_at,ENSMUST00000027472_at
2961	1	154	8	89087226	565420	89087226	89688997	-0.03	0.803	0.00	0.90	0.00	0.90	Y	Y	Y	Y	Y	Y	Y	Y	Y	N	ENSMUST00000073252_at,ENSMUST00000027470_at,ENSMUST00000027512_at,ENSMUST00000042275_at,ENSMUST00000027472_at,ENSMUST00000050876_at,ENSMUST00000068681_at,ENSMUST00000027476_at
2962	1	154	9	89087226	613029	89087226	89741598	-0.03	0.773	0.00	0.90	0.00	0.90	Y	Y	Y	Y	Y	Y	Y	Y	Y	N	ENSMUST00000073252_at,ENSMUST00000027472_at,ENSMUST00000050876_at,ENSMUST00000027470_at,ENSMUST00000077772_at,ENSMUST00000027476_at,ENSMUST00000027512_at,ENSMUST00000042275_at,ENSMUST00000068681_at
2963	1	154	10	89087226	864831	89087226	90115572	-0.03	0.873	0.00	0.90	0.00	0.90	Y	Y	Y	Y	Y	Y	Y	Y	Y	N	ENSMUST00000027472_at,ENSMUST00000027470_at,ENSMUST00000027476_at,ENSMUST00000073252_at,ENSMUST00000068681_at,ENSMUST00000050876_at,ENSMUST00000042275_at,ENSMUST00000027512_at,ENSMUST00000077772_at,ENSMUST00000113142_at
2988	1	155	2	89102385	8104	89102385	89131286	0.00	0.207	0.00	0.90	0.00	0.90	Y	Y	Y	Y	Y	Y	Y	Y	Y	N	ENSMUST00000050876_at,ENSMUST00000027470_at
2989	1	155	3	89102385	58553	89102385	89207413	-0.08	0.759	0.00	0.90	0.00	0.90	Y	Y	Y	Y	Y	Y	Y	Y	Y	N	ENSMUST00000027470_at,ENSMUST00000050876_at,ENSMUST00000027472_at
2990	1	155	4	89102385	264461	89102385	89372056	-0.04	0.672	0.00	0.90	0.00	0.90	Y	Y	Y	Y	Y	Y	Y	Y	Y	N	ENSMUST00000050876_at,ENSMUST00000027470_at,ENSMUST00000027472_at,ENSMUST00000027476_at
2991	1	155	5	89102385	271030	89102385	89442633	-0.02	0.617	0.00	0.90	0.00	0.90	Y	Y	Y	Y	Y	Y	Y	Y	Y	N	ENSMUST00000027470_at,ENSMUST00000068681_at,ENSMUST00000050876_at,ENSMUST00000027476_at,ENSMUST00000027472_at
2992	1	155	6	89102385	414566	89102385	89617075	-0.03	0.706	0.00	0.90	0.00	0.90	Y	Y	Y	Y	Y	Y	Y	Y	Y	N	ENSMUST00000050876_at,ENSMUST00000027470_at,ENSMUST00000027472_at,ENSMUST00000042275_at,ENSMUST00000068681_at,ENSMUST00000027476_at
2993	1	155	7	89102385	550261	89102385	89688997	-0.04	0.840	0.00	0.90	0.00	0.90	Y	Y	Y	Y	Y	Y	Y	Y	Y	N	ENSMUST00000027512_at,ENSMUST00000042275_at,ENSMUST00000068681_at,ENSMUST00000027476_at,ENSMUST00000027470_at,ENSMUST00000027472_at,ENSMUST00000050876_at
2994	1	155	8	89102385	597870	89102385	89741598	-0.03	0.803	0.00	0.90	0.00	0.90	Y	Y	Y	Y	Y	Y	Y	Y	Y	N	ENSMUST00000042275_at,ENSMUST00000027470_at,ENSMUST00000050876_at,ENSMUST00000068681_at,ENSMUST00000027476_at,ENSMUST00000027472_at,ENSMUST00000077772_at,ENSMUST00000027512_at
2995	1	155	9	89102385	849672	89102385	90115572	-0.04	0.900	0.00	0.90	0.00	0.90	Y	Y	Y	Y	Y	Y	Y	Y	Y	N	ENSMUST00000042275_at,ENSMUST00000113142_at,ENSMUST00000068681_at,ENSMUST00000027476_at,ENSMUST00000027472_at,ENSMUST00000050876_at,ENSMUST00000027470_at,ENSMUST00000027512_at,ENSMUST00000077772_at
2996	1	155	10	89102385	1057301	89102385	90174095	-0.03	0.873	0.00	0.90	0.00	0.90	Y	Y	Y	Y	Y	Y	Y	Y	Y	N	ENSMUST00000027470_at,ENSMUST00000050876_at,ENSMUST00000027472_at,ENSMUST00000027476_at,ENSMUST00000068681_at,ENSMUST00000054674_at,ENSMUST00000042275_at,ENSMUST00000113142_at,ENSMUST00000077772_at,ENSMUST00000027512_at
3018	1	156	2	89110488	50450	89110488	89207413	-0.24	0.878	0.00	0.90	0.00	0.90	Y	Y	Y	Y	Y	Y	Y	Y	Y	N	ENSMUST00000050876_at,ENSMUST00000027472_at
3019	1	156	3	89110488	256358	89110488	89372056	-0.08	0.759	0.00	0.90	0.00	0.90	Y	Y	Y	Y	Y	Y	Y	Y	Y	N	ENSMUST00000050876_at,ENSMUST00000027476_at,ENSMUST00000027472_at
3020	1	156	4	89110488	262927	89110488	89442633	-0.04	0.672	0.00	0.90	0.00	0.90	Y	Y	Y	Y	Y	Y	Y	Y	Y	N	ENSMUST00000027476_at,ENSMUST00000050876_at,ENSMUST00000027472_at,ENSMUST00000068681_at
3021	1	156	5	89110488	406463	89110488	89617075	-0.05	0.748	0.00	0.90	0.00	0.90	Y	Y	Y	Y	Y	Y	Y	Y	Y	N	ENSMUST00000042275_at,ENSMUST00000068681_at,ENSMUST00000027476_at,ENSMUST00000027472_at,ENSMUST00000050876_at
3022	1	156	6	89110488	542158	89110488	89688997	-0.06	0.881	0.00	0.90	0.00	0.90	Y	Y	Y	Y	Y	Y	Y	Y	Y	N	ENSMUST00000027512_at,ENSMUST00000027472_at,ENSMUST00000050876_at,ENSMUST00000042275_at,ENSMUST00000068681_at,ENSMUST00000027476_at
3023	1	156	7	89110488	589767	89110488	89741598	-0.04	0.840	0.00	0.90	0.00	0.90	Y	Y	Y	Y	Y	Y	Y	Y	Y	N	ENSMUST00000077772_at,ENSMUST00000027472_at,ENSMUST00000027512_at,ENSMUST00000050876_at,ENSMUST00000042275_at,ENSMUST00000068681_at,ENSMUST00000027476_at
3024	1	156	8	89110488	841569	89110488	90115572	-0.05	0.927	0.00	0.90	0.00	0.90	Y	Y	Y	Y	Y	Y	Y	Y	Y	N	ENSMUST00000027472_at,ENSMUST00000050876_at,ENSMUST00000042275_at,ENSMUST00000068681_at,ENSMUST00000027476_at,ENSMUST00000027512_at,ENSMUST00000077772_at,ENSMUST00000113142_at
3025	1	156	9	89110488	1049198	89110488	90174095	-0.04	0.900	0.00	0.90	0.00	0.90	Y	Y	Y	Y	Y	Y	Y	Y	Y	N	ENSMUST00000054674_at,ENSMUST00000113142_at,ENSMUST00000077772_at,ENSMUST00000027512_at,ENSMUST00000042275_at,ENSMUST00000068681_at,ENSMUST00000027476_at,ENSMUST00000027472_at,ENSMUST00000050876_at
3026	1	156	10	89110488	1285958	89110488	90406641	-0.03	0.873	0.00	0.90	0.00	0.90	Y	Y	Y	Y	Y	Y	Y	Y	Y	N	ENSMUST00000027472_at,ENSMUST00000050876_at,ENSMUST00000067625_at,ENSMUST00000077772_at,ENSMUST00000054674_at,ENSMUST00000027512_at,ENSMUST00000113142_at,ENSMUST00000042275_at,ENSMUST00000068681_at,ENSMUST00000027476_at
3047	1	157	2	89160937	205909	89160937	89372056	0.00	0.207	0.00	0.90	0.00	0.90	Y	Y	Y	Y	Y	Y	Y	Y	Y	N	ENSMUST00000027472_at,ENSMUST00000027476_at
3048	1	157	3	89160937	212478	89160937	89442633	0.00	0.342	0.00	0.90	0.00	0.90	Y	Y	Y	Y	Y	Y	Y	Y	Y	N	ENSMUST00000068681_at,ENSMUST00000027476_at,ENSMUST00000027472_at
3049	1	157	4	89160937	356014	89160937	89617075	0.02	0.349	0.00	0.90	0.00	0.90	Y	Y	Y	Y	Y	Y	Y	Y	Y	N	ENSMUST00000027476_at,ENSMUST00000027472_at,ENSMUST00000068681_at,ENSMUST00000042275_at
3050	1	157	5	89160937	491709	89160937	89688997	-0.04	0.701	0.00	0.90	0.00	0.90	Y	Y	Y	Y	Y	Y	Y	Y	Y	N	ENSMUST00000027472_at,ENSMUST00000027512_at,ENSMUST00000068681_at,ENSMUST00000027476_at,ENSMUST00000042275_at
3051	1	157	6	89160937	539318	89160937	89741598	-0.03	0.663	0.00	0.90	0.00	0.90	Y	Y	Y	Y	Y	Y	Y	Y	Y	N	ENSMUST00000042275_at,ENSMUST00000068681_at,ENSMUST00000027512_at,ENSMUST00000027472_at,ENSMUST00000027476_at,ENSMUST00000077772_at
3052	1	157	7	89160937	791120	89160937	90115572	-0.02	0.672	0.00	0.90	0.00	0.90	Y	Y	Y	Y	Y	Y	Y	Y	Y	N	ENSMUST00000042275_at,ENSMUST00000068681_at,ENSMUST00000027476_at,ENSMUST00000027472_at,ENSMUST00000077772_at,ENSMUST00000027512_at,ENSMUST00000113142_at
3053	1	157	8	89160937	998749	89160937	90174095	-0.02	0.649	0.00	0.90	0.00	0.90	Y	Y	Y	Y	Y	Y	Y	Y	Y	N	ENSMUST00000042275_at,ENSMUST00000068681_at,ENSMUST00000027476_at,ENSMUST00000027472_at,ENSMUST00000113142_at,ENSMUST00000027512_at,ENSMUST00000077772_at,ENSMUST00000054674_at
3054	1	157	9	89160937	1235509	89160937	90406641	-0.01	0.633	0.00	0.90	0.00	0.90	Y	Y	Y	Y	Y	Y	Y	Y	Y	N	ENSMUST00000113142_at,ENSMUST00000077772_at,ENSMUST00000027512_at,ENSMUST00000042275_at,ENSMUST00000068681_at,ENSMUST00000027476_at,ENSMUST00000027472_at,ENSMUST00000054674_at,ENSMUST00000067625_at
3055	1	157	10	89160937	2190444	89160937	91791852	-0.02	0.716	0.00	0.40	0.00	0.40	Y	N	N	N	Y	N	Y	Y	N	N	ENSMUST00000067625_at,ENSMUST00000054674_at,ENSMUST00000027512_at,ENSMUST00000077772_at,ENSMUST00000027521_at,ENSMUST00000113142_at,ENSMUST00000042275_at,ENSMUST00000068681_at,ENSMUST00000027476_at,ENSMUST00000027472_at
3076	1	158	2	89366845	6570	89366845	89442633	0.00	0.207	0.00	1.00	0.00	1.00	Y	Y	Y	Y	Y	Y	Y	Y	Y	Y	ENSMUST00000068681_at,ENSMUST00000027476_at
3077	1	158	3	89366845	150106	89366845	89617075	0.00	0.342	0.00	1.00	0.00	1.00	Y	Y	Y	Y	Y	Y	Y	Y	Y	Y	ENSMUST00000027476_at,ENSMUST00000068681_at,ENSMUST00000042275_at
3078	1	158	4	89366845	285801	89366845	89688997	-0.05	0.694	0.00	1.00	0.00	1.00	Y	Y	Y	Y	Y	Y	Y	Y	Y	Y	ENSMUST00000027512_at,ENSMUST00000068681_at,ENSMUST00000027476_at,ENSMUST00000042275_at
3079	1	158	5	89366845	333410	89366845	89741598	-0.03	0.638	0.00	1.00	0.00	1.00	Y	Y	Y	Y	Y	Y	Y	Y	Y	Y	ENSMUST00000068681_at,ENSMUST00000027476_at,ENSMUST00000027512_at,ENSMUST00000042275_at,ENSMUST00000077772_at
3080	1	158	6	89366845	585212	89366845	90115572	-0.02	0.583	0.00	1.00	0.00	1.00	Y	Y	Y	Y	Y	Y	Y	Y	Y	Y	ENSMUST00000027476_at,ENSMUST00000113142_at,ENSMUST00000077772_at,ENSMUST00000068681_at,ENSMUST00000027512_at,ENSMUST00000042275_at
3081	1	158	7	89366845	792841	89366845	90174095	-0.01	0.563	0.00	1.00	0.00	1.00	Y	Y	Y	Y	Y	Y	Y	Y	Y	Y	ENSMUST00000027512_at,ENSMUST00000077772_at,ENSMUST00000042275_at,ENSMUST00000068681_at,ENSMUST00000027476_at,ENSMUST00000054674_at,ENSMUST00000113142_at
3082	1	158	8	89366845	1029601	89366845	90406641	-0.01	0.552	0.00	1.00	0.00	1.00	Y	Y	Y	Y	Y	Y	Y	Y	Y	Y	ENSMUST00000054674_at,ENSMUST00000027476_at,ENSMUST00000113142_at,ENSMUST00000077772_at,ENSMUST00000068681_at,ENSMUST00000027512_at,ENSMUST00000042275_at,ENSMUST00000067625_at
3083	1	158	9	89366845	1984536	89366845	91791852	-0.02	0.707	0.00	0.50	0.00	0.50	Y	N	N	N	Y	N	Y	Y	N	Y	ENSMUST00000027476_at,ENSMUST00000113142_at,ENSMUST00000077772_at,ENSMUST00000068681_at,ENSMUST00000027512_at,ENSMUST00000042275_at,ENSMUST00000027521_at,ENSMUST00000054674_at,ENSMUST00000067625_at
3084	1	158	10	89366845	2457714	89366845	91827751	-0.02	0.688	0.00	0.50	0.00	0.50	Y	N	N	N	Y	N	Y	Y	N	Y	ENSMUST00000027521_at,ENSMUST00000067625_at,ENSMUST00000054674_at,ENSMUST00000113142_at,ENSMUST00000077772_at,ENSMUST00000027512_at,ENSMUST00000027476_at,ENSMUST00000042275_at,ENSMUST00000068681_at,ENSMUST00000036954_at
3104	1	159	2	89373414	143537	89373414	89617075	0.00	0.207	0.00	1.00	0.00	1.00	Y	Y	Y	Y	Y	Y	Y	Y	Y	Y	ENSMUST00000068681_at,ENSMUST00000042275_at
3105	1	159	3	89373414	279232	89373414	89688997	-0.09	0.778	0.00	1.00	0.00	1.00	Y	Y	Y	Y	Y	Y	Y	Y	Y	Y	ENSMUST00000068681_at,ENSMUST00000027512_at,ENSMUST00000042275_at
3106	1	159	4	89373414	326841	89373414	89741598	-0.05	0.694	0.00	1.00	0.00	1.00	Y	Y	Y	Y	Y	Y	Y	Y	Y	Y	ENSMUST00000068681_at,ENSMUST00000077772_at,ENSMUST00000042275_at,ENSMUST00000027512_at
3107	1	159	5	89373414	578643	89373414	90115572	-0.02	0.615	0.00	1.00	0.00	1.00	Y	Y	Y	Y	Y	Y	Y	Y	Y	Y	ENSMUST00000113142_at,ENSMUST00000077772_at,ENSMUST00000027512_at,ENSMUST00000042275_at,ENSMUST00000068681_at
3108	1	159	6	89373414	786272	89373414	90174095	-0.02	0.583	0.00	1.00	0.00	1.00	Y	Y	Y	Y	Y	Y	Y	Y	Y	Y	ENSMUST00000042275_at,ENSMUST00000068681_at,ENSMUST00000077772_at,ENSMUST00000027512_at,ENSMUST00000054674_at,ENSMUST00000113142_at
3109	1	159	7	89373414	1023032	89373414	90406641	-0.01	0.563	0.00	1.00	0.00	1.00	Y	Y	Y	Y	Y	Y	Y	Y	Y	Y	ENSMUST00000067625_at,ENSMUST00000054674_at,ENSMUST00000068681_at,ENSMUST00000042275_at,ENSMUST00000113142_at,ENSMUST00000077772_at,ENSMUST00000027512_at
3110	1	159	8	89373414	1977967	89373414	91791852	-0.03	0.733	0.00	0.50	0.00	0.50	Y	N	N	N	Y	N	Y	Y	N	Y	ENSMUST00000027521_at,ENSMUST00000054674_at,ENSMUST00000067625_at,ENSMUST00000068681_at,ENSMUST00000113142_at,ENSMUST00000077772_at,ENSMUST00000042275_at,ENSMUST00000027512_at
3111	1	159	9	89373414	2451145	89373414	91827751	-0.02	0.707	0.00	0.50	0.00	0.50	Y	N	N	N	Y	N	Y	Y	N	Y	ENSMUST00000068681_at,ENSMUST00000077772_at,ENSMUST00000027512_at,ENSMUST00000042275_at,ENSMUST00000054674_at,ENSMUST00000113142_at,ENSMUST00000067625_at,ENSMUST00000036954_at,ENSMUST00000027521_at
3112	1	159	10	89373414	2727164	89373414	92112863	-0.01	0.606	0.00	0.50	0.00	0.50	Y	N	N	N	Y	N	Y	Y	N	Y	ENSMUST00000027512_at,ENSMUST00000042275_at,ENSMUST00000068681_at,ENSMUST00000065587_at,ENSMUST00000113142_at,ENSMUST00000077772_at,ENSMUST00000054674_at,ENSMUST00000036954_at,ENSMUST00000067625_at,ENSMUST00000027521_at
3132	1	160	2	89516950	135696	89516950	89688997	-0.28	0.890	0.00	1.00	0.00	1.00	Y	Y	Y	Y	Y	Y	Y	Y	Y	Y	ENSMUST00000042275_at,ENSMUST00000027512_at
3133	1	160	3	89516950	183305	89516950	89741598	-0.09	0.778	0.00	1.00	0.00	1.00	Y	Y	Y	Y	Y	Y	Y	Y	Y	Y	ENSMUST00000077772_at,ENSMUST00000027512_at,ENSMUST00000042275_at
3134	1	160	4	89516950	435107	89516950	90115572	-0.04	0.671	0.00	1.00	0.00	1.00	Y	Y	Y	Y	Y	Y	Y	Y	Y	Y	ENSMUST00000113142_at,ENSMUST00000027512_at,ENSMUST00000077772_at,ENSMUST00000042275_at
3135	1	160	5	89516950	642736	89516950	90174095	-0.02	0.615	0.00	1.00	0.00	1.00	Y	Y	Y	Y	Y	Y	Y	Y	Y	Y	ENSMUST00000113142_at,ENSMUST00000077772_at,ENSMUST00000027512_at,ENSMUST00000054674_at,ENSMUST00000042275_at
3136	1	160	6	89516950	879496	89516950	90406641	-0.02	0.583	0.00	1.00	0.00	1.00	Y	Y	Y	Y	Y	Y	Y	Y	Y	Y	ENSMUST00000042275_at,ENSMUST00000027512_at,ENSMUST00000067625_at,ENSMUST00000077772_at,ENSMUST00000054674_at,ENSMUST00000113142_at
3137	1	160	7	89516950	1834431	89516950	91791852	-0.03	0.765	0.00	0.50	0.00	0.50	Y	N	N	N	Y	N	Y	Y	N	Y	ENSMUST00000027521_at,ENSMUST00000067625_at,ENSMUST00000054674_at,ENSMUST00000042275_at,ENSMUST00000113142_at,ENSMUST00000027512_at,ENSMUST00000077772_at
3138	1	160	8	89516950	2307609	89516950	91827751	-0.03	0.733	0.00	0.50	0.00	0.50	Y	N	N	N	Y	N	Y	Y	N	Y	ENSMUST00000036954_at,ENSMUST00000027521_at,ENSMUST00000067625_at,ENSMUST00000054674_at,ENSMUST00000042275_at,ENSMUST00000113142_at,ENSMUST00000027512_at,ENSMUST00000077772_at
3139	1	160	9	89516950	2583628	89516950	92112863	-0.01	0.615	0.00	0.50	0.00	0.50	Y	N	N	N	Y	N	Y	Y	N	Y	ENSMUST00000027512_at,ENSMUST00000077772_at,ENSMUST00000113142_at,ENSMUST00000042275_at,ENSMUST00000054674_at,ENSMUST00000067625_at,ENSMUST00000027521_at,ENSMUST00000036954_at,ENSMUST00000065587_at
3140	1	160	10	89516950	2983124	89516950	92509699	0.01	0.415	0.00	0.50	0.00	0.50	Y	N	N	N	Y	N	Y	Y	N	Y	ENSMUST00000036153_at,ENSMUST00000065587_at,ENSMUST00000036954_at,ENSMUST00000027521_at,ENSMUST00000067625_at,ENSMUST00000054674_at,ENSMUST00000113142_at,ENSMUST00000077772_at,ENSMUST00000027512_at,ENSMUST00000042275_at
3156	1	161	2	89652645	47610	89652645	89741598	0.00	0.207	0.00	1.00	0.00	1.00	Y	Y	Y	Y	Y	Y	Y	Y	Y	Y	ENSMUST00000077772_at,ENSMUST00000027512_at
3157	1	161	3	89652645	299412	89652645	90115572	-0.03	0.694	0.00	1.00	0.00	1.00	Y	Y	Y	Y	Y	Y	Y	Y	Y	Y	ENSMUST00000027512_at,ENSMUST00000077772_at,ENSMUST00000113142_at
3158	1	161	4	89652645	507041	89652645	90174095	-0.02	0.601	0.00	1.00	0.00	1.00	Y	Y	Y	Y	Y	Y	Y	Y	Y	Y	ENSMUST00000113142_at,ENSMUST00000054674_at,ENSMUST00000077772_at,ENSMUST00000027512_at
3159	1	161	5	89652645	743801	89652645	90406641	-0.01	0.547	0.00	1.00	0.00	1.00	Y	Y	Y	Y	Y	Y	Y	Y	Y	Y	ENSMUST00000054674_at,ENSMUST00000077772_at,ENSMUST00000113142_at,ENSMUST00000067625_at,ENSMUST00000027512_at
3160	1	161	6	89652645	1698736	89652645	91791852	-0.04	0.734	0.00	0.50	0.00	0.50	Y	N	N	N	Y	N	Y	Y	N	Y	ENSMUST00000027512_at,ENSMUST00000077772_at,ENSMUST00000067625_at,ENSMUST00000054674_at,ENSMUST00000113142_at,ENSMUST00000027521_at
3161	1	161	7	89652645	2171914	89652645	91827751	-0.03	0.699	0.00	0.50	0.00	0.50	Y	N	N	N	Y	N	Y	Y	N	Y	ENSMUST00000067625_at,ENSMUST00000054674_at,ENSMUST00000027512_at,ENSMUST00000113142_at,ENSMUST00000077772_at,ENSMUST00000036954_at,ENSMUST00000027521_at
3162	1	161	8	89652645	2447933	89652645	92112863	-0.01	0.558	0.00	0.50	0.00	0.50	Y	N	N	N	Y	N	Y	Y	N	Y	ENSMUST00000067625_at,ENSMUST00000027512_at,ENSMUST00000054674_at,ENSMUST00000077772_at,ENSMUST00000113142_at,ENSMUST00000065587_at,ENSMUST00000027521_at,ENSMUST00000036954_at
3163	1	161	9	89652645	2847429	89652645	92509699	0.01	0.395	0.00	0.50	0.00	0.50	Y	N	N	N	Y	N	Y	Y	N	Y	ENSMUST00000036153_at,ENSMUST00000065587_at,ENSMUST00000036954_at,ENSMUST00000027521_at,ENSMUST00000067625_at,ENSMUST00000027512_at,ENSMUST00000054674_at,ENSMUST00000077772_at,ENSMUST00000113142_at
3164	1	161	10	89652645	3010790	89652645	92740529	0.04	0.184	0.00	0.50	0.00	0.50	Y	N	N	N	Y	N	Y	Y	N	Y	ENSMUST00000054674_at,ENSMUST00000027512_at,ENSMUST00000113142_at,ENSMUST00000077772_at,ENSMUST00000036954_at,ENSMUST00000027521_at,ENSMUST00000067625_at,ENSMUST00000036153_at,ENSMUST00000065587_at,ENSMUST00000097653_at
3181	1	162	2	89700254	251803	89700254	90115572	0.00	0.207	0.00	1.00	0.00	1.00	Y	Y	Y	Y	Y	Y	Y	Y	Y	Y	ENSMUST00000077772_at,ENSMUST00000113142_at
3182	1	162	3	89700254	459432	89700254	90174095	0.00	0.342	0.00	1.00	0.00	1.00	Y	Y	Y	Y	Y	Y	Y	Y	Y	Y	ENSMUST00000054674_at,ENSMUST00000113142_at,ENSMUST00000077772_at
3183	1	162	4	89700254	696192	89700254	90406641	0.00	0.407	0.00	1.00	0.00	1.00	Y	Y	Y	Y	Y	Y	Y	Y	Y	Y	ENSMUST00000113142_at,ENSMUST00000077772_at,ENSMUST00000054674_at,ENSMUST00000067625_at
3184	1	162	5	89700254	1651127	89700254	91791852	0.00	0.521	0.00	0.50	0.00	0.50	Y	N	N	N	Y	N	Y	Y	N	Y	ENSMUST00000027521_at,ENSMUST00000054674_at,ENSMUST00000113142_at,ENSMUST00000067625_at,ENSMUST00000077772_at
3185	1	162	6	89700254	2124305	89700254	91827751	0.00	0.496	0.00	0.50	0.00	0.50	Y	N	N	N	Y	N	Y	Y	N	Y	ENSMUST00000036954_at,ENSMUST00000113142_at,ENSMUST00000027521_at,ENSMUST00000054674_at,ENSMUST00000067625_at,ENSMUST00000077772_at
3186	1	162	7	89700254	2400324	89700254	92112863	0.01	0.386	0.00	0.50	0.00	0.50	Y	N	N	N	Y	N	Y	Y	N	Y	ENSMUST00000113142_at,ENSMUST00000077772_at,ENSMUST00000065587_at,ENSMUST00000067625_at,ENSMUST00000054674_at,ENSMUST00000027521_at,ENSMUST00000036954_at
3187	1	162	8	89700254	2799820	89700254	92509699	0.03	0.281	0.00	0.50	0.00	0.50	Y	N	N	N	Y	N	Y	Y	N	Y	ENSMUST00000054674_at,ENSMUST00000113142_at,ENSMUST00000077772_at,ENSMUST00000027521_at,ENSMUST00000067625_at,ENSMUST00000036954_at,ENSMUST00000036153_at,ENSMUST00000065587_at
3188	1	162	9	89700254	2963181	89700254	92740529	0.06	0.136	0.00	0.50	0.00	0.50	Y	N	N	N	Y	N	Y	Y	N	Y	ENSMUST00000036153_at,ENSMUST00000065587_at,ENSMUST00000036954_at,ENSMUST00000027521_at,ENSMUST00000067625_at,ENSMUST00000077772_at,ENSMUST00000054674_at,ENSMUST00000113142_at,ENSMUST00000097653_at
3189	1	162	10	89700254	3154458	89700254	92866041	0.05	0.160	0.00	0.50	0.00	0.50	Y	N	N	N	Y	N	Y	Y	N	Y	ENSMUST00000097653_at,ENSMUST00000036153_at,ENSMUST00000065587_at,ENSMUST00000067625_at,ENSMUST00000036954_at,ENSMUST00000027521_at,ENSMUST00000027529_at,ENSMUST00000054674_at,ENSMUST00000113142_at,ENSMUST00000077772_at
3206	1	163	2	89952056	207630	89952056	90174095	0.00	0.207	0.00	1.00	0.00	1.00	Y	Y	Y	Y	Y	Y	Y	Y	Y	Y	ENSMUST00000054674_at,ENSMUST00000113142_at
3207	1	163	3	89952056	444390	89952056	90406641	0.00	0.342	0.00	1.00	0.00	1.00	Y	Y	Y	Y	Y	Y	Y	Y	Y	Y	ENSMUST00000067625_at,ENSMUST00000054674_at,ENSMUST00000113142_at
3208	1	163	4	89952056	1399325	89952056	91791852	-0.01	0.573	0.00	0.50	0.00	0.50	Y	N	N	N	Y	N	Y	Y	N	Y	ENSMUST00000027521_at,ENSMUST00000067625_at,ENSMUST00000054674_at,ENSMUST00000113142_at
3209	1	163	5	89952056	1872503	89952056	91827751	0.00	0.521	0.00	0.50	0.00	0.50	Y	N	N	N	Y	N	Y	Y	N	Y	ENSMUST00000036954_at,ENSMUST00000027521_at,ENSMUST00000067625_at,ENSMUST00000113142_at,ENSMUST00000054674_at
3210	1	163	6	89952056	2148522	89952056	92112863	0.01	0.367	0.00	0.50	0.00	0.50	Y	N	N	N	Y	N	Y	Y	N	Y	ENSMUST00000036954_at,ENSMUST00000067625_at,ENSMUST00000113142_at,ENSMUST00000027521_at,ENSMUST00000065587_at,ENSMUST00000054674_at
3211	1	163	7	89952056	2548018	89952056	92509699	0.03	0.253	0.00	0.50	0.00	0.50	Y	N	N	N	Y	N	Y	Y	N	Y	ENSMUST00000113142_at,ENSMUST00000036153_at,ENSMUST00000054674_at,ENSMUST00000065587_at,ENSMUST00000036954_at,ENSMUST00000067625_at,ENSMUST00000027521_at
3212	1	163	8	89952056	2711379	89952056	92740529	0.08	0.111	0.00	0.50	0.00	0.50	Y	N	N	N	Y	N	Y	Y	N	Y	ENSMUST00000113142_at,ENSMUST00000027521_at,ENSMUST00000067625_at,ENSMUST00000054674_at,ENSMUST00000065587_at,ENSMUST00000036954_at,ENSMUST00000097653_at,ENSMUST00000036153_at
3213	1	163	9	89952056	2902656	89952056	92866041	0.06	0.136	0.00	0.50	0.00	0.50	Y	N	N	N	Y	N	Y	Y	N	Y	ENSMUST00000027521_at,ENSMUST00000067625_at,ENSMUST00000054674_at,ENSMUST00000113142_at,ENSMUST00000065587_at,ENSMUST00000036954_at,ENSMUST00000027529_at,ENSMUST00000097653_at,ENSMUST00000036153_at
3214	1	163	10	89952056	2943325	89952056	93025485	0.05	0.160	0.00	0.50	0.00	0.50	Y	N	N	N	Y	N	Y	Y	N	Y	ENSMUST00000068116_at,ENSMUST00000027529_at,ENSMUST00000036153_at,ENSMUST00000097653_at,ENSMUST00000065587_at,ENSMUST00000113142_at,ENSMUST00000036954_at,ENSMUST00000027521_at,ENSMUST00000054674_at,ENSMUST00000067625_at
3231	1	164	2	90159685	236761	90159685	90406641	0.00	0.207	0.00	1.00	0.00	1.00	Y	Y	Y	Y	Y	Y	Y	Y	Y	Y	ENSMUST00000067625_at,ENSMUST00000054674_at
3232	1	164	3	90159685	1191696	90159685	91791852	0.00	0.342	0.00	0.50	0.00	0.50	Y	N	N	N	Y	N	Y	Y	N	Y	ENSMUST00000027521_at,ENSMUST00000054674_at,ENSMUST00000067625_at
3233	1	164	4	90159685	1664874	90159685	91827751	0.00	0.407	0.00	0.50	0.00	0.50	Y	N	N	N	Y	N	Y	Y	N	Y	ENSMUST00000054674_at,ENSMUST00000036954_at,ENSMUST00000067625_at,ENSMUST00000027521_at
3234	1	164	5	90159685	1940893	90159685	92112863	0.02	0.337	0.00	0.50	0.00	0.50	Y	N	N	N	Y	N	Y	Y	N	Y	ENSMUST00000027521_at,ENSMUST00000067625_at,ENSMUST00000054674_at,ENSMUST00000036954_at,ENSMUST00000065587_at
3235	1	164	6	90159685	2340389	90159685	92509699	0.00	0.489	0.00	0.50	0.00	0.50	Y	N	N	N	Y	N	Y	Y	N	Y	ENSMUST00000036153_at,ENSMUST00000065587_at,ENSMUST00000036954_at,ENSMUST00000027521_at,ENSMUST00000067625_at,ENSMUST00000054674_at
3236	1	164	7	90159685	2503750	90159685	92740529	0.03	0.267	0.00	0.50	0.00	0.50	Y	N	N	N	Y	N	Y	Y	N	Y	ENSMUST00000054674_at,ENSMUST00000036954_at,ENSMUST00000027521_at,ENSMUST00000067625_at,ENSMUST00000036153_at,ENSMUST00000065587_at,ENSMUST00000097653_at
3237	1	164	8	90159685	2695027	90159685	92866041	0.02	0.293	0.00	0.50	0.00	0.50	Y	N	N	N	Y	N	Y	Y	N	Y	ENSMUST00000027529_at,ENSMUST00000097653_at,ENSMUST00000036153_at,ENSMUST00000065587_at,ENSMUST00000036954_at,ENSMUST00000027521_at,ENSMUST00000067625_at,ENSMUST00000054674_at
3238	1	164	9	90159685	2735696	90159685	93025485	0.02	0.317	0.00	0.50	0.00	0.50	Y	N	N	N	Y	N	Y	Y	N	Y	ENSMUST00000054674_at,ENSMUST00000068116_at,ENSMUST00000067625_at,ENSMUST00000097653_at,ENSMUST00000027521_at,ENSMUST00000036153_at,ENSMUST00000065587_at,ENSMUST00000036954_at,ENSMUST00000027529_at
3239	1	164	10	90159685	2916943	90159685	93120255	-0.01	0.594	0.00	0.50	0.00	0.50	Y	N	N	N	Y	N	Y	Y	N	Y	ENSMUST00000027521_at,ENSMUST00000036954_at,ENSMUST00000067625_at,ENSMUST00000054674_at,ENSMUST00000097653_at,ENSMUST00000036153_at,ENSMUST00000065587_at,ENSMUST00000027529_at,ENSMUST00000097648_at,ENSMUST00000068116_at
3255	1	165	2	90396445	954936	90396445	91791852	0.00	0.207	0.00	0.50	0.00	0.50	Y	N	N	N	Y	N	Y	Y	N	Y	ENSMUST00000027521_at,ENSMUST00000067625_at
3256	1	165	3	90396445	1428114	90396445	91827751	0.00	0.342	0.00	0.50	0.00	0.50	Y	N	N	N	Y	N	Y	Y	N	Y	ENSMUST00000067625_at,ENSMUST00000027521_at,ENSMUST00000036954_at
3257	1	165	4	90396445	1704133	90396445	92112863	0.04	0.301	0.00	0.50	0.00	0.50	Y	N	N	N	Y	N	Y	Y	N	Y	ENSMUST00000065587_at,ENSMUST00000036954_at,ENSMUST00000027521_at,ENSMUST00000067625_at
3258	1	165	5	90396445	2103629	90396445	92509699	0.00	0.513	0.00	0.50	0.00	0.50	Y	N	N	N	Y	N	Y	Y	N	Y	ENSMUST00000067625_at,ENSMUST00000036954_at,ENSMUST00000027521_at,ENSMUST00000065587_at,ENSMUST00000036153_at
3259	1	165	6	90396445	2266990	90396445	92740529	0.04	0.234	0.00	0.50	0.00	0.50	Y	N	N	N	Y	N	Y	Y	N	Y	ENSMUST00000036954_at,ENSMUST00000027521_at,ENSMUST00000067625_at,ENSMUST00000036153_at,ENSMUST00000065587_at,ENSMUST00000097653_at
3260	1	165	7	90396445	2458267	90396445	92866041	0.03	0.267	0.00	0.50	0.00	0.50	Y	N	N	N	Y	N	Y	Y	N	Y	ENSMUST00000065587_at,ENSMUST00000036954_at,ENSMUST00000027521_at,ENSMUST00000067625_at,ENSMUST00000027529_at,ENSMUST00000097653_at,ENSMUST00000036153_at
3261	1	165	8	90396445	2498936	90396445	93025485	0.02	0.293	0.00	0.50	0.00	0.50	Y	N	N	N	Y	N	Y	Y	N	Y	ENSMUST00000036153_at,ENSMUST00000065587_at,ENSMUST00000097653_at,ENSMUST00000036954_at,ENSMUST00000027529_at,ENSMUST00000027521_at,ENSMUST00000067625_at,ENSMUST00000068116_at
3262	1	165	9	90396445	2680183	90396445	93120255	-0.01	0.602	0.00	0.50	0.00	0.50	Y	N	N	N	Y	N	Y	Y	N	Y	ENSMUST00000027521_at,ENSMUST00000067625_at,ENSMUST00000036153_at,ENSMUST00000065587_at,ENSMUST00000036954_at,ENSMUST00000097653_at,ENSMUST00000097648_at,ENSMUST00000068116_at,ENSMUST00000027529_at
3263	1	165	10	90396445	2875539	90396445	93295360	0.02	0.287	0.00	0.50	0.00	0.50	Y	N	N	N	Y	N	Y	Y	N	Y	ENSMUST00000036153_at,ENSMUST00000065587_at,ENSMUST00000036954_at,ENSMUST00000027521_at,ENSMUST00000067625_at,ENSMUST00000068116_at,ENSMUST00000027529_at,ENSMUST00000097653_at,ENSMUST00000097648_at,ENSMUST00000113031_at
3279	1	166	2	91351380	473179	91351380	91827751	0.00	0.207	0.00	0.50	0.00	0.50	Y	N	N	N	Y	N	Y	Y	N	Y	ENSMUST00000027521_at,ENSMUST00000036954_at
3280	1	166	3	91351380	749198	91351380	92112863	0.08	0.241	0.00	0.50	0.00	0.50	Y	N	N	N	Y	N	Y	Y	N	Y	ENSMUST00000027521_at,ENSMUST00000065587_at,ENSMUST00000036954_at
3281	1	166	4	91351380	1148694	91351380	92509699	0.00	0.565	0.00	0.50	0.00	0.50	Y	N	N	N	Y	N	Y	Y	N	Y	ENSMUST00000065587_at,ENSMUST00000036954_at,ENSMUST00000027521_at,ENSMUST00000036153_at
3282	1	166	5	91351380	1312055	91351380	92740529	0.07	0.194	0.00	0.50	0.00	0.50	Y	N	N	N	Y	N	Y	Y	N	Y	ENSMUST00000097653_at,ENSMUST00000065587_at,ENSMUST00000036153_at,ENSMUST00000036954_at,ENSMUST00000027521_at
3283	1	166	6	91351380	1503332	91351380	92866041	0.04	0.234	0.00	0.50	0.00	0.50	Y	N	N	N	Y	N	Y	Y	N	Y	ENSMUST00000036954_at,ENSMUST00000027521_at,ENSMUST00000027529_at,ENSMUST00000097653_at,ENSMUST00000065587_at,ENSMUST00000036153_at
3284	1	166	7	91351380	1544001	91351380	93025485	0.03	0.267	0.00	0.50	0.00	0.50	Y	N	N	N	Y	N	Y	Y	N	Y	ENSMUST00000068116_at,ENSMUST00000027529_at,ENSMUST00000036153_at,ENSMUST00000097653_at,ENSMUST00000065587_at,ENSMUST00000027521_at,ENSMUST00000036954_at
3285	1	166	8	91351380	1725248	91351380	93120255	-0.01	0.614	0.00	0.50	0.00	0.50	Y	N	N	N	Y	N	Y	Y	N	Y	ENSMUST00000065587_at,ENSMUST00000036153_at,ENSMUST00000097653_at,ENSMUST00000036954_at,ENSMUST00000027521_at,ENSMUST00000027529_at,ENSMUST00000068116_at,ENSMUST00000097648_at
3286	1	166	9	91351380	1920604	91351380	93295360	0.03	0.263	0.00	0.50	0.00	0.50	Y	N	N	N	Y	N	Y	Y	N	Y	ENSMUST00000068116_at,ENSMUST00000097653_at,ENSMUST00000097648_at,ENSMUST00000027529_at,ENSMUST00000036153_at,ENSMUST00000065587_at,ENSMUST00000036954_at,ENSMUST00000027521_at,ENSMUST00000113031_at
3287	1	166	10	91351380	1956680	91351380	93309799	0.05	0.163	0.00	0.50	0.00	0.50	Y	N	N	N	Y	N	Y	Y	N	Y	ENSMUST00000036153_at,ENSMUST00000065587_at,ENSMUST00000036954_at,ENSMUST00000027521_at,ENSMUST00000086851_at,ENSMUST00000097653_at,ENSMUST00000113031_at,ENSMUST00000097648_at,ENSMUST00000027529_at,ENSMUST00000068116_at
3303	1	167	2	91824558	276020	91824558	92112863	0.00	0.207	0.00	0.50	0.00	0.50	Y	N	N	N	Y	N	Y	Y	N	Y	ENSMUST00000036954_at,ENSMUST00000065587_at
3304	1	167	3	91824558	675516	91824558	92509699	-0.04	0.708	0.00	0.50	0.00	0.50	Y	N	N	N	Y	N	Y	Y	N	Y	ENSMUST00000036153_at,ENSMUST00000065587_at,ENSMUST00000036954_at
3305	1	167	4	91824558	838877	91824558	92740529	0.12	0.127	0.00	0.50	0.00	0.50	Y	N	N	N	Y	N	Y	Y	N	Y	ENSMUST00000065587_at,ENSMUST00000036954_at,ENSMUST00000097653_at,ENSMUST00000036153_at
3306	1	167	5	91824558	1030154	91824558	92866041	0.07	0.177	0.00	0.50	0.00	0.50	Y	N	N	N	Y	N	Y	Y	N	Y	ENSMUST00000036954_at,ENSMUST00000036153_at,ENSMUST00000065587_at,ENSMUST00000097653_at,ENSMUST00000027529_at
3307	1	167	6	91824558	1070823	91824558	93025485	0.05	0.218	0.00	0.50	0.00	0.50	Y	N	N	N	Y	N	Y	Y	N	Y	ENSMUST00000097653_at,ENSMUST00000036153_at,ENSMUST00000065587_at,ENSMUST00000036954_at,ENSMUST00000027529_at,ENSMUST00000068116_at
3308	1	167	7	91824558	1252070	91824558	93120255	-0.03	0.709	0.00	0.50	0.00	0.50	Y	N	N	N	Y	N	Y	Y	N	Y	ENSMUST00000036153_at,ENSMUST00000065587_at,ENSMUST00000036954_at,ENSMUST00000097648_at,ENSMUST00000097653_at,ENSMUST00000027529_at,ENSMUST00000068116_at
3309	1	167	8	91824558	1447426	91824558	93295360	0.02	0.299	0.00	0.50	0.00	0.50	Y	N	N	N	Y	N	Y	Y	N	Y	ENSMUST00000097653_at,ENSMUST00000036153_at,ENSMUST00000065587_at,ENSMUST00000027529_at,ENSMUST00000036954_at,ENSMUST00000097648_at,ENSMUST00000068116_at,ENSMUST00000113031_at
3310	1	167	9	91824558	1483502	91824558	93309799	0.04	0.204	0.00	0.50	0.00	0.50	Y	N	N	N	Y	N	Y	Y	N	Y	ENSMUST00000068116_at,ENSMUST00000097653_at,ENSMUST00000027529_at,ENSMUST00000036153_at,ENSMUST00000065587_at,ENSMUST00000036954_at,ENSMUST00000097648_at,ENSMUST00000086851_at,ENSMUST00000113031_at
3311	1	167	10	91824558	1488003	91824558	93355907	0.04	0.175	0.00	0.50	0.00	0.50	Y	N	N	N	Y	N	Y	Y	N	Y	ENSMUST00000027529_at,ENSMUST00000097653_at,ENSMUST00000036153_at,ENSMUST00000065587_at,ENSMUST00000036954_at,ENSMUST00000068116_at,ENSMUST00000069620_at,ENSMUST00000086851_at,ENSMUST00000097648_at,ENSMUST00000113031_at
3326	1	168	2	92100577	399497	92100577	92509699	-0.13	0.846	0.00	1.00	0.00	1.00	Y	Y	Y	Y	Y	Y	Y	Y	Y	Y	ENSMUST00000065587_at,ENSMUST00000036153_at
3327	1	168	3	92100577	562858	92100577	92740529	0.24	0.071	0.00	1.00	0.00	1.00	Y	Y	Y	Y	Y	Y	Y	Y	Y	Y	ENSMUST00000097653_at,ENSMUST00000065587_at,ENSMUST00000036153_at
3328	1	168	4	92100577	754135	92100577	92866041	0.12	0.127	0.00	1.00	0.00	1.00	Y	Y	Y	Y	Y	Y	Y	Y	Y	Y	ENSMUST00000065587_at,ENSMUST00000097653_at,ENSMUST00000036153_at,ENSMUST00000027529_at
3329	1	168	5	92100577	794804	92100577	93025485	0.07	0.177	0.00	1.00	0.00	1.00	Y	Y	Y	Y	Y	Y	Y	Y	Y	Y	ENSMUST00000027529_at,ENSMUST00000097653_at,ENSMUST00000036153_at,ENSMUST00000065587_at,ENSMUST00000068116_at
3330	1	168	6	92100577	976051	92100577	93120255	-0.04	0.745	0.00	1.00	0.00	1.00	Y	Y	Y	Y	Y	Y	Y	Y	Y	Y	ENSMUST00000097648_at,ENSMUST00000065587_at,ENSMUST00000097653_at,ENSMUST00000036153_at,ENSMUST00000068116_at,ENSMUST00000027529_at
3331	1	168	7	92100577	1171407	92100577	93295360	0.03	0.273	0.00	1.00	0.00	1.00	Y	Y	Y	Y	Y	Y	Y	Y	Y	Y	ENSMUST00000097653_at,ENSMUST00000036153_at,ENSMUST00000065587_at,ENSMUST00000068116_at,ENSMUST00000027529_at,ENSMUST00000113031_at,ENSMUST00000097648_at
3332	1	168	8	92100577	1207483	92100577	93309799	0.05	0.177	0.00	1.00	0.00	1.00	Y	Y	Y	Y	Y	Y	Y	Y	Y	Y	ENSMUST00000068116_at,ENSMUST00000097648_at,ENSMUST00000027529_at,ENSMUST00000097653_at,ENSMUST00000036153_at,ENSMUST00000065587_at,ENSMUST00000086851_at,ENSMUST00000113031_at
3333	1	168	9	92100577	1211984	92100577	93355907	0.05	0.150	0.00	1.00	0.00	1.00	Y	Y	Y	Y	Y	Y	Y	Y	Y	Y	ENSMUST00000027529_at,ENSMUST00000068116_at,ENSMUST00000097653_at,ENSMUST00000036153_at,ENSMUST00000065587_at,ENSMUST00000086851_at,ENSMUST00000097648_at,ENSMUST00000113031_at,ENSMUST00000069620_at
3334	1	168	10	92100577	1597461	92100577	93744605	0.04	0.175	0.00	0.80	0.00	0.80	Y	Y	Y	N	Y	Y	Y	N	Y	Y	ENSMUST00000113031_at,ENSMUST00000097648_at,ENSMUST00000086851_at,ENSMUST00000068116_at,ENSMUST00000007949_at,ENSMUST00000027529_at,ENSMUST00000069620_at,ENSMUST00000097653_at,ENSMUST00000036153_at,ENSMUST00000065587_at
3348	1	169	2	92500073	163362	92500073	92740529	0.60	0.043	0.58	1.00	0.58	1.00	Y	Y	Y	Y	Y	Y	Y	Y	Y	Y	ENSMUST00000097653_at,ENSMUST00000036153_at
3349	1	169	3	92500073	354639	92500073	92866041	0.20	0.105	0.00	1.00	0.00	1.00	Y	Y	Y	Y	Y	Y	Y	Y	Y	Y	ENSMUST00000027529_at,ENSMUST00000097653_at,ENSMUST00000036153_at
3350	1	169	4	92500073	395308	92500073	93025485	0.10	0.163	0.00	1.00	0.00	1.00	Y	Y	Y	Y	Y	Y	Y	Y	Y	Y	ENSMUST00000036153_at,ENSMUST00000068116_at,ENSMUST00000097653_at,ENSMUST00000027529_at
3351	1	169	5	92500073	576555	92500073	93120255	-0.09	0.909	0.00	1.00	0.00	1.00	Y	Y	Y	Y	Y	Y	Y	Y	Y	Y	ENSMUST00000027529_at,ENSMUST00000097653_at,ENSMUST00000036153_at,ENSMUST00000068116_at,ENSMUST00000097648_at
3352	1	169	6	92500073	771911	92500073	93295360	-0.01	0.511	0.00	1.00	0.00	1.00	Y	Y	Y	Y	Y	Y	Y	Y	Y	Y	ENSMUST00000113031_at,ENSMUST00000027529_at,ENSMUST00000097648_at,ENSMUST00000097653_at,ENSMUST00000036153_at,ENSMUST00000068116_at
3353	1	169	7	92500073	807987	92500073	93309799	0.02	0.349	0.00	1.00	0.00	1.00	Y	Y	Y	Y	Y	Y	Y	Y	Y	Y	ENSMUST00000036153_at,ENSMUST00000097653_at,ENSMUST00000027529_at,ENSMUST00000068116_at,ENSMUST00000097648_at,ENSMUST00000086851_at,ENSMUST00000113031_at
3354	1	169	8	92500073	812488	92500073	93355907	0.03	0.276	0.00	1.00	0.00	1.00	Y	Y	Y	Y	Y	Y	Y	Y	Y	Y	ENSMUST00000069620_at,ENSMUST00000086851_at,ENSMUST00000113031_at,ENSMUST00000097648_at,ENSMUST00000036153_at,ENSMUST00000068116_at,ENSMUST00000027529_at,ENSMUST00000097653_at
3355	1	169	9	92500073	1197965	92500073	93744605	0.02	0.302	0.00	0.80	0.00	0.80	Y	Y	Y	N	Y	Y	Y	N	Y	Y	ENSMUST00000086851_at,ENSMUST00000113031_at,ENSMUST00000036153_at,ENSMUST00000097648_at,ENSMUST00000068116_at,ENSMUST00000097653_at,ENSMUST00000027529_at,ENSMUST00000007949_at,ENSMUST00000069620_at
3356	1	169	10	92500073	2033649	92500073	94537141	0.03	0.211	0.00	0.80	0.00	0.80	Y	Y	Y	N	Y	Y	Y	N	Y	Y	ENSMUST00000086851_at,ENSMUST00000113031_at,ENSMUST00000097648_at,ENSMUST00000007949_at,ENSMUST00000027529_at,ENSMUST00000069620_at,ENSMUST00000068116_at,ENSMUST00000036153_at,ENSMUST00000112999_at,ENSMUST00000097653_at
3369	1	170	2	92663434	191278	92663434	92866041	0.00	0.207	0.00	1.00	0.00	1.00	Y	Y	Y	Y	Y	Y	Y	Y	Y	Y	ENSMUST00000097653_at,ENSMUST00000027529_at
3370	1	170	3	92663434	231947	92663434	93025485	0.00	0.342	0.00	1.00	0.00	1.00	Y	Y	Y	Y	Y	Y	Y	Y	Y	Y	ENSMUST00000068116_at,ENSMUST00000027529_at,ENSMUST00000097653_at
3371	1	170	4	92663434	413194	92663434	93120255	-0.13	0.920	0.00	1.00	0.00	1.00	Y	Y	Y	Y	Y	Y	Y	Y	Y	Y	ENSMUST00000068116_at,ENSMUST00000027529_at,ENSMUST00000097653_at,ENSMUST00000097648_at
3372	1	170	5	92663434	608550	92663434	93295360	-0.04	0.720	0.00	1.00	0.00	1.00	Y	Y	Y	Y	Y	Y	Y	Y	Y	Y	ENSMUST00000097653_at,ENSMUST00000027529_at,ENSMUST00000113031_at,ENSMUST00000068116_at,ENSMUST00000097648_at
3373	1	170	6	92663434	644626	92663434	93309799	0.02	0.352	0.00	1.00	0.00	1.00	Y	Y	Y	Y	Y	Y	Y	Y	Y	Y	ENSMUST00000068116_at,ENSMUST00000027529_at,ENSMUST00000097653_at,ENSMUST00000086851_at,ENSMUST00000113031_at,ENSMUST00000097648_at
3374	1	170	7	92663434	649127	92663434	93355907	0.00	0.425	0.00	1.00	0.00	1.00	Y	Y	Y	Y	Y	Y	Y	Y	Y	Y	ENSMUST00000069620_at,ENSMUST00000086851_at,ENSMUST00000113031_at,ENSMUST00000097648_at,ENSMUST00000068116_at,ENSMUST00000027529_at,ENSMUST00000097653_at
3375	1	170	8	92663434	1034604	92663434	93744605	0.00	0.437	0.00	0.80	0.00	0.80	Y	Y	Y	N	Y	Y	Y	N	Y	Y	ENSMUST00000097653_at,ENSMUST00000027529_at,ENSMUST00000097648_at,ENSMUST00000068116_at,ENSMUST00000007949_at,ENSMUST00000069620_at,ENSMUST00000113031_at,ENSMUST00000086851_at
3376	1	170	9	92663434	1870288	92663434	94537141	0.02	0.306	0.00	0.80	0.00	0.80	Y	Y	Y	N	Y	Y	Y	N	Y	Y	ENSMUST00000069620_at,ENSMUST00000086851_at,ENSMUST00000113031_at,ENSMUST00000097653_at,ENSMUST00000097648_at,ENSMUST00000068116_at,ENSMUST00000027529_at,ENSMUST00000112999_at,ENSMUST00000007949_at
3377	1	170	10	92663434	2064788	92663434	94756775	0.02	0.300	0.00	0.80	0.00	0.80	Y	Y	Y	N	Y	Y	Y	N	Y	Y	ENSMUST00000097653_at,ENSMUST00000027529_at,ENSMUST00000045970_at,ENSMUST00000113031_at,ENSMUST00000097648_at,ENSMUST00000068116_at,ENSMUST00000086851_at,ENSMUST00000112999_at,ENSMUST00000007949_at,ENSMUST00000069620_at
3390	1	171	2	92854711	40670	92854711	93025485	0.00	0.207	0.00	1.00	0.00	1.00	Y	Y	Y	Y	Y	Y	Y	Y	Y	Y	ENSMUST00000027529_at,ENSMUST00000068116_at
3391	1	171	3	92854711	221917	92854711	93120255	0.00	0.342	0.00	1.00	0.00	1.00	Y	Y	Y	Y	Y	Y	Y	Y	Y	Y	ENSMUST00000097648_at,ENSMUST00000068116_at,ENSMUST00000027529_at
3392	1	171	4	92854711	417273	92854711	93295360	-0.06	0.738	0.00	1.00	0.00	1.00	Y	Y	Y	Y	Y	Y	Y	Y	Y	Y	ENSMUST00000027529_at,ENSMUST00000113031_at,ENSMUST00000097648_at,ENSMUST00000068116_at
3393	1	171	5	92854711	453349	92854711	93309799	0.04	0.290	0.00	1.00	0.00	1.00	Y	Y	Y	Y	Y	Y	Y	Y	Y	Y	ENSMUST00000086851_at,ENSMUST00000027529_at,ENSMUST00000113031_at,ENSMUST00000097648_at,ENSMUST00000068116_at
3394	1	171	6	92854711	457850	92854711	93355907	-0.02	0.604	0.00	1.00	0.00	1.00	Y	Y	Y	Y	Y	Y	Y	Y	Y	Y	ENSMUST00000069620_at,ENSMUST00000086851_at,ENSMUST00000113031_at,ENSMUST00000068116_at,ENSMUST00000027529_at,ENSMUST00000097648_at
3395	1	171	7	92854711	843327	92854711	93744605	-0.01	0.582	0.00	0.80	0.00	0.80	Y	Y	Y	N	Y	Y	Y	N	Y	Y	ENSMUST00000027529_at,ENSMUST00000068116_at,ENSMUST00000097648_at,ENSMUST00000069620_at,ENSMUST00000086851_at,ENSMUST00000113031_at,ENSMUST00000007949_at
3396	1	171	8	92854711	1679011	92854711	94537141	0.00	0.460	0.00	0.80	0.00	0.80	Y	Y	Y	N	Y	Y	Y	N	Y	Y	ENSMUST00000069620_at,ENSMUST00000112999_at,ENSMUST00000086851_at,ENSMUST00000113031_at,ENSMUST00000097648_at,ENSMUST00000027529_at,ENSMUST00000068116_at,ENSMUST00000007949_at
3397	1	171	9	92854711	1873511	92854711	94756775	0.00	0.436	0.00	0.80	0.00	0.80	Y	Y	Y	N	Y	Y	Y	N	Y	Y	ENSMUST00000097648_at,ENSMUST00000113031_at,ENSMUST00000068116_at,ENSMUST00000027529_at,ENSMUST00000086851_at,ENSMUST00000045970_at,ENSMUST00000112999_at,ENSMUST00000069620_at,ENSMUST00000007949_at
3398	1	171	10	92854711	1953271	92854711	94817156	0.04	0.198	0.00	0.80	0.00	0.80	Y	Y	Y	N	Y	Y	Y	N	Y	Y	ENSMUST00000027487_at,ENSMUST00000027529_at,ENSMUST00000045970_at,ENSMUST00000112999_at,ENSMUST00000068116_at,ENSMUST00000097648_at,ENSMUST00000007949_at,ENSMUST00000069620_at,ENSMUST00000113031_at,ENSMUST00000086851_at
3411	1	172	2	92895380	181248	92895380	93120255	0.00	0.207	0.00	1.00	0.00	1.00	Y	Y	Y	Y	Y	Y	Y	Y	Y	Y	ENSMUST00000097648_at,ENSMUST00000068116_at
3412	1	172	3	92895380	376604	92895380	93295360	-0.12	0.816	0.00	1.00	0.00	1.00	Y	Y	Y	Y	Y	Y	Y	Y	Y	Y	ENSMUST00000097648_at,ENSMUST00000068116_at,ENSMUST00000113031_at
3413	1	172	4	92895380	412680	92895380	93309799	0.06	0.251	0.00	1.00	0.00	1.00	Y	Y	Y	Y	Y	Y	Y	Y	Y	Y	ENSMUST00000086851_at,ENSMUST00000113031_at,ENSMUST00000097648_at,ENSMUST00000068116_at
3414	1	172	5	92895380	417181	92895380	93355907	-0.03	0.639	0.00	1.00	0.00	1.00	Y	Y	Y	Y	Y	Y	Y	Y	Y	Y	ENSMUST00000069620_at,ENSMUST00000086851_at,ENSMUST00000113031_at,ENSMUST00000097648_at,ENSMUST00000068116_at
3415	1	172	6	92895380	802658	92895380	93744605	-0.02	0.604	0.00	0.80	0.00	0.80	Y	Y	Y	N	Y	Y	Y	N	Y	Y	ENSMUST00000097648_at,ENSMUST00000068116_at,ENSMUST00000086851_at,ENSMUST00000113031_at,ENSMUST00000007949_at,ENSMUST00000069620_at
3416	1	172	7	92895380	1638342	92895380	94537141	0.00	0.451	0.00	0.80	0.00	0.80	Y	Y	Y	N	Y	Y	Y	N	Y	Y	ENSMUST00000068116_at,ENSMUST00000113031_at,ENSMUST00000097648_at,ENSMUST00000069620_at,ENSMUST00000086851_at,ENSMUST00000007949_at,ENSMUST00000112999_at
3417	1	172	8	92895380	1832842	92895380	94756775	0.00	0.424	0.00	0.80	0.00	0.80	Y	Y	Y	N	Y	Y	Y	N	Y	Y	ENSMUST00000097648_at,ENSMUST00000113031_at,ENSMUST00000068116_at,ENSMUST00000086851_at,ENSMUST00000112999_at,ENSMUST00000007949_at,ENSMUST00000069620_at,ENSMUST00000045970_at
3418	1	172	9	92895380	1912602	92895380	94817156	0.05	0.173	0.00	0.80	0.00	0.80	Y	Y	Y	N	Y	Y	Y	N	Y	Y	ENSMUST00000027487_at,ENSMUST00000045970_at,ENSMUST00000112999_at,ENSMUST00000007949_at,ENSMUST00000069620_at,ENSMUST00000086851_at,ENSMUST00000113031_at,ENSMUST00000097648_at,ENSMUST00000068116_at
3419	1	172	10	92895380	1935573	92895380	94844517	-0.01	0.608	0.00	0.80	0.00	0.80	Y	Y	Y	N	Y	Y	Y	N	Y	Y	ENSMUST00000113031_at,ENSMUST00000097648_at,ENSMUST00000086851_at,ENSMUST00000068116_at,ENSMUST00000069620_at,ENSMUST00000007949_at,ENSMUST00000027488_at,ENSMUST00000027487_at,ENSMUST00000112999_at,ENSMUST00000045970_at
3431	1	173	2	93076627	195357	93076627	93295360	-0.37	0.913	0.00	1.00	0.00	1.00	Y	Y	Y	Y	Y	Y	Y	Y	Y	Y	ENSMUST00000113031_at,ENSMUST00000097648_at
3432	1	173	3	93076627	231433	93076627	93309799	0.12	0.191	0.00	1.00	0.00	1.00	Y	Y	Y	Y	Y	Y	Y	Y	Y	Y	ENSMUST00000097648_at,ENSMUST00000086851_at,ENSMUST00000113031_at
3433	1	173	4	93076627	235934	93076627	93355907	-0.05	0.694	0.00	1.00	0.00	1.00	Y	Y	Y	Y	Y	Y	Y	Y	Y	Y	ENSMUST00000069620_at,ENSMUST00000113031_at,ENSMUST00000097648_at,ENSMUST00000086851_at
3434	1	173	5	93076627	621411	93076627	93744605	-0.03	0.639	0.00	0.80	0.00	0.80	Y	Y	Y	N	Y	Y	Y	N	Y	Y	ENSMUST00000007949_at,ENSMUST00000069620_at,ENSMUST00000086851_at,ENSMUST00000113031_at,ENSMUST00000097648_at
3435	1	173	6	93076627	1457095	93076627	94537141	0.00	0.441	0.00	0.80	0.00	0.80	Y	Y	Y	N	Y	Y	Y	N	Y	Y	ENSMUST00000097648_at,ENSMUST00000086851_at,ENSMUST00000113031_at,ENSMUST00000069620_at,ENSMUST00000007949_at,ENSMUST00000112999_at
3436	1	173	7	93076627	1651595	93076627	94756775	0.01	0.411	0.00	0.80	0.00	0.80	Y	Y	Y	N	Y	Y	Y	N	Y	Y	ENSMUST00000045970_at,ENSMUST00000112999_at,ENSMUST00000097648_at,ENSMUST00000007949_at,ENSMUST00000069620_at,ENSMUST00000113031_at,ENSMUST00000086851_at
3437	1	173	8	93076627	1731355	93076627	94817156	0.06	0.147	0.00	0.80	0.00	0.80	Y	Y	Y	N	Y	Y	Y	N	Y	Y	ENSMUST00000027487_at,ENSMUST00000097648_at,ENSMUST00000045970_at,ENSMUST00000086851_at,ENSMUST00000113031_at,ENSMUST00000112999_at,ENSMUST00000069620_at,ENSMUST00000007949_at
3438	1	173	9	93076627	1754326	93076627	94844517	-0.01	0.617	0.00	0.80	0.00	0.80	Y	Y	Y	N	Y	Y	Y	N	Y	Y	ENSMUST00000027488_at,ENSMUST00000027487_at,ENSMUST00000086851_at,ENSMUST00000113031_at,ENSMUST00000097648_at,ENSMUST00000069620_at,ENSMUST00000045970_at,ENSMUST00000112999_at,ENSMUST00000007949_at
3439	1	173	10	93076627	1955195	93076627	95041984	-0.01	0.608	0.00	0.80	0.00	0.80	Y	Y	Y	N	Y	Y	Y	N	Y	Y	ENSMUST00000069620_at,ENSMUST00000086851_at,ENSMUST00000113031_at,ENSMUST00000097648_at,ENSMUST00000112999_at,ENSMUST00000045970_at,ENSMUST00000007949_at,ENSMUST00000027488_at,ENSMUST00000027487_at,ENSMUST00000027491_at
3449	1	174	2	93271983	36077	93271983	93309799	0.29	0.123	0.00	1.00	0.00	1.00	Y	Y	Y	Y	Y	Y	Y	Y	Y	Y	ENSMUST00000086851_at,ENSMUST00000113031_at
3450	1	174	3	93271983	40578	93271983	93355907	0.07	0.251	0.00	1.00	0.00	1.00	Y	Y	Y	Y	Y	Y	Y	Y	Y	Y	ENSMUST00000113031_at,ENSMUST00000069620_at,ENSMUST00000086851_at
3451	1	174	4	93271983	426055	93271983	93744605	0.04	0.311	0.00	0.80	0.00	0.80	Y	Y	Y	N	Y	Y	Y	N	Y	Y	ENSMUST00000007949_at,ENSMUST00000069620_at,ENSMUST00000086851_at,ENSMUST00000113031_at
3452	1	174	5	93271983	1261739	93271983	94537141	0.07	0.191	0.00	0.80	0.00	0.80	Y	Y	Y	N	Y	Y	Y	N	Y	Y	ENSMUST00000113031_at,ENSMUST00000086851_at,ENSMUST00000069620_at,ENSMUST00000007949_at,ENSMUST00000112999_at
3453	1	174	6	93271983	1456239	93271983	94756775	0.05	0.215	0.00	0.80	0.00	0.80	Y	Y	Y	N	Y	Y	Y	N	Y	Y	ENSMUST00000007949_at,ENSMUST00000069620_at,ENSMUST00000086851_at,ENSMUST00000113031_at,ENSMUST00000045970_at,ENSMUST00000112999_at
3454	1	174	7	93271983	1535999	93271983	94817156	0.12	0.066	0.00	0.80	0.00	0.80	Y	Y	Y	N	Y	Y	Y	N	Y	Y	ENSMUST00000112999_at,ENSMUST00000007949_at,ENSMUST00000069620_at,ENSMUST00000113031_at,ENSMUST00000086851_at,ENSMUST00000027487_at,ENSMUST00000045970_at
3455	1	174	8	93271983	1558970	93271983	94844517	0.00	0.436	0.00	0.80	0.00	0.80	Y	Y	Y	N	Y	Y	Y	N	Y	Y	ENSMUST00000112999_at,ENSMUST00000007949_at,ENSMUST00000045970_at,ENSMUST00000069620_at,ENSMUST00000086851_at,ENSMUST00000027487_at,ENSMUST00000113031_at,ENSMUST00000027488_at
3456	1	174	9	93271983	1759839	93271983	95041984	0.00	0.446	0.00	0.80	0.00	0.80	Y	Y	Y	N	Y	Y	Y	N	Y	Y	ENSMUST00000045970_at,ENSMUST00000112999_at,ENSMUST00000007949_at,ENSMUST00000069620_at,ENSMUST00000086851_at,ENSMUST00000113031_at,ENSMUST00000027487_at,ENSMUST00000027491_at,ENSMUST00000027488_at
3457	1	174	10	93271983	1968238	93271983	95261851	0.02	0.299	0.00	0.80	0.00	0.80	Y	Y	Y	N	Y	Y	Y	N	Y	Y	ENSMUST00000027494_at,ENSMUST00000027491_at,ENSMUST00000027488_at,ENSMUST00000027487_at,ENSMUST00000112999_at,ENSMUST00000045970_at,ENSMUST00000113031_at,ENSMUST00000007949_at,ENSMUST00000069620_at,ENSMUST00000086851_at
3467	1	175	2	93308059	4502	93308059	93355907	-0.47	0.938	0.00	1.00	0.00	1.00	Y	Y	Y	Y	Y	Y	Y	Y	Y	Y	ENSMUST00000069620_at,ENSMUST00000086851_at
3468	1	175	3	93308059	389979	93308059	93744605	-0.16	0.859	0.00	0.80	0.00	0.80	Y	Y	Y	N	Y	Y	Y	N	Y	Y	ENSMUST00000007949_at,ENSMUST00000069620_at,ENSMUST00000086851_at
3469	1	175	4	93308059	1225663	93308059	94537141	-0.03	0.650	0.00	0.80	0.00	0.80	Y	Y	Y	N	Y	Y	Y	N	Y	Y	ENSMUST00000112999_at,ENSMUST00000007949_at,ENSMUST00000069620_at,ENSMUST00000086851_at
3470	1	175	5	93308059	1420163	93308059	94756775	-0.01	0.537	0.00	0.80	0.00	0.80	Y	Y	Y	N	Y	Y	Y	N	Y	Y	ENSMUST00000086851_at,ENSMUST00000007949_at,ENSMUST00000069620_at,ENSMUST00000112999_at,ENSMUST00000045970_at
3471	1	175	6	93308059	1499923	93308059	94817156	0.07	0.158	0.00	0.80	0.00	0.80	Y	Y	Y	N	Y	Y	Y	N	Y	Y	ENSMUST00000112999_at,ENSMUST00000007949_at,ENSMUST00000069620_at,ENSMUST00000086851_at,ENSMUST00000045970_at,ENSMUST00000027487_at
3472	1	175	7	93308059	1522894	93308059	94844517	-0.03	0.749	0.00	0.80	0.00	0.80	Y	Y	Y	N	Y	Y	Y	N	Y	Y	ENSMUST00000069620_at,ENSMUST00000086851_at,ENSMUST00000027487_at,ENSMUST00000027488_at,ENSMUST00000045970_at,ENSMUST00000007949_at,ENSMUST00000112999_at
3473	1	175	8	93308059	1723763	93308059	95041984	-0.02	0.718	0.00	0.80	0.00	0.80	Y	Y	Y	N	Y	Y	Y	N	Y	Y	ENSMUST00000069620_at,ENSMUST00000086851_at,ENSMUST00000007949_at,ENSMUST00000027488_at,ENSMUST00000027487_at,ENSMUST00000112999_at,ENSMUST00000045970_at,ENSMUST00000027491_at
3474	1	175	9	93308059	1932162	93308059	95261851	-0.01	0.603	0.00	0.80	0.00	0.80	Y	Y	Y	N	Y	Y	Y	N	Y	Y	ENSMUST00000027491_at,ENSMUST00000027488_at,ENSMUST00000045970_at,ENSMUST00000027487_at,ENSMUST00000112999_at,ENSMUST00000027494_at,ENSMUST00000007949_at,ENSMUST00000069620_at,ENSMUST00000086851_at
3475	1	175	10	93308059	1996284	93308059	95342229	-0.02	0.774	0.00	0.80	0.00	0.80	Y	Y	Y	N	Y	Y	Y	N	Y	Y	ENSMUST00000069620_at,ENSMUST00000086851_at,ENSMUST00000007949_at,ENSMUST00000042498_at,ENSMUST00000027494_at,ENSMUST00000045970_at,ENSMUST00000112999_at,ENSMUST00000027491_at,ENSMUST00000027487_at,ENSMUST00000027488_at
3484	1	176	2	93312560	385478	93312560	93744605	0.00	0.207	0.00	0.80	0.00	0.80	Y	Y	Y	N	Y	Y	Y	N	Y	Y	ENSMUST00000069620_at,ENSMUST00000007949_at
3485	1	176	3	93312560	1221162	93312560	94537141	-0.01	0.662	0.00	0.80	0.00	0.80	Y	Y	Y	N	Y	Y	Y	N	Y	Y	ENSMUST00000069620_at,ENSMUST00000007949_at,ENSMUST00000112999_at
3486	1	176	4	93312560	1415662	93312560	94756775	-0.03	0.641	0.00	0.80	0.00	0.80	Y	Y	Y	N	Y	Y	Y	N	Y	Y	ENSMUST00000069620_at,ENSMUST00000007949_at,ENSMUST00000045970_at,ENSMUST00000112999_at
3487	1	176	5	93312560	1495422	93312560	94817156	0.05	0.258	0.00	0.80	0.00	0.80	Y	Y	Y	N	Y	Y	Y	N	Y	Y	ENSMUST00000007949_at,ENSMUST00000069620_at,ENSMUST00000027487_at,ENSMUST00000045970_at,ENSMUST00000112999_at
3488	1	176	6	93312560	1518393	93312560	94844517	-0.06	0.879	0.00	0.80	0.00	0.80	Y	Y	Y	N	Y	Y	Y	N	Y	Y	ENSMUST00000027488_at,ENSMUST00000027487_at,ENSMUST00000007949_at,ENSMUST00000069620_at,ENSMUST00000045970_at,ENSMUST00000112999_at
3489	1	176	7	93312560	1719262	93312560	95041984	-0.04	0.837	0.00	0.80	0.00	0.80	Y	Y	Y	N	Y	Y	Y	N	Y	Y	ENSMUST00000007949_at,ENSMUST00000069620_at,ENSMUST00000045970_at,ENSMUST00000112999_at,ENSMUST00000027491_at,ENSMUST00000027488_at,ENSMUST00000027487_at
3490	1	176	8	93312560	1927661	93312560	95261851	-0.02	0.623	0.00	0.80	0.00	0.80	Y	Y	Y	N	Y	Y	Y	N	Y	Y	ENSMUST00000027491_at,ENSMUST00000027488_at,ENSMUST00000069620_at,ENSMUST00000027487_at,ENSMUST00000045970_at,ENSMUST00000007949_at,ENSMUST00000112999_at,ENSMUST00000027494_at
3491	1	176	9	93312560	1991783	93312560	95342229	-0.04	0.907	0.00	0.80	0.00	0.80	Y	Y	Y	N	Y	Y	Y	N	Y	Y	ENSMUST00000027494_at,ENSMUST00000027491_at,ENSMUST00000045970_at,ENSMUST00000112999_at,ENSMUST00000027488_at,ENSMUST00000007949_at,ENSMUST00000069620_at,ENSMUST00000042498_at,ENSMUST00000027487_at
3492	1	176	10	93312560	2063061	93312560	95406307	-0.01	0.593	0.00	0.80	0.00	0.80	Y	Y	Y	N	Y	Y	Y	N	Y	Y	ENSMUST00000112999_at,ENSMUST00000045970_at,ENSMUST00000007949_at,ENSMUST00000027487_at,ENSMUST00000069620_at,ENSMUST00000027488_at,ENSMUST00000027495_at,ENSMUST00000042498_at,ENSMUST00000027494_at,ENSMUST00000027491_at
3500	1	177	2	93698037	835685	93698037	94537141	0.00	0.207	0.00	0.80	0.00	0.80	Y	Y	Y	N	Y	Y	Y	N	Y	Y	ENSMUST00000007949_at,ENSMUST00000112999_at
3501	1	177	3	93698037	1030185	93698037	94756775	0.05	0.278	0.00	0.80	0.00	0.80	Y	Y	Y	N	Y	Y	Y	N	Y	Y	ENSMUST00000045970_at,ENSMUST00000112999_at,ENSMUST00000007949_at
3502	1	177	4	93698037	1109945	93698037	94817156	0.13	0.114	0.00	0.80	0.00	0.80	Y	Y	Y	N	Y	Y	Y	N	Y	Y	ENSMUST00000007949_at,ENSMUST00000027487_at,ENSMUST00000045970_at,ENSMUST00000112999_at
3503	1	177	5	93698037	1132916	93698037	94844517	-0.04	0.705	0.00	0.80	0.00	0.80	Y	Y	Y	N	Y	Y	Y	N	Y	Y	ENSMUST00000027488_at,ENSMUST00000027487_at,ENSMUST00000045970_at,ENSMUST00000112999_at,ENSMUST00000007949_at
3504	1	177	6	93698037	1333785	93698037	95041984	-0.03	0.666	0.00	0.80	0.00	0.80	Y	Y	Y	N	Y	Y	Y	N	Y	Y	ENSMUST00000027491_at,ENSMUST00000027488_at,ENSMUST00000027487_at,ENSMUST00000045970_at,ENSMUST00000112999_at,ENSMUST00000007949_at
3505	1	177	7	93698037	1542184	93698037	95261851	-0.01	0.586	0.00	0.80	0.00	0.80	Y	Y	Y	N	Y	Y	Y	N	Y	Y	ENSMUST00000045970_at,ENSMUST00000112999_at,ENSMUST00000007949_at,ENSMUST00000027494_at,ENSMUST00000027488_at,ENSMUST00000027491_at,ENSMUST00000027487_at
3506	1	177	8	93698037	1606306	93698037	95342229	-0.03	0.734	0.00	0.80	0.00	0.80	Y	Y	Y	N	Y	Y	Y	N	Y	Y	ENSMUST00000027494_at,ENSMUST00000042498_at,ENSMUST00000027491_at,ENSMUST00000027488_at,ENSMUST00000027487_at,ENSMUST00000112999_at,ENSMUST00000045970_at,ENSMUST00000007949_at
3507	1	177	9	93698037	1677584	93698037	95406307	0.00	0.482	0.00	0.80	0.00	0.80	Y	Y	Y	N	Y	Y	Y	N	Y	Y	ENSMUST00000027487_at,ENSMUST00000045970_at,ENSMUST00000112999_at,ENSMUST00000007949_at,ENSMUST00000027488_at,ENSMUST00000027494_at,ENSMUST00000027491_at,ENSMUST00000042498_at,ENSMUST00000027495_at
3508	1	177	10	93698037	1884296	93698037	95592339	-0.03	0.839	0.00	0.80	0.00	0.80	Y	Y	Y	N	Y	Y	Y	N	Y	Y	ENSMUST00000045970_at,ENSMUST00000112999_at,ENSMUST00000007949_at,ENSMUST00000027491_at,ENSMUST00000027487_at,ENSMUST00000027488_at,ENSMUST00000027494_at,ENSMUST00000042498_at,ENSMUST00000027495_at,ENSMUST00000027499_at
3515	1	178	2	94533721	194501	94533721	94756775	0.15	0.164	0.00	1.00	0.00	1.00	Y	Y	Y	Y	Y	Y	Y	Y	Y	Y	ENSMUST00000045970_at,ENSMUST00000112999_at
3516	1	178	3	94533721	274261	94533721	94817156	0.26	0.059	0.00	1.00	0.00	1.00	Y	Y	Y	Y	Y	Y	Y	Y	Y	Y	ENSMUST00000027487_at,ENSMUST00000112999_at,ENSMUST00000045970_at
3517	1	178	4	94533721	297232	94533721	94844517	-0.07	0.760	0.00	1.00	0.00	1.00	Y	Y	Y	Y	Y	Y	Y	Y	Y	Y	ENSMUST00000027487_at,ENSMUST00000045970_at,ENSMUST00000112999_at,ENSMUST00000027488_at
3518	1	178	5	94533721	498101	94533721	95041984	-0.04	0.705	0.00	1.00	0.00	1.00	Y	Y	Y	Y	Y	Y	Y	Y	Y	Y	ENSMUST00000045970_at,ENSMUST00000112999_at,ENSMUST00000027491_at,ENSMUST00000027488_at,ENSMUST00000027487_at
3519	1	178	6	94533721	706500	94533721	95261851	-0.02	0.609	0.00	1.00	0.00	1.00	Y	Y	Y	Y	Y	Y	Y	Y	Y	Y	ENSMUST00000045970_at,ENSMUST00000027494_at,ENSMUST00000027491_at,ENSMUST00000027488_at,ENSMUST00000027487_at,ENSMUST00000112999_at
3520	1	178	7	94533721	770622	94533721	95342229	-0.03	0.767	0.00	1.00	0.00	1.00	Y	Y	Y	Y	Y	Y	Y	Y	Y	Y	ENSMUST00000045970_at,ENSMUST00000112999_at,ENSMUST00000027487_at,ENSMUST00000027491_at,ENSMUST00000027488_at,ENSMUST00000042498_at,ENSMUST00000027494_at
3521	1	178	8	94533721	841900	94533721	95406307	0.00	0.478	0.00	1.00	0.00	1.00	Y	Y	Y	Y	Y	Y	Y	Y	Y	Y	ENSMUST00000027494_at,ENSMUST00000027491_at,ENSMUST00000027488_at,ENSMUST00000045970_at,ENSMUST00000112999_at,ENSMUST00000027487_at,ENSMUST00000042498_at,ENSMUST00000027495_at
3522	1	178	9	94533721	1048612	94533721	95592339	-0.03	0.867	0.00	1.00	0.00	1.00	Y	Y	Y	Y	Y	Y	Y	Y	Y	Y	ENSMUST00000027494_at,ENSMUST00000027499_at,ENSMUST00000027495_at,ENSMUST00000042498_at,ENSMUST00000027491_at,ENSMUST00000027488_at,ENSMUST00000027487_at,ENSMUST00000045970_at,ENSMUST00000112999_at
3523	1	178	10	94533721	1064791	94533721	95651357	-0.01	0.599	0.00	1.00	0.00	1.00	Y	Y	Y	Y	Y	Y	Y	Y	Y	Y	ENSMUST00000042498_at,ENSMUST00000027494_at,ENSMUST00000027491_at,ENSMUST00000027488_at,ENSMUST00000112999_at,ENSMUST00000027487_at,ENSMUST00000045970_at,ENSMUST00000027495_at,ENSMUST00000027499_at,ENSMUST00000112905_at
3530	1	179	2	94728221	79761	94728221	94817156	0.40	0.092	0.00	1.00	0.00	1.00	Y	Y	Y	Y	Y	Y	Y	Y	Y	Y	ENSMUST00000045970_at,ENSMUST00000027487_at
3531	1	179	3	94728221	102732	94728221	94844517	-0.19	0.900	0.00	1.00	0.00	1.00	Y	Y	Y	Y	Y	Y	Y	Y	Y	Y	ENSMUST00000027488_at,ENSMUST00000027487_at,ENSMUST00000045970_at
3532	1	179	4	94728221	303601	94728221	95041984	-0.10	0.838	0.00	1.00	0.00	1.00	Y	Y	Y	Y	Y	Y	Y	Y	Y	Y	ENSMUST00000027487_at,ENSMUST00000045970_at,ENSMUST00000027491_at,ENSMUST00000027488_at
3533	1	179	5	94728221	512000	94728221	95261851	-0.04	0.689	0.00	1.00	0.00	1.00	Y	Y	Y	Y	Y	Y	Y	Y	Y	Y	ENSMUST00000027491_at,ENSMUST00000027494_at,ENSMUST00000027488_at,ENSMUST00000027487_at,ENSMUST00000045970_at
3534	1	179	6	94728221	576122	94728221	95342229	-0.06	0.884	0.00	1.00	0.00	1.00	Y	Y	Y	Y	Y	Y	Y	Y	Y	Y	ENSMUST00000027487_at,ENSMUST00000045970_at,ENSMUST00000027488_at,ENSMUST00000027494_at,ENSMUST00000027491_at,ENSMUST00000042498_at
3535	1	179	7	94728221	647400	94728221	95406307	-0.03	0.715	0.00	1.00	0.00	1.00	Y	Y	Y	Y	Y	Y	Y	Y	Y	Y	ENSMUST00000042498_at,ENSMUST00000027494_at,ENSMUST00000027491_at,ENSMUST00000027488_at,ENSMUST00000027487_at,ENSMUST00000045970_at,ENSMUST00000027495_at
3536	1	179	8	94728221	854112	94728221	95592339	-0.05	0.945	0.00	1.00	0.00	1.00	Y	Y	Y	Y	Y	Y	Y	Y	Y	Y	ENSMUST00000027487_at,ENSMUST00000027488_at,ENSMUST00000045970_at,ENSMUST00000042498_at,ENSMUST00000027494_at,ENSMUST00000027491_at,ENSMUST00000027495_at,ENSMUST00000027499_at
3537	1	179	9	94728221	870291	94728221	95651357	-0.02	0.736	0.00	1.00	0.00	1.00	Y	Y	Y	Y	Y	Y	Y	Y	Y	Y	ENSMUST00000112905_at,ENSMUST00000027499_at,ENSMUST00000027495_at,ENSMUST00000045970_at,ENSMUST00000042498_at,ENSMUST00000027494_at,ENSMUST00000027487_at,ENSMUST00000027491_at,ENSMUST00000027488_at
3538	1	179	10	94728221	923379	94728221	95684756	-0.02	0.745	0.00	0.90	0.00	0.90	Y	Y	Y	Y	Y	Y	Y	Y	Y	N	ENSMUST00000045970_at,ENSMUST00000027494_at,ENSMUST00000027487_at,ENSMUST00000027488_at,ENSMUST00000027491_at,ENSMUST00000027495_at,ENSMUST00000042498_at,ENSMUST00000027499_at,ENSMUST00000027502_at,ENSMUST00000112905_at
3545	1	180	2	94807981	22972	94807981	94844517	-0.75	0.990	0.00	1.00	0.00	1.00	Y	Y	Y	Y	Y	Y	Y	Y	Y	Y	ENSMUST00000027487_at,ENSMUST00000027488_at
3546	1	180	3	94807981	223841	94807981	95041984	-0.25	0.960	0.00	1.00	0.00	1.00	Y	Y	Y	Y	Y	Y	Y	Y	Y	Y	ENSMUST00000027487_at,ENSMUST00000027488_at,ENSMUST00000027491_at
3547	1	180	4	94807981	432240	94807981	95261851	-0.11	0.878	0.00	1.00	0.00	1.00	Y	Y	Y	Y	Y	Y	Y	Y	Y	Y	ENSMUST00000027494_at,ENSMUST00000027491_at,ENSMUST00000027488_at,ENSMUST00000027487_at
3548	1	180	5	94807981	496362	94807981	95342229	-0.12	0.971	0.00	1.00	0.00	1.00	Y	Y	Y	Y	Y	Y	Y	Y	Y	Y	ENSMUST00000027494_at,ENSMUST00000042498_at,ENSMUST00000027491_at,ENSMUST00000027488_at,ENSMUST00000027487_at
3549	1	180	6	94807981	567640	94807981	95406307	-0.07	0.930	0.00	1.00	0.00	1.00	Y	Y	Y	Y	Y	Y	Y	Y	Y	Y	ENSMUST00000027488_at,ENSMUST00000027487_at,ENSMUST00000027495_at,ENSMUST00000042498_at,ENSMUST00000027494_at,ENSMUST00000027491_at
3550	1	180	7	94807981	774352	94807981	95592339	-0.09	0.995	0.00	1.00	0.00	1.00	Y	Y	Y	Y	Y	Y	Y	Y	Y	Y	ENSMUST00000027488_at,ENSMUST00000027499_at,ENSMUST00000027487_at,ENSMUST00000027495_at,ENSMUST00000027491_at,ENSMUST00000042498_at,ENSMUST00000027494_at
3551	1	180	8	94807981	790531	94807981	95651357	-0.05	0.918	0.00	1.00	0.00	1.00	Y	Y	Y	Y	Y	Y	Y	Y	Y	Y	ENSMUST00000112905_at,ENSMUST00000027487_at,ENSMUST00000027491_at,ENSMUST00000027488_at,ENSMUST00000027494_at,ENSMUST00000027499_at,ENSMUST00000027495_at,ENSMUST00000042498_at
3552	1	180	9	94807981	843619	94807981	95684756	-0.05	0.940	0.00	0.90	0.00	0.90	Y	Y	Y	Y	Y	Y	Y	Y	Y	N	ENSMUST00000027488_at,ENSMUST00000027487_at,ENSMUST00000027494_at,ENSMUST00000027491_at,ENSMUST00000027495_at,ENSMUST00000042498_at,ENSMUST00000027499_at,ENSMUST00000027502_at,ENSMUST00000112905_at
3553	1	180	10	94807981	888661	94807981	95698483	-0.02	0.681	0.00	0.90	0.00	0.90	Y	Y	Y	Y	Y	Y	Y	Y	Y	N	ENSMUST00000027502_at,ENSMUST00000112905_at,ENSMUST00000027495_at,ENSMUST00000027499_at,ENSMUST00000042498_at,ENSMUST00000112890_at,ENSMUST00000027494_at,ENSMUST00000027491_at,ENSMUST00000027488_at,ENSMUST00000027487_at
3559	1	181	2	94830952	200870	94830952	95041984	0.00	0.207	0.00	1.00	0.00	1.00	Y	Y	Y	Y	Y	Y	Y	Y	Y	Y	ENSMUST00000027491_at,ENSMUST00000027488_at
3560	1	181	3	94830952	409269	94830952	95261851	-0.13	0.825	0.00	1.00	0.00	1.00	Y	Y	Y	Y	Y	Y	Y	Y	Y	Y	ENSMUST00000027491_at,ENSMUST00000027488_at,ENSMUST00000027494_at
3561	1	181	4	94830952	473391	94830952	95342229	-0.13	0.936	0.00	1.00	0.00	1.00	Y	Y	Y	Y	Y	Y	Y	Y	Y	Y	ENSMUST00000027494_at,ENSMUST00000027491_at,ENSMUST00000027488_at,ENSMUST00000042498_at
3562	1	181	5	94830952	544669	94830952	95406307	-0.14	0.987	0.00	1.00	0.00	1.00	Y	Y	Y	Y	Y	Y	Y	Y	Y	Y	ENSMUST00000042498_at,ENSMUST00000027488_at,ENSMUST00000027494_at,ENSMUST00000027491_at,ENSMUST00000027495_at
3563	1	181	6	94830952	751381	94830952	95592339	-0.10	0.987	0.00	1.00	0.00	1.00	Y	Y	Y	Y	Y	Y	Y	Y	Y	Y	ENSMUST00000027499_at,ENSMUST00000027495_at,ENSMUST00000042498_at,ENSMUST00000027488_at,ENSMUST00000027494_at,ENSMUST00000027491_at
3564	1	181	7	94830952	767560	94830952	95651357	-0.04	0.843	0.00	1.00	0.00	1.00	Y	Y	Y	Y	Y	Y	Y	Y	Y	Y	ENSMUST00000027499_at,ENSMUST00000027495_at,ENSMUST00000042498_at,ENSMUST00000112905_at,ENSMUST00000027494_at,ENSMUST00000027491_at,ENSMUST00000027488_at
3565	1	181	8	94830952	820648	94830952	95684756	-0.03	0.786	0.00	0.90	0.00	0.90	Y	Y	Y	Y	Y	Y	Y	Y	Y	N	ENSMUST00000027491_at,ENSMUST00000027488_at,ENSMUST00000027502_at,ENSMUST00000027494_at,ENSMUST00000112905_at,ENSMUST00000027499_at,ENSMUST00000027495_at,ENSMUST00000042498_at
3566	1	181	9	94830952	865690	94830952	95698483	0.00	0.492	0.00	0.90	0.00	0.90	Y	Y	Y	Y	Y	Y	Y	Y	Y	N	ENSMUST00000112890_at,ENSMUST00000112905_at,ENSMUST00000027502_at,ENSMUST00000027499_at,ENSMUST00000027488_at,ENSMUST00000027495_at,ENSMUST00000027491_at,ENSMUST00000042498_at,ENSMUST00000027494_at
3567	1	181	10	94830952	1103932	94830952	95949130	0.00	0.497	0.00	0.90	0.00	0.90	Y	Y	Y	Y	Y	Y	Y	Y	Y	N	ENSMUST00000027488_at,ENSMUST00000112905_at,ENSMUST00000027491_at,ENSMUST00000027507_at,ENSMUST00000027494_at,ENSMUST00000042498_at,ENSMUST00000027499_at,ENSMUST00000027495_at,ENSMUST00000112890_at,ENSMUST00000027502_at
3572	1	182	2	95031821	208400	95031821	95261851	0.00	0.207	0.00	1.00	0.00	1.00	Y	Y	Y	Y	Y	Y	Y	Y	Y	Y	ENSMUST00000027494_at,ENSMUST00000027491_at
3573	1	182	3	95031821	272522	95031821	95342229	-0.18	0.890	0.00	1.00	0.00	1.00	Y	Y	Y	Y	Y	Y	Y	Y	Y	Y	ENSMUST00000042498_at,ENSMUST00000027494_at,ENSMUST00000027491_at
3574	1	182	4	95031821	343800	95031821	95406307	-0.08	0.786	0.00	1.00	0.00	1.00	Y	Y	Y	Y	Y	Y	Y	Y	Y	Y	ENSMUST00000027495_at,ENSMUST00000042498_at,ENSMUST00000027494_at,ENSMUST00000027491_at
3575	1	182	5	95031821	550512	95031821	95592339	-0.14	0.991	0.00	1.00	0.00	1.00	Y	Y	Y	Y	Y	Y	Y	Y	Y	Y	ENSMUST00000027499_at,ENSMUST00000027495_at,ENSMUST00000042498_at,ENSMUST00000027494_at,ENSMUST00000027491_at
3576	1	182	6	95031821	566691	95031821	95651357	-0.07	0.913	0.00	1.00	0.00	1.00	Y	Y	Y	Y	Y	Y	Y	Y	Y	Y	ENSMUST00000027499_at,ENSMUST00000027495_at,ENSMUST00000042498_at,ENSMUST00000027494_at,ENSMUST00000112905_at,ENSMUST00000027491_at
3577	1	182	7	95031821	619779	95031821	95684756	-0.06	0.944	0.00	0.90	0.00	0.90	Y	Y	Y	Y	Y	Y	Y	Y	Y	N	ENSMUST00000027491_at,ENSMUST00000027494_at,ENSMUST00000042498_at,ENSMUST00000027499_at,ENSMUST00000027495_at,ENSMUST00000027502_at,ENSMUST00000112905_at
3578	1	182	8	95031821	664821	95031821	95698483	-0.02	0.693	0.00	0.90	0.00	0.90	Y	Y	Y	Y	Y	Y	Y	Y	Y	N	ENSMUST00000112905_at,ENSMUST00000027499_at,ENSMUST00000027495_at,ENSMUST00000042498_at,ENSMUST00000027494_at,ENSMUST00000027491_at,ENSMUST00000112890_at,ENSMUST00000027502_at
3579	1	182	9	95031821	903063	95031821	95949130	-0.02	0.671	0.00	0.90	0.00	0.90	Y	Y	Y	Y	Y	Y	Y	Y	Y	N	ENSMUST00000027494_at,ENSMUST00000027491_at,ENSMUST00000027507_at,ENSMUST00000027495_at,ENSMUST00000042498_at,ENSMUST00000112890_at,ENSMUST00000027499_at,ENSMUST00000027502_at,ENSMUST00000112905_at
3580	1	182	10	95031821	2452440	95031821	97564166	-0.01	0.653	0.00	0.00	0.00	0.00	N	N	N	N	N	N	N	N	N	N	ENSMUST00000043336_at,ENSMUST00000027507_at,ENSMUST00000042498_at,ENSMUST00000112890_at,ENSMUST00000027494_at,ENSMUST00000027491_at,ENSMUST00000027502_at,ENSMUST00000027495_at,ENSMUST00000112905_at,ENSMUST00000027499_at
3584	1	183	2	95240220	64123	95240220	95342229	-0.55	0.955	0.00	1.00	0.00	1.00	Y	Y	Y	Y	Y	Y	Y	Y	Y	Y	ENSMUST00000042498_at,ENSMUST00000027494_at
3585	1	183	3	95240220	135401	95240220	95406307	-0.16	0.857	0.00	1.00	0.00	1.00	Y	Y	Y	Y	Y	Y	Y	Y	Y	Y	ENSMUST00000027495_at,ENSMUST00000042498_at,ENSMUST00000027494_at
3586	1	183	4	95240220	342113	95240220	95592339	-0.24	0.998	0.00	1.00	0.00	1.00	Y	Y	Y	Y	Y	Y	Y	Y	Y	Y	ENSMUST00000027499_at,ENSMUST00000027495_at,ENSMUST00000027494_at,ENSMUST00000042498_at
3587	1	183	5	95240220	358292	95240220	95651357	-0.10	0.951	0.00	1.00	0.00	1.00	Y	Y	Y	Y	Y	Y	Y	Y	Y	Y	ENSMUST00000112905_at,ENSMUST00000027494_at,ENSMUST00000027499_at,ENSMUST00000027495_at,ENSMUST00000042498_at
3588	1	183	6	95240220	411380	95240220	95684756	-0.09	0.968	0.00	0.90	0.00	0.90	Y	Y	Y	Y	Y	Y	Y	Y	Y	N	ENSMUST00000027494_at,ENSMUST00000027495_at,ENSMUST00000042498_at,ENSMUST00000027499_at,ENSMUST00000027502_at,ENSMUST00000112905_at
3589	1	183	7	95240220	456422	95240220	95698483	-0.03	0.721	0.00	0.90	0.00	0.90	Y	Y	Y	Y	Y	Y	Y	Y	Y	N	ENSMUST00000042498_at,ENSMUST00000027494_at,ENSMUST00000112905_at,ENSMUST00000027499_at,ENSMUST00000027495_at,ENSMUST00000027502_at,ENSMUST00000112890_at
3590	1	183	8	95240220	694664	95240220	95949130	-0.02	0.693	0.00	0.90	0.00	0.90	Y	Y	Y	Y	Y	Y	Y	Y	Y	N	ENSMUST00000027507_at,ENSMUST00000112890_at,ENSMUST00000112905_at,ENSMUST00000027499_at,ENSMUST00000027495_at,ENSMUST00000042498_at,ENSMUST00000027494_at,ENSMUST00000027502_at
3591	1	183	9	95240220	2244041	95240220	97564166	-0.02	0.668	0.00	0.00	0.00	0.00	N	N	N	N	N	N	N	N	N	N	ENSMUST00000027494_at,ENSMUST00000042498_at,ENSMUST00000027495_at,ENSMUST00000027499_at,ENSMUST00000112905_at,ENSMUST00000027502_at,ENSMUST00000043336_at,ENSMUST00000027507_at,ENSMUST00000112890_at
3592	1	183	10	95240220	4300260	95240220	99558651	0.00	0.533	0.00	0.00	0.00	0.00	N	N	N	N	N	N	N	N	N	N	ENSMUST00000043336_at,ENSMUST00000027495_at,ENSMUST00000027507_at,ENSMUST00000027494_at,ENSMUST00000042498_at,ENSMUST00000112890_at,ENSMUST00000027499_at,ENSMUST00000027502_at,ENSMUST00000112905_at,ENSMUST00000053033_at
3595	1	184	2	95304342	71279	95304342	95406307	-0.40	0.921	0.00	1.00	0.00	1.00	Y	Y	Y	Y	Y	Y	Y	Y	Y	Y	ENSMUST00000027495_at,ENSMUST00000042498_at
3596	1	184	3	95304342	277991	95304342	95592339	-0.26	0.970	0.00	1.00	0.00	1.00	Y	Y	Y	Y	Y	Y	Y	Y	Y	Y	ENSMUST00000042498_at,ENSMUST00000027495_at,ENSMUST00000027499_at
3597	1	184	4	95304342	294170	95304342	95651357	-0.02	0.612	0.00	1.00	0.00	1.00	Y	Y	Y	Y	Y	Y	Y	Y	Y	Y	ENSMUST00000027499_at,ENSMUST00000112905_at,ENSMUST00000027495_at,ENSMUST00000042498_at
3598	1	184	5	95304342	347258	95304342	95684756	-0.04	0.690	0.00	0.90	0.00	0.90	Y	Y	Y	Y	Y	Y	Y	Y	Y	N	ENSMUST00000042498_at,ENSMUST00000027495_at,ENSMUST00000027499_at,ENSMUST00000112905_at,ENSMUST00000027502_at
3599	1	184	6	95304342	392300	95304342	95698483	-0.01	0.530	0.00	0.90	0.00	0.90	Y	Y	Y	Y	Y	Y	Y	Y	Y	N	ENSMUST00000027502_at,ENSMUST00000112905_at,ENSMUST00000027499_at,ENSMUST00000027495_at,ENSMUST00000042498_at,ENSMUST00000112890_at
3600	1	184	7	95304342	630542	95304342	95949130	-0.01	0.516	0.00	0.90	0.00	0.90	Y	Y	Y	Y	Y	Y	Y	Y	Y	N	ENSMUST00000042498_at,ENSMUST00000112890_at,ENSMUST00000027495_at,ENSMUST00000027502_at,ENSMUST00000112905_at,ENSMUST00000027499_at,ENSMUST00000027507_at
3601	1	184	8	95304342	2179919	95304342	97564166	-0.02	0.656	0.00	0.00	0.00	0.00	N	N	N	N	N	N	N	N	N	N	ENSMUST00000043336_at,ENSMUST00000027495_at,ENSMUST00000042498_at,ENSMUST00000027507_at,ENSMUST00000027499_at,ENSMUST00000112890_at,ENSMUST00000027502_at,ENSMUST00000112905_at
3602	1	184	9	95304342	4236138	95304342	99558651	-0.01	0.562	0.00	0.00	0.00	0.00	N	N	N	N	N	N	N	N	N	N	ENSMUST00000027495_at,ENSMUST00000112905_at,ENSMUST00000027499_at,ENSMUST00000042498_at,ENSMUST00000112890_at,ENSMUST00000027502_at,ENSMUST00000043336_at,ENSMUST00000027507_at,ENSMUST00000053033_at
3603	1	184	10	95304342	4413330	95304342	99992090	-0.01	0.559	0.00	0.00	0.00	0.00	N	N	N	N	N	N	N	N	N	N	ENSMUST00000027502_at,ENSMUST00000112905_at,ENSMUST00000027499_at,ENSMUST00000027495_at,ENSMUST00000042498_at,ENSMUST00000043336_at,ENSMUST00000027507_at,ENSMUST00000112890_at,ENSMUST00000058762_at,ENSMUST00000053033_at
3605	1	185	2	95375620	206713	95375620	95592339	-0.75	0.989	0.00	1.00	0.00	1.00	Y	Y	Y	Y	Y	Y	Y	Y	Y	Y	ENSMUST00000027499_at,ENSMUST00000027495_at
3606	1	185	3	95375620	222892	95375620	95651357	-0.24	0.948	0.00	1.00	0.00	1.00	Y	Y	Y	Y	Y	Y	Y	Y	Y	Y	ENSMUST00000027495_at,ENSMUST00000027499_at,ENSMUST00000112905_at
3607	1	185	4	95375620	275980	95375620	95684756	-0.11	0.884	0.00	0.90	0.00	0.90	Y	Y	Y	Y	Y	Y	Y	Y	Y	N	ENSMUST00000027495_at,ENSMUST00000027502_at,ENSMUST00000112905_at,ENSMUST00000027499_at
3608	1	185	5	95375620	321022	95375620	95698483	-0.02	0.581	0.00	0.90	0.00	0.90	Y	Y	Y	Y	Y	Y	Y	Y	Y	N	ENSMUST00000027499_at,ENSMUST00000027495_at,ENSMUST00000112905_at,ENSMUST00000112890_at,ENSMUST00000027502_at
3609	1	185	6	95375620	559264	95375620	95949130	-0.01	0.551	0.00	0.90	0.00	0.90	Y	Y	Y	Y	Y	Y	Y	Y	Y	N	ENSMUST00000027507_at,ENSMUST00000112890_at,ENSMUST00000027495_at,ENSMUST00000027502_at,ENSMUST00000112905_at,ENSMUST00000027499_at
3610	1	185	7	95375620	2108641	95375620	97564166	-0.01	0.550	0.00	0.00	0.00	0.00	N	N	N	N	N	N	N	N	N	N	ENSMUST00000112890_at,ENSMUST00000027495_at,ENSMUST00000027502_at,ENSMUST00000112905_at,ENSMUST00000027499_at,ENSMUST00000027507_at,ENSMUST00000043336_at
3611	1	185	8	95375620	4164860	95375620	99558651	0.00	0.503	0.00	0.00	0.00	0.00	N	N	N	N	N	N	N	N	N	N	ENSMUST00000027507_at,ENSMUST00000112890_at,ENSMUST00000027502_at,ENSMUST00000043336_at,ENSMUST00000112905_at,ENSMUST00000053033_at,ENSMUST00000027499_at,ENSMUST00000027495_at
3612	1	185	9	95375620	4342052	95375620	99992090	0.00	0.504	0.00	0.00	0.00	0.00	N	N	N	N	N	N	N	N	N	N	ENSMUST00000043336_at,ENSMUST00000027507_at,ENSMUST00000112890_at,ENSMUST00000027502_at,ENSMUST00000112905_at,ENSMUST00000027495_at,ENSMUST00000027499_at,ENSMUST00000058762_at,ENSMUST00000053033_at
3613	1	185	10	95375620	6311407	95375620	101687329	0.02	0.267	0.00	0.00	0.00	0.00	N	N	N	N	N	N	N	N	N	N	ENSMUST00000112905_at,ENSMUST00000027499_at,ENSMUST00000027495_at,ENSMUST00000061565_at,ENSMUST00000112890_at,ENSMUST00000027502_at,ENSMUST00000058762_at,ENSMUST00000027507_at,ENSMUST00000053033_at,ENSMUST00000043336_at
3614	1	186	2	95582332	16180	95582332	95651357	0.46	0.076	0.00	1.00	0.00	1.00	Y	Y	Y	Y	Y	Y	Y	Y	Y	Y	ENSMUST00000027499_at,ENSMUST00000112905_at
3615	1	186	3	95582332	69268	95582332	95684756	0.20	0.109	0.00	0.90	0.00	0.90	Y	Y	Y	Y	Y	Y	Y	Y	Y	N	ENSMUST00000027499_at,ENSMUST00000112905_at,ENSMUST00000027502_at
3616	1	186	4	95582332	114310	95582332	95698483	0.13	0.115	0.00	0.90	0.00	0.90	Y	Y	Y	Y	Y	Y	Y	Y	Y	N	ENSMUST00000112890_at,ENSMUST00000027502_at,ENSMUST00000112905_at,ENSMUST00000027499_at
3617	1	186	5	95582332	352552	95582332	95949130	0.08	0.165	0.00	0.90	0.00	0.90	Y	Y	Y	Y	Y	Y	Y	Y	Y	N	ENSMUST00000027502_at,ENSMUST00000112890_at,ENSMUST00000112905_at,ENSMUST00000027499_at,ENSMUST00000027507_at
3618	1	186	6	95582332	1901929	95582332	97564166	-0.01	0.515	0.00	0.00	0.00	0.00	N	N	N	N	N	N	N	N	N	N	ENSMUST00000027499_at,ENSMUST00000112905_at,ENSMUST00000027502_at,ENSMUST00000027507_at,ENSMUST00000112890_at,ENSMUST00000043336_at
3619	1	186	7	95582332	3958148	95582332	99558651	0.00	0.440	0.00	0.00	0.00	0.00	N	N	N	N	N	N	N	N	N	N	ENSMUST00000112905_at,ENSMUST00000053033_at,ENSMUST00000027499_at,ENSMUST00000043336_at,ENSMUST00000027502_at,ENSMUST00000027507_at,ENSMUST00000112890_at
3620	1	186	8	95582332	4135340	95582332	99992090	0.00	0.450	0.00	0.00	0.00	0.00	N	N	N	N	N	N	N	N	N	N	ENSMUST00000027499_at,ENSMUST00000112905_at,ENSMUST00000058762_at,ENSMUST00000027502_at,ENSMUST00000112890_at,ENSMUST00000053033_at,ENSMUST00000043336_at,ENSMUST00000027507_at
3621	1	186	9	95582332	6104695	95582332	101687329	0.02	0.318	0.00	0.00	0.00	0.00	N	N	N	N	N	N	N	N	N	N	ENSMUST00000061565_at,ENSMUST00000027499_at,ENSMUST00000027502_at,ENSMUST00000058762_at,ENSMUST00000112905_at,ENSMUST00000112890_at,ENSMUST00000053033_at,ENSMUST00000043336_at,ENSMUST00000027507_at
3622	1	186	10	95582332	11835391	95582332	107555585	0.01	0.339	0.00	0.00	0.00	0.00	N	N	N	N	N	N	N	N	N	N	ENSMUST00000043336_at,ENSMUST00000027507_at,ENSMUST00000058762_at,ENSMUST00000053033_at,ENSMUST00000070699_at,ENSMUST00000061565_at,ENSMUST00000112890_at,ENSMUST00000027502_at,ENSMUST00000112905_at,ENSMUST00000027499_at
3623	1	187	2	95598511	53089	95598511	95684756	-0.19	0.863	0.00	0.90	0.00	0.90	Y	Y	Y	Y	Y	Y	Y	Y	Y	N	ENSMUST00000112905_at,ENSMUST00000027502_at
3624	1	187	3	95598511	98131	95598511	95698483	0.05	0.271	0.00	0.90	0.00	0.90	Y	Y	Y	Y	Y	Y	Y	Y	Y	N	ENSMUST00000112905_at,ENSMUST00000027502_at,ENSMUST00000112890_at
3625	1	187	4	95598511	336373	95598511	95949130	0.03	0.333	0.00	0.90	0.00	0.90	Y	Y	Y	Y	Y	Y	Y	Y	Y	N	ENSMUST00000112905_at,ENSMUST00000027502_at,ENSMUST00000027507_at,ENSMUST00000112890_at
3626	1	187	5	95598511	1885750	95598511	97564166	0.00	0.435	0.00	0.00	0.00	0.00	N	N	N	N	N	N	N	N	N	N	ENSMUST00000112890_at,ENSMUST00000027502_at,ENSMUST00000112905_at,ENSMUST00000043336_at,ENSMUST00000027507_at
3627	1	187	6	95598511	3941969	95598511	99558651	0.02	0.325	0.00	0.00	0.00	0.00	N	N	N	N	N	N	N	N	N	N	ENSMUST00000043336_at,ENSMUST00000027507_at,ENSMUST00000112905_at,ENSMUST00000112890_at,ENSMUST00000027502_at,ENSMUST00000053033_at
3628	1	187	7	95598511	4119161	95598511	99992090	0.02	0.348	0.00	0.00	0.00	0.00	N	N	N	N	N	N	N	N	N	N	ENSMUST00000058762_at,ENSMUST00000053033_at,ENSMUST00000043336_at,ENSMUST00000112905_at,ENSMUST00000027507_at,ENSMUST00000112890_at,ENSMUST00000027502_at
3629	1	187	8	95598511	6088516	95598511	101687329	0.05	0.167	0.00	0.00	0.00	0.00	N	N	N	N	N	N	N	N	N	N	ENSMUST00000043336_at,ENSMUST00000053033_at,ENSMUST00000027507_at,ENSMUST00000061565_at,ENSMUST00000058762_at,ENSMUST00000112890_at,ENSMUST00000027502_at,ENSMUST00000112905_at
3630	1	187	9	95598511	11819212	95598511	107555585	0.04	0.194	0.00	0.00	0.00	0.00	N	N	N	N	N	N	N	N	N	N	ENSMUST00000112905_at,ENSMUST00000027502_at,ENSMUST00000058762_at,ENSMUST00000027507_at,ENSMUST00000112890_at,ENSMUST00000053033_at,ENSMUST00000043336_at,ENSMUST00000070699_at,ENSMUST00000061565_at
3631	1	187	10	95598511	12078789	95598511	107744558	0.00	0.463	0.00	0.00	0.00	0.00	N	N	N	N	N	N	N	N	N	N	ENSMUST00000058762_at,ENSMUST00000053033_at,ENSMUST00000112905_at,ENSMUST00000043336_at,ENSMUST00000027502_at,ENSMUST00000027507_at,ENSMUST00000112890_at,ENSMUST00000061565_at,ENSMUST00000070699_at,ENSMUST00000027559_at
3632	1	188	2	95651599	45043	95651599	95698483	0.35	0.107	0.00	0.90	0.00	0.90	Y	Y	Y	Y	Y	Y	Y	Y	Y	N	ENSMUST00000112890_at,ENSMUST00000027502_at
3633	1	188	3	95651599	283285	95651599	95949130	0.12	0.196	0.00	0.90	0.00	0.90	Y	Y	Y	Y	Y	Y	Y	Y	Y	N	ENSMUST00000027502_at,ENSMUST00000027507_at,ENSMUST00000112890_at
3634	1	188	4	95651599	1832662	95651599	97564166	0.12	0.134	0.00	0.00	0.00	0.00	N	N	N	N	N	N	N	N	N	N	ENSMUST00000043336_at,ENSMUST00000027507_at,ENSMUST00000027502_at,ENSMUST00000112890_at
3635	1	188	5	95651599	3888881	95651599	99558651	0.08	0.152	0.00	0.00	0.00	0.00	N	N	N	N	N	N	N	N	N	N	ENSMUST00000053033_at,ENSMUST00000043336_at,ENSMUST00000027507_at,ENSMUST00000112890_at,ENSMUST00000027502_at
3636	1	188	6	95651599	4066073	95651599	99992090	0.06	0.194	0.00	0.00	0.00	0.00	N	N	N	N	N	N	N	N	N	N	ENSMUST00000027507_at,ENSMUST00000112890_at,ENSMUST00000058762_at,ENSMUST00000027502_at,ENSMUST00000053033_at,ENSMUST00000043336_at
3637	1	188	7	95651599	6035428	95651599	101687329	0.09	0.097	0.00	0.00	0.00	0.00	N	N	N	N	N	N	N	N	N	N	ENSMUST00000112890_at,ENSMUST00000027502_at,ENSMUST00000061565_at,ENSMUST00000027507_at,ENSMUST00000058762_at,ENSMUST00000053033_at,ENSMUST00000043336_at
3638	1	188	8	95651599	11766124	95651599	107555585	0.07	0.124	0.00	0.00	0.00	0.00	N	N	N	N	N	N	N	N	N	N	ENSMUST00000070699_at,ENSMUST00000027502_at,ENSMUST00000027507_at,ENSMUST00000061565_at,ENSMUST00000112890_at,ENSMUST00000058762_at,ENSMUST00000053033_at,ENSMUST00000043336_at
3639	1	188	9	95651599	12025701	95651599	107744558	0.00	0.449	0.00	0.00	0.00	0.00	N	N	N	N	N	N	N	N	N	N	ENSMUST00000061565_at,ENSMUST00000112890_at,ENSMUST00000027559_at,ENSMUST00000027502_at,ENSMUST00000058762_at,ENSMUST00000070699_at,ENSMUST00000053033_at,ENSMUST00000043336_at,ENSMUST00000027507_at
3640	1	188	10	95651599	12783156	95651599	108610851	0.00	0.459	0.00	0.00	0.00	0.00	N	N	N	N	N	N	N	N	N	N	ENSMUST00000053033_at,ENSMUST00000027502_at,ENSMUST00000058762_at,ENSMUST00000043336_at,ENSMUST00000027507_at,ENSMUST00000112890_at,ENSMUST00000112751_at,ENSMUST00000027559_at,ENSMUST00000070699_at,ENSMUST00000061565_at
3641	1	189	2	95696641	238243	95696641	95949130	0.00	0.207	0.00	0.90	0.00	0.90	Y	Y	Y	Y	Y	Y	Y	Y	Y	N	ENSMUST00000027507_at,ENSMUST00000112890_at
3642	1	189	3	95696641	1787620	95696641	97564166	0.12	0.196	0.00	0.00	0.00	0.00	N	N	N	N	N	N	N	N	N	N	ENSMUST00000043336_at,ENSMUST00000027507_at,ENSMUST00000112890_at
3643	1	189	4	95696641	3843839	95696641	99558651	0.09	0.178	0.00	0.00	0.00	0.00	N	N	N	N	N	N	N	N	N	N	ENSMUST00000053033_at,ENSMUST00000043336_at,ENSMUST00000027507_at,ENSMUST00000112890_at
3644	1	189	5	95696641	4021031	95696641	99992090	0.06	0.224	0.00	0.00	0.00	0.00	N	N	N	N	N	N	N	N	N	N	ENSMUST00000112890_at,ENSMUST00000043336_at,ENSMUST00000027507_at,ENSMUST00000053033_at,ENSMUST00000058762_at
3645	1	189	6	95696641	5990386	95696641	101687329	0.12	0.086	0.00	0.00	0.00	0.00	N	N	N	N	N	N	N	N	N	N	ENSMUST00000061565_at,ENSMUST00000027507_at,ENSMUST00000058762_at,ENSMUST00000112890_at,ENSMUST00000053033_at,ENSMUST00000043336_at
3646	1	189	7	95696641	11721082	95696641	107555585	0.08	0.115	0.00	0.00	0.00	0.00	N	N	N	N	N	N	N	N	N	N	ENSMUST00000070699_at,ENSMUST00000112890_at,ENSMUST00000061565_at,ENSMUST00000027507_at,ENSMUST00000058762_at,ENSMUST00000053033_at,ENSMUST00000043336_at
3647	1	189	8	95696641	11980659	95696641	107744558	0.00	0.501	0.00	0.00	0.00	0.00	N	N	N	N	N	N	N	N	N	N	ENSMUST00000112890_at,ENSMUST00000053033_at,ENSMUST00000058762_at,ENSMUST00000061565_at,ENSMUST00000043336_at,ENSMUST00000027507_at,ENSMUST00000070699_at,ENSMUST00000027559_at
3648	1	189	9	95696641	12738114	95696641	108610851	0.00	0.503	0.00	0.00	0.00	0.00	N	N	N	N	N	N	N	N	N	N	ENSMUST00000043336_at,ENSMUST00000027507_at,ENSMUST00000112890_at,ENSMUST00000053033_at,ENSMUST00000070699_at,ENSMUST00000112751_at,ENSMUST00000061565_at,ENSMUST00000058762_at,ENSMUST00000027559_at
3649	1	189	10	95696641	12971094	95696641	108693209	0.02	0.291	0.00	0.00	0.00	0.00	N	N	N	N	N	N	N	N	N	N	ENSMUST00000043336_at,ENSMUST00000053033_at,ENSMUST00000027507_at,ENSMUST00000058762_at,ENSMUST00000061565_at,ENSMUST00000112890_at,ENSMUST00000070699_at,ENSMUST00000027559_at,ENSMUST00000112751_at,ENSMUST00000094646_at
3650	1	190	2	95934883	1549378	95934883	97564166	0.00	0.207	0.00	0.00	0.00	0.00	N	N	N	N	N	N	N	N	N	N	ENSMUST00000043336_at,ENSMUST00000027507_at
3651	1	190	3	95934883	3605597	95934883	99558651	-0.02	0.674	0.00	0.00	0.00	0.00	N	N	N	N	N	N	N	N	N	N	ENSMUST00000053033_at,ENSMUST00000043336_at,ENSMUST00000027507_at
3652	1	190	4	95934883	3782789	95934883	99992090	-0.01	0.578	0.00	0.00	0.00	0.00	N	N	N	N	N	N	N	N	N	N	ENSMUST00000053033_at,ENSMUST00000043336_at,ENSMUST00000058762_at,ENSMUST00000027507_at
3653	1	190	5	95934883	5752144	95934883	101687329	0.07	0.176	0.00	0.00	0.00	0.00	N	N	N	N	N	N	N	N	N	N	ENSMUST00000043336_at,ENSMUST00000027507_at,ENSMUST00000058762_at,ENSMUST00000053033_at,ENSMUST00000061565_at
3654	1	190	6	95934883	11482840	95934883	107555585	0.05	0.217	0.00	0.00	0.00	0.00	N	N	N	N	N	N	N	N	N	N	ENSMUST00000058762_at,ENSMUST00000053033_at,ENSMUST00000043336_at,ENSMUST00000027507_at,ENSMUST00000070699_at,ENSMUST00000061565_at
3655	1	190	7	95934883	11742417	95934883	107744558	-0.03	0.752	0.00	0.00	0.00	0.00	N	N	N	N	N	N	N	N	N	N	ENSMUST00000027507_at,ENSMUST00000043336_at,ENSMUST00000061565_at,ENSMUST00000027559_at,ENSMUST00000058762_at,ENSMUST00000053033_at,ENSMUST00000070699_at
3656	1	190	8	95934883	12499872	95934883	108610851	-0.02	0.721	0.00	0.00	0.00	0.00	N	N	N	N	N	N	N	N	N	N	ENSMUST00000053033_at,ENSMUST00000112751_at,ENSMUST00000043336_at,ENSMUST00000027507_at,ENSMUST00000058762_at,ENSMUST00000027559_at,ENSMUST00000061565_at,ENSMUST00000070699_at
3657	1	190	9	95934883	12732852	95934883	108693209	0.01	0.382	0.00	0.00	0.00	0.00	N	N	N	N	N	N	N	N	N	N	ENSMUST00000043336_at,ENSMUST00000053033_at,ENSMUST00000058762_at,ENSMUST00000027507_at,ENSMUST00000061565_at,ENSMUST00000027559_at,ENSMUST00000070699_at,ENSMUST00000112751_at,ENSMUST00000094646_at
3658	1	190	10	95934883	12822869	95934883	108778677	0.01	0.374	0.00	0.00	0.00	0.00	N	N	N	N	N	N	N	N	N	N	ENSMUST00000027559_at,ENSMUST00000027507_at,ENSMUST00000070699_at,ENSMUST00000061565_at,ENSMUST00000043336_at,ENSMUST00000053033_at,ENSMUST00000058762_at,ENSMUST00000086701_at,ENSMUST00000094646_at,ENSMUST00000112751_at
3659	1	191	2	97484260	2056220	97484260	99558651	-0.05	0.824	0.00	0.00	0.00	0.00	N	N	N	N	N	N	N	N	N	N	ENSMUST00000053033_at,ENSMUST00000043336_at
[truncated: 65,138 more rows]
