# Supplementary material for: From Genes to Milk: Genomic Organization and Epigenetic Regulation of the Mammary Transcriptome
Source: PLoS One. 2013 Sep 26;8(9):e75030. doi: 10.1371/journal.pone.0075030 (PMC3784412; doi:10.1371/journal.pone.0075030)
Supplement: File S3 — Gzipped tab-delimited file reporting the best TNS for each gene probed on the microarray. (GZ) [file pone.0075030.s006.gz]

Archive with 1 entries (1 files):
- neville_ms1_best_tns_by_gc.csv
