# Supplementary material for: From Genes to Milk: Genomic Organization and Epigenetic Regulation of the Mammary Transcriptome
Source: PLoS One. 2013 Sep 26;8(9):e75030. doi: 10.1371/journal.pone.0075030 (PMC3784412; doi:10.1371/journal.pone.0075030)
Supplement: File S3 — Gzipped tab-delimited file reporting the best TNS for each gene probed on the microarray. (GZ) [file pone.0075030.s006.gz › neville_ms1_best_tns_by_gc.csv]

chromosome	gene_id	gene_name	tns
1	1	ENSMUST00000027035_at	0.000
1	2	ENSMUST00000115538_at	0.279
1	3	ENSMUST00000027036_at	0.622
1	4	ENSMUST00000044369_at	0.622
1	5	ENSMUST00000027038_at	0.000
1	6	ENSMUST00000072079_at	0.000
1	7	ENSMUST00000088658_at	0.000
1	8	ENSMUST00000027050_at	0.000
1	9	ENSMUST00000088615_at	0.000
1	10	ENSMUST00000115403_at	0.000
1	11	ENSMUST00000081713_at	0.000
1	12	ENSMUST00000027068_at	0.000
1	13	ENSMUST00000027071_at	0.000
1	14	ENSMUST00000080664_at	0.000
1	15	ENSMUST00000027062_at	0.000
1	16	ENSMUST00000027057_at	0.243
1	17	ENSMUST00000115352_at	0.763
1	18	ENSMUST00000065373_at	0.763
1	19	ENSMUST00000026879_at	0.243
1	20	ENSMUST00000027059_at	0.000
1	21	ENSMUST00000060305_at	0.000
1	22	ENSMUST00000027061_at	0.000
1	23	ENSMUST00000053266_at	0.000
1	24	ENSMUST00000027067_at	0.000
1	25	ENSMUST00000027339_at	0.000
1	26	ENSMUST00000054588_at	0.000
1	27	ENSMUST00000115244_at	0.000
1	28	ENSMUST00000027312_at	0.000
1	29	ENSMUST00000088287_at	0.000
1	30	ENSMUST00000044691_at	0.000
1	31	ENSMUST00000042493_at	0.000
1	32	ENSMUST00000027303_at	0.000
1	33	ENSMUST00000027302_at	0.000
1	34	ENSMUST00000027299_at	0.000
1	35	ENSMUST00000027298_at	0.000
1	36	ENSMUST00000047840_at	0.000
1	37	ENSMUST00000027297_at	0.000
1	38	ENSMUST00000081180_at	0.000
1	39	ENSMUST00000027291_at	0.000
1	40	ENSMUST00000027290_at	0.000
1	41	ENSMUST00000027288_at	0.000
1	42	ENSMUST00000027285_at	0.000
1	43	ENSMUST00000027256_at	0.000
1	44	ENSMUST00000027252_at	0.000
1	45	ENSMUST00000027247_at	0.000
1	46	ENSMUST00000056815_at	0.000
1	47	ENSMUST00000062525_at	0.000
1	48	ENSMUST00000027244_at	0.605
1	49	ENSMUST00000027243_at	0.732
1	50	ENSMUST00000027241_at	0.732
1	51	ENSMUST00000053043_at	0.712
1	52	ENSMUST00000087983_at	0.203
1	53	ENSMUST00000027237_at	0.000
1	54	ENSMUST00000054883_at	0.020
1	55	ENSMUST00000008280_at	0.027
1	56	ENSMUST00000086421_at	0.031
1	57	ENSMUST00000076997_at	0.047
1	58	ENSMUST00000087933_at	0.078
1	59	ENSMUST00000027214_at	0.081
1	60	ENSMUST00000087883_at	0.918
1	61	ENSMUST00000086430_at	0.918
1	62	ENSMUST00000081851_at	0.576
1	63	ENSMUST00000051572_at	0.623
1	64	ENSMUST00000018561_at	0.623
1	65	ENSMUST00000027277_at	0.334
1	66	ENSMUST00000070968_at	0.334
1	67	ENSMUST00000027271_at	0.255
1	68	ENSMUST00000044478_at	0.255
1	69	ENSMUST00000027269_at	0.186
1	70	ENSMUST00000027266_at	0.123
1	71	ENSMUST00000027264_at	0.085
1	72	ENSMUST00000027127_at	0.047
1	73	ENSMUST00000027114_at	0.501
1	74	ENSMUST00000001027_at	0.501
1	75	ENSMUST00000034868_at	0.501
1	76	ENSMUST00000114313_at	0.017
1	77	ENSMUST00000027189_at	0.017
1	78	ENSMUST00000027186_at	0.015
1	79	ENSMUST00000037105_at	0.014
1	80	ENSMUST00000027174_at	0.014
1	81	ENSMUST00000087435_at	0.011
1	82	ENSMUST00000027165_at	0.000
1	83	ENSMUST00000027164_at	0.000
1	84	ENSMUST00000102827_at	0.000
1	85	ENSMUST00000027111_at	0.000
1	86	ENSMUST00000114103_at	0.000
1	87	ENSMUST00000114086_at	0.000
1	88	ENSMUST00000049932_at	0.000
1	89	ENSMUST00000087359_at	0.000
1	90	ENSMUST00000045028_at	0.000
1	91	ENSMUST00000114064_at	0.000
1	92	ENSMUST00000027090_at	0.000
1	93	ENSMUST00000097709_at	0.000
1	94	ENSMUST00000114042_at	0.000
1	95	ENSMUST00000027082_at	0.000
1	96	ENSMUST00000114017_at	0.000
1	97	ENSMUST00000027153_at	0.000
1	98	ENSMUST00000027151_at	0.000
1	99	ENSMUST00000027149_at	0.000
1	100	ENSMUST00000081091_at	0.000
1	101	ENSMUST00000027146_at	0.000
1	102	ENSMUST00000027393_at	0.000
1	103	ENSMUST00000055226_at	0.000
1	104	ENSMUST00000027379_at	0.000
1	105	ENSMUST00000047328_at	0.000
1	106	ENSMUST00000027377_at	0.000
1	107	ENSMUST00000027374_at	0.000
1	108	ENSMUST00000027372_at	0.000
1	109	ENSMUST00000113820_at	0.000
1	110	ENSMUST00000006462_at	0.000
1	111	ENSMUST00000113796_at	0.000
1	112	ENSMUST00000027368_at	0.000
1	113	ENSMUST00000027366_at	0.000
1	114	ENSMUST00000006716_at	0.000
1	115	ENSMUST00000006718_at	0.000
1	116	ENSMUST00000041620_at	0.000
1	117	ENSMUST00000006713_at	0.000
1	118	ENSMUST00000027405_at	0.000
1	119	ENSMUST00000097694_at	0.000
1	120	ENSMUST00000027399_at	0.000
1	121	ENSMUST00000027401_at	0.000
1	122	ENSMUST00000116582_at	0.000
1	123	ENSMUST00000027404_at	0.000
1	124	ENSMUST00000039534_at	0.000
1	125	ENSMUST00000027409_at	0.000
1	126	ENSMUST00000087122_at	0.000
1	127	ENSMUST00000094818_at	0.000
1	128	ENSMUST00000037330_at	0.000
1	129	ENSMUST00000113553_at	0.000
1	130	ENSMUST00000027415_at	0.000
1	131	ENSMUST00000027451_at	0.000
1	132	ENSMUST00000087086_at	0.000
1	133	ENSMUST00000068333_at	0.021
1	134	ENSMUST00000049972_at	0.024
1	135	ENSMUST00000027464_at	0.030
1	136	ENSMUST00000027467_at	0.032
1	137	ENSMUST00000004478_at	0.032
1	138	ENSMUST00000069799_at	0.032
1	139	ENSMUST00000087050_at	0.032
1	140	ENSMUST00000113457_at	0.262
1	141	ENSMUST00000078332_at	0.580
1	142	ENSMUST00000113444_at	0.580
1	143	ENSMUST00000027421_at	0.534
1	144	ENSMUST00000027424_at	0.000
1	145	ENSMUST00000113360_at	0.123
1	146	ENSMUST00000027425_at	0.569
1	147	ENSMUST00000113330_at	0.569
1	148	ENSMUST00000027438_at	0.516
1	149	ENSMUST00000027440_at	0.252
1	150	ENSMUST00000027444_at	0.695
1	151	ENSMUST00000027446_at	0.695
1	152	ENSMUST00000027449_at	0.000
1	153	ENSMUST00000027455_at	0.000
1	154	ENSMUST00000044878_at	0.000
1	155	ENSMUST00000073252_at	0.000
1	156	ENSMUST00000027470_at	0.000
1	157	ENSMUST00000050876_at	0.000
1	158	ENSMUST00000027472_at	0.000
1	159	ENSMUST00000027476_at	0.000
1	160	ENSMUST00000068681_at	0.000
1	161	ENSMUST00000042275_at	0.000
1	162	ENSMUST00000027512_at	0.000
1	163	ENSMUST00000077772_at	0.000
1	164	ENSMUST00000113142_at	0.000
1	165	ENSMUST00000054674_at	0.000
1	166	ENSMUST00000067625_at	0.000
1	167	ENSMUST00000027521_at	0.000
1	168	ENSMUST00000036954_at	0.000
1	169	ENSMUST00000065587_at	0.000
1	170	ENSMUST00000036153_at	0.578
1	171	ENSMUST00000097653_at	0.578
1	172	ENSMUST00000027529_at	0.000
1	173	ENSMUST00000068116_at	0.000
1	174	ENSMUST00000097648_at	0.000
1	175	ENSMUST00000113031_at	0.000
1	176	ENSMUST00000086851_at	0.000
1	177	ENSMUST00000069620_at	0.000
1	178	ENSMUST00000007949_at	0.000
1	179	ENSMUST00000112999_at	0.000
1	180	ENSMUST00000045970_at	0.000
1	181	ENSMUST00000027487_at	0.000
1	182	ENSMUST00000027488_at	0.000
1	183	ENSMUST00000027491_at	0.000
1	184	ENSMUST00000027494_at	0.000
1	185	ENSMUST00000042498_at	0.000
1	186	ENSMUST00000027495_at	0.000
1	187	ENSMUST00000027499_at	0.000
1	188	ENSMUST00000112905_at	0.000
1	189	ENSMUST00000027502_at	0.000
1	190	ENSMUST00000112890_at	0.000
1	191	ENSMUST00000027507_at	0.000
1	192	ENSMUST00000043336_at	0.000
1	193	ENSMUST00000053033_at	0.000
1	194	ENSMUST00000058762_at	0.000
1	195	ENSMUST00000061565_at	0.000
1	196	ENSMUST00000070699_at	0.000
1	197	ENSMUST00000027559_at	0.000
1	198	ENSMUST00000112751_at	0.000
1	199	ENSMUST00000094646_at	0.000
1	200	ENSMUST00000086701_at	0.000
1	201	ENSMUST00000112717_at	0.000
1	202	ENSMUST00000009356_at	0.000
1	203	ENSMUST00000112706_at	0.000
1	204	ENSMUST00000027626_at	0.000
1	205	ENSMUST00000027629_at	0.000
1	206	ENSMUST00000062483_at	0.000
1	207	ENSMUST00000038765_at	0.000
1	208	ENSMUST00000004565_at	0.000
1	209	ENSMUST00000056089_at	0.000
1	210	ENSMUST00000094616_at	0.000
1	211	ENSMUST00000027639_at	0.000
1	212	ENSMUST00000079721_at	0.000
1	213	ENSMUST00000036025_at	0.000
1	214	ENSMUST00000055884_at	0.000
1	215	ENSMUST00000036288_at	0.000
1	216	ENSMUST00000027592_at	0.000
1	217	ENSMUST00000073490_at	0.000
1	218	ENSMUST00000052172_at	0.000
1	219	ENSMUST00000027650_at	0.000
1	220	ENSMUST00000039862_at	0.000
1	221	ENSMUST00000027657_at	0.000
1	222	ENSMUST00000066863_at	0.000
1	223	ENSMUST00000016673_at	0.000
1	224	ENSMUST00000016672_at	0.000
1	225	ENSMUST00000086578_at	0.162
1	226	ENSMUST00000062108_at	0.162
1	227	ENSMUST00000027683_at	0.162
1	228	ENSMUST00000073350_at	0.567
1	229	ENSMUST00000086559_at	0.567
1	230	ENSMUST00000062264_at	0.361
1	231	ENSMUST00000086556_at	0.237
1	232	ENSMUST00000112362_at	0.237
1	233	ENSMUST00000067398_at	0.156
1	234	ENSMUST00000052529_at	0.156
1	235	ENSMUST00000112288_at	0.156
1	236	ENSMUST00000094551_at	0.156
1	237	ENSMUST00000027736_at	0.000
1	238	ENSMUST00000048183_at	0.000
1	239	ENSMUST00000020692_at	0.000
1	240	ENSMUST00000082060_at	0.000
1	241	ENSMUST00000038445_at	0.000
1	242	ENSMUST00000027730_at	0.000
1	243	ENSMUST00000027729_at	0.000
1	244	ENSMUST00000116530_at	0.000
1	245	ENSMUST00000027726_at	0.000
1	246	ENSMUST00000112237_at	0.000
1	247	ENSMUST00000027721_at	0.000
1	248	ENSMUST00000027687_at	0.000
1	249	ENSMUST00000027682_at	0.000
1	250	ENSMUST00000003135_at	0.000
1	251	ENSMUST00000077340_at	0.000
1	252	ENSMUST00000081104_at	0.000
1	253	ENSMUST00000040599_at	0.000
1	254	ENSMUST00000097561_at	0.000
1	255	ENSMUST00000038945_at	0.000
1	256	ENSMUST00000027674_at	0.000
1	257	ENSMUST00000112087_at	0.000
1	258	ENSMUST00000027667_at	0.000
1	259	ENSMUST00000112068_at	0.000
1	260	ENSMUST00000112046_at	0.000
1	261	ENSMUST00000074797_at	0.000
1	262	ENSMUST00000093486_at	0.000
1	263	ENSMUST00000053364_at	0.000
1	264	ENSMUST00000027615_at	0.000
1	265	ENSMUST00000111986_at	0.000
1	266	ENSMUST00000111984_at	0.000
1	267	ENSMUST00000066859_at	0.000
1	268	ENSMUST00000038252_at	0.000
1	269	ENSMUST00000018343_at	0.000
1	270	ENSMUST00000018333_at	0.000
1	271	ENSMUST00000070200_at	0.000
1	272	ENSMUST00000035065_at	0.000
1	273	ENSMUST00000006164_at	0.000
1	274	ENSMUST00000064506_at	0.718
1	275	ENSMUST00000097543_at	0.718
1	276	ENSMUST00000076110_at	0.423
1	277	ENSMUST00000059498_at	0.000
1	278	ENSMUST00000015124_at	0.000
1	279	ENSMUST00000111859_at	0.000
1	280	ENSMUST00000077755_at	0.000
1	281	ENSMUST00000027754_at	0.000
1	282	ENSMUST00000027753_at	0.000
1	283	ENSMUST00000042141_at	0.625
1	284	ENSMUST00000041874_at	0.625
1	285	ENSMUST00000041776_at	0.110
1	286	ENSMUST00000027748_at	0.110
1	287	ENSMUST00000086199_at	0.296
1	288	ENSMUST00000004214_at	0.296
1	289	ENSMUST00000027743_at	0.626
1	290	ENSMUST00000027741_at	0.626
1	291	ENSMUST00000035560_at	0.000
1	292	ENSMUST00000111764_at	0.586
1	293	ENSMUST00000074902_at	0.586
1	294	ENSMUST00000111754_at	0.000
1	295	ENSMUST00000051396_at	0.000
1	296	ENSMUST00000061537_at	0.000
1	297	ENSMUST00000046743_at	0.000
1	298	ENSMUST00000046110_at	0.225
1	299	ENSMUST00000076894_at	0.464
1	300	ENSMUST00000078878_at	0.464
1	301	ENSMUST00000014370_at	0.464
1	302	ENSMUST00000028052_at	0.000
1	303	ENSMUST00000064725_at	0.000
1	304	ENSMUST00000111630_at	0.000
1	305	ENSMUST00000111618_at	0.000
1	306	ENSMUST00000071718_at	0.000
1	307	ENSMUST00000028024_at	0.000
1	308	ENSMUST00000074892_at	0.000
1	309	ENSMUST00000058655_at	0.000
1	310	ENSMUST00000086068_at	0.000
1	311	ENSMUST00000028020_at	0.000
1	312	ENSMUST00000046049_at	0.000
1	313	ENSMUST00000028010_at	0.000
1	314	ENSMUST00000075805_at	0.000
1	315	ENSMUST00000077642_at	0.000
1	316	ENSMUST00000045694_at	0.000
1	317	ENSMUST00000027874_at	0.000
1	318	ENSMUST00000097491_at	0.000
1	319	ENSMUST00000086043_at	0.000
1	320	ENSMUST00000086040_at	0.000
1	321	ENSMUST00000027866_at	0.000
1	322	ENSMUST00000027861_at	0.000
1	323	ENSMUST00000027860_at	0.000
1	324	ENSMUST00000043235_at	0.000
1	325	ENSMUST00000027853_at	0.000
1	326	ENSMUST00000005907_at	0.000
1	327	ENSMUST00000027850_at	0.000
1	328	ENSMUST00000027846_at	0.000
1	329	ENSMUST00000027839_at	0.000
1	330	ENSMUST00000097473_at	0.666
1	331	ENSMUST00000028004_at	0.666
1	332	ENSMUST00000028005_at	0.666
1	333	ENSMUST00000015987_at	0.328
1	334	ENSMUST00000097471_at	0.000
1	335	ENSMUST00000027997_at	0.000
1	336	ENSMUST00000111357_at	0.000
1	337	ENSMUST00000027985_at	0.000
1	338	ENSMUST00000027979_at	0.000
1	339	ENSMUST00000027984_at	0.000
1	340	ENSMUST00000027974_at	0.000
1	341	ENSMUST00000046476_at	0.000
1	342	ENSMUST00000046322_at	0.263
1	343	ENSMUST00000081103_at	0.827
1	344	ENSMUST00000111336_at	0.827
1	345	ENSMUST00000070758_at	0.263
1	346	ENSMUST00000111332_at	0.769
1	347	ENSMUST00000075469_at	0.769
1	348	ENSMUST00000079957_at	0.000
1	349	ENSMUST00000111318_at	0.000
1	350	ENSMUST00000064272_at	0.000
1	351	ENSMUST00000073120_at	0.677
1	352	ENSMUST00000111305_at	0.677
1	353	ENSMUST00000080001_at	0.000
1	354	ENSMUST00000111289_at	0.000
1	355	ENSMUST00000006579_at	0.000
1	356	ENSMUST00000043839_at	0.000
1	357	ENSMUST00000043094_at	0.000
1	358	ENSMUST00000004829_at	0.000
1	359	ENSMUST00000004827_at	0.000
1	360	ENSMUST00000068584_at	0.000
1	361	ENSMUST00000059794_at	0.000
1	362	ENSMUST00000027833_at	0.000
1	363	ENSMUST00000111252_at	0.000
1	364	ENSMUST00000111247_at	0.000
1	365	ENSMUST00000085913_at	0.000
1	366	ENSMUST00000085912_at	0.000
1	367	ENSMUST00000062387_at	0.000
1	368	ENSMUST00000111230_at	0.012
1	369	ENSMUST00000027824_at	0.012
1	370	ENSMUST00000038432_at	0.012
1	371	ENSMUST00000049706_at	0.014
1	372	ENSMUST00000111224_at	0.019
1	373	ENSMUST00000038227_at	0.030
1	374	ENSMUST00000111214_at	0.296
1	375	ENSMUST00000081216_at	0.924
1	376	ENSMUST00000000266_at	0.924
1	377	ENSMUST00000055294_at	0.219
1	378	ENSMUST00000111184_at	0.219
1	379	ENSMUST00000027810_at	0.219
1	380	ENSMUST00000039725_at	0.024
1	381	ENSMUST00000104983_at	0.019
1	382	ENSMUST00000016105_at	0.019
1	383	ENSMUST00000037748_at	0.017
1	384	ENSMUST00000111106_at	0.017
1	385	ENSMUST00000027777_at	0.010
1	386	ENSMUST00000085803_at	0.654
1	387	ENSMUST00000027802_at	0.654
1	388	ENSMUST00000037361_at	0.000
1	389	ENSMUST00000111068_at	0.000
1	390	ENSMUST00000027797_at	0.000
1	391	ENSMUST00000036329_at	0.000
1	392	ENSMUST00000111025_at	0.000
1	393	ENSMUST00000111018_at	0.000
1	394	ENSMUST00000035295_at	0.078
1	395	ENSMUST00000111003_at	0.078
1	396	ENSMUST00000048572_at	0.018
1	397	ENSMUST00000068725_at	0.640
1	398	ENSMUST00000027921_at	0.640
1	399	ENSMUST00000027916_at	0.013
1	400	ENSMUST00000046514_at	0.013
1	401	ENSMUST00000045288_at	0.000
1	402	ENSMUST00000045108_at	0.000
1	403	ENSMUST00000110943_at	0.000
1	404	ENSMUST00000079451_at	0.000
1	405	ENSMUST00000027899_at	0.000
1	406	ENSMUST00000027897_at	0.000
1	407	ENSMUST00000010319_at	0.000
1	408	ENSMUST00000027947_at	0.000
1	409	ENSMUST00000027943_at	0.816
1	410	ENSMUST00000027941_at	0.816
1	411	ENSMUST00000067976_at	0.000
1	412	ENSMUST00000110868_at	0.000
1	413	ENSMUST00000045450_at	0.000
1	414	ENSMUST00000110855_at	0.000
1	415	ENSMUST00000027931_at	0.000
1	416	ENSMUST00000044954_at	0.000
1	417	ENSMUST00000085573_at	0.000
1	418	ENSMUST00000110844_at	0.000
1	419	ENSMUST00000076521_at	0.000
1	420	ENSMUST00000016338_at	0.000
1	421	ENSMUST00000009777_at	0.000
1	422	ENSMUST00000016315_at	0.000
1	423	ENSMUST00000027952_at	0.000
1	424	ENSMUST00000016638_at	0.000
1	425	ENSMUST00000016637_at	0.000
1	426	ENSMUST00000027918_at	0.000
1	427	ENSMUST00000043104_at	0.000
10	428	ENSMUST00000105607_at	0.000
10	429	ENSMUST00000019906_at	0.000
10	430	ENSMUST00000105590_at	0.121
10	431	ENSMUST00000042251_at	0.163
10	432	ENSMUST00000100078_at	0.231
10	433	ENSMUST00000045730_at	0.349
10	434	ENSMUST00000019896_at	0.349
10	435	ENSMUST00000019930_at	0.672
10	436	ENSMUST00000039763_at	0.782
10	437	ENSMUST00000015449_at	0.782
10	438	ENSMUST00000076817_at	0.266
10	439	ENSMUST00000105139_at	0.266
10	440	ENSMUST00000105548_at	0.264
10	441	ENSMUST00000019950_at	0.563
10	442	ENSMUST00000015645_at	0.563
10	443	ENSMUST00000020018_at	0.182
10	444	ENSMUST00000020015_at	0.145
10	445	ENSMUST00000020002_at	0.000
10	446	ENSMUST00000020001_at	0.000
10	447	ENSMUST00000019998_at	0.000
10	448	ENSMUST00000105527_at	0.000
10	449	ENSMUST00000020188_at	0.000
10	450	ENSMUST00000020182_at	0.000
10	451	ENSMUST00000095806_at	0.000
10	452	ENSMUST00000043881_at	0.000
10	453	ENSMUST00000105525_at	0.000
10	454	ENSMUST00000020156_at	0.000
10	455	ENSMUST00000020153_at	0.000
10	456	ENSMUST00000100036_at	0.000
10	457	ENSMUST00000060105_at	0.000
10	458	ENSMUST00000095794_at	0.000
10	459	ENSMUST00000049930_at	0.000
10	460	ENSMUST00000074366_at	0.081
10	461	ENSMUST00000020190_at	0.116
10	462	ENSMUST00000041416_at	0.151
10	463	ENSMUST00000020174_at	0.169
10	464	ENSMUST00000020171_at	0.169
10	465	ENSMUST00000105520_at	0.188
10	466	ENSMUST00000092646_at	0.319
10	467	ENSMUST00000020161_at	0.431
10	468	ENSMUST00000053748_at	0.707
10	469	ENSMUST00000092639_at	0.707
10	470	ENSMUST00000020042_at	0.196
10	471	ENSMUST00000000304_at	0.157
10	472	ENSMUST00000000305_at	0.157
10	473	ENSMUST00000092597_at	0.000
10	474	ENSMUST00000061372_at	0.000
10	475	ENSMUST00000047935_at	0.000
10	476	ENSMUST00000047773_at	0.000
10	477	ENSMUST00000019913_at	0.000
10	478	ENSMUST00000019911_at	0.000
10	479	ENSMUST00000019992_at	0.763
10	480	ENSMUST00000099967_at	0.763
10	481	ENSMUST00000019987_at	0.188
10	482	ENSMUST00000019986_at	0.188
10	483	ENSMUST00000045114_at	0.188
10	484	ENSMUST00000019965_at	0.130
10	485	ENSMUST00000019962_at	0.773
10	486	ENSMUST00000099931_at	0.773
10	487	ENSMUST00000105502_at	0.321
10	488	ENSMUST00000019939_at	0.251
10	489	ENSMUST00000019937_at	0.251
10	490	ENSMUST00000057649_at	0.000
10	491	ENSMUST00000019932_at	0.000
10	492	ENSMUST00000058714_at	0.000
10	493	ENSMUST00000020012_at	0.000
10	494	ENSMUST00000099866_at	0.000
10	495	ENSMUST00000039286_at	0.000
10	496	ENSMUST00000105490_at	0.000
10	497	ENSMUST00000099858_at	0.000
10	498	ENSMUST00000019994_at	0.000
10	499	ENSMUST00000079751_at	0.000
10	500	ENSMUST00000020071_at	0.000
10	501	ENSMUST00000102894_at	0.000
10	502	ENSMUST00000020045_at	0.000
10	503	ENSMUST00000020004_at	0.000
10	504	ENSMUST00000003843_at	0.000
10	505	ENSMUST00000068581_at	0.000
10	506	ENSMUST00000081139_at	0.000
10	507	ENSMUST00000020027_at	0.000
10	508	ENSMUST00000075992_at	0.000
10	509	ENSMUST00000020024_at	0.000
10	510	ENSMUST00000020022_at	0.000
10	511	ENSMUST00000020078_at	0.777
10	512	ENSMUST00000020074_at	0.777
10	513	ENSMUST00000095658_at	0.000
10	514	ENSMUST00000009789_at	0.000
10	515	ENSMUST00000020308_at	0.000
10	516	ENSMUST00000020307_at	0.000
10	517	ENSMUST00000068690_at	0.000
10	518	ENSMUST00000105465_at	0.000
10	519	ENSMUST00000020298_at	0.000
10	520	ENSMUST00000092498_at	0.000
10	521	ENSMUST00000035419_at	0.000
10	522	ENSMUST00000020289_at	0.000
10	523	ENSMUST00000049339_at	0.000
10	524	ENSMUST00000020288_at	0.000
10	525	ENSMUST00000020286_at	0.000
10	526	ENSMUST00000020284_at	0.000
10	527	ENSMUST00000105452_at	0.000
10	528	ENSMUST00000050103_at	0.088
10	529	ENSMUST00000020278_at	0.191
10	530	ENSMUST00000020273_at	0.324
10	531	ENSMUST00000105447_at	0.708
10	532	ENSMUST00000020271_at	0.708
10	533	ENSMUST00000020270_at	0.656
10	534	ENSMUST00000020268_at	0.235
10	535	ENSMUST00000020263_at	0.216
10	536	ENSMUST00000044059_at	0.194
10	537	ENSMUST00000092452_at	0.194
10	538	ENSMUST00000048289_at	0.608
10	539	ENSMUST00000020099_at	0.608
10	540	ENSMUST00000092434_at	0.000
10	541	ENSMUST00000045887_at	0.000
10	542	ENSMUST00000020081_at	0.000
10	543	ENSMUST00000037813_at	0.000
10	544	ENSMUST00000105420_at	0.000
10	545	ENSMUST00000039796_at	0.029
10	546	ENSMUST00000020397_at	0.029
10	547	ENSMUST00000006508_at	0.029
10	548	ENSMUST00000081083_at	0.112
10	549	ENSMUST00000001716_at	0.184
10	550	ENSMUST00000001713_at	0.184
10	551	ENSMUST00000038257_at	0.184
10	552	ENSMUST00000000925_at	0.184
10	553	ENSMUST00000000924_at	0.112
10	554	ENSMUST00000058906_at	0.112
10	555	ENSMUST00000000926_at	0.079
10	556	ENSMUST00000036387_at	0.010
10	557	ENSMUST00000001179_at	0.157
10	558	ENSMUST00000001178_at	0.222
10	559	ENSMUST00000048678_at	0.237
10	560	ENSMUST00000001181_at	0.961
10	561	ENSMUST00000105412_at	0.961
10	562	ENSMUST00000105410_at	0.792
10	563	ENSMUST00000081654_at	0.792
10	564	ENSMUST00000020496_at	0.274
10	565	ENSMUST00000045454_at	0.338
10	566	ENSMUST00000000299_at	0.743
10	567	ENSMUST00000009435_at	0.787
10	568	ENSMUST00000020501_at	0.787
10	569	ENSMUST00000092370_at	0.338
10	570	ENSMUST00000020522_at	0.000
10	571	ENSMUST00000019257_at	0.000
10	572	ENSMUST00000001242_at	0.000
10	573	ENSMUST00000000384_at	0.000
10	574	ENSMUST00000105388_at	0.635
10	575	ENSMUST00000062678_at	0.635
10	576	ENSMUST00000005185_at	0.539
10	577	ENSMUST00000041616_at	0.206
10	578	ENSMUST00000105384_at	0.000
10	579	ENSMUST00000005488_at	0.000
10	580	ENSMUST00000005490_at	0.000
10	581	ENSMUST00000020566_at	0.000
10	582	ENSMUST00000105382_at	0.000
10	583	ENSMUST00000020552_at	0.000
10	584	ENSMUST00000020550_at	0.000
10	585	ENSMUST00000020549_at	0.000
10	586	ENSMUST00000067036_at	0.000
10	587	ENSMUST00000099513_at	0.000
10	588	ENSMUST00000020580_at	0.000
10	589	ENSMUST00000020575_at	0.000
10	590	ENSMUST00000046945_at	0.000
10	591	ENSMUST00000006679_at	0.812
10	592	ENSMUST00000046091_at	0.812
10	593	ENSMUST00000061653_at	0.000
10	594	ENSMUST00000019708_at	0.000
10	595	ENSMUST00000105375_at	0.000
10	596	ENSMUST00000004784_at	0.000
10	597	ENSMUST00000099501_at	0.000
10	598	ENSMUST00000099500_at	0.000
10	599	ENSMUST00000003152_at	0.000
10	600	ENSMUST00000105367_at	0.000
10	601	ENSMUST00000042057_at	0.000
10	602	ENSMUST00000105365_at	0.000
10	603	ENSMUST00000003154_at	0.000
10	604	ENSMUST00000105363_at	0.000
10	605	ENSMUST00000105359_at	0.000
10	606	ENSMUST00000020340_at	0.000
10	607	ENSMUST00000105358_at	0.604
10	608	ENSMUST00000105349_at	0.604
10	609	ENSMUST00000020372_at	0.000
10	610	ENSMUST00000057910_at	0.000
10	611	ENSMUST00000079773_at	0.000
10	612	ENSMUST00000003433_at	0.000
10	613	ENSMUST00000020420_at	0.000
10	614	ENSMUST00000020432_at	0.000
10	615	ENSMUST00000036016_at	0.000
10	616	ENSMUST00000035597_at	0.000
10	617	ENSMUST00000020440_at	0.000
10	618	ENSMUST00000057623_at	0.000
10	619	ENSMUST00000015456_at	0.000
10	620	ENSMUST00000059551_at	0.000
10	621	ENSMUST00000005067_at	0.000
10	622	ENSMUST00000005057_at	0.000
10	623	ENSMUST00000048128_at	0.000
10	624	ENSMUST00000047864_at	0.000
10	625	ENSMUST00000092282_at	0.000
10	626	ENSMUST00000105328_at	0.000
10	627	ENSMUST00000046114_at	0.000
10	628	ENSMUST00000057798_at	0.184
10	629	ENSMUST00000045469_at	0.184
10	630	ENSMUST00000105325_at	0.184
10	631	ENSMUST00000072751_at	0.322
10	632	ENSMUST00000105321_at	0.322
10	633	ENSMUST00000043709_at	0.322
10	634	ENSMUST00000043604_at	0.273
10	635	ENSMUST00000002518_at	0.273
10	636	ENSMUST00000105309_at	0.000
10	637	ENSMUST00000020484_at	0.000
10	638	ENSMUST00000020488_at	0.000
10	639	ENSMUST00000053871_at	0.000
10	640	ENSMUST00000050813_at	0.000
10	641	ENSMUST00000020227_at	0.000
10	642	ENSMUST00000001836_at	0.000
10	643	ENSMUST00000001834_at	0.273
10	644	ENSMUST00000020234_at	0.273
10	645	ENSMUST00000020238_at	0.000
10	646	ENSMUST00000070435_at	0.000
10	647	ENSMUST00000099396_at	0.000
10	648	ENSMUST00000020243_at	0.000
10	649	ENSMUST00000020241_at	0.000
10	650	ENSMUST00000062862_at	0.000
10	651	ENSMUST00000020248_at	0.000
10	652	ENSMUST00000020251_at	0.000
10	653	ENSMUST00000020253_at	0.000
10	654	ENSMUST00000004473_at	0.000
10	655	ENSMUST00000004470_at	0.000
10	656	ENSMUST00000105297_at	0.019
10	657	ENSMUST00000020109_at	0.045
10	658	ENSMUST00000020157_at	0.097
10	659	ENSMUST00000020149_at	0.106
10	660	ENSMUST00000020163_at	0.341
10	661	ENSMUST00000008542_at	0.560
10	662	ENSMUST00000016033_at	0.560
10	663	ENSMUST00000016031_at	0.330
10	664	ENSMUST00000047910_at	0.330
10	665	ENSMUST00000099343_at	0.508
10	666	ENSMUST00000053594_at	0.638
10	667	ENSMUST00000020215_at	0.653
10	668	ENSMUST00000075829_at	0.653
10	669	ENSMUST00000020217_at	0.288
10	670	ENSMUST00000099328_at	0.207
10	671	ENSMUST00000053484_at	0.207
10	672	ENSMUST00000105287_at	0.172
10	673	ENSMUST00000038160_at	0.172
10	674	ENSMUST00000105286_at	0.070
10	675	ENSMUST00000020094_at	0.041
10	676	ENSMUST00000020118_at	0.821
10	677	ENSMUST00000105283_at	0.821
10	678	ENSMUST00000074204_at	0.000
10	679	ENSMUST00000000445_at	0.000
10	680	ENSMUST00000044210_at	0.000
10	681	ENSMUST00000105276_at	0.000
10	682	ENSMUST00000020403_at	0.000
10	683	ENSMUST00000020424_at	0.734
10	684	ENSMUST00000099281_at	0.734
10	685	ENSMUST00000020339_at	0.000
10	686	ENSMUST00000020343_at	0.000
10	687	ENSMUST00000020350_at	0.000
10	688	ENSMUST00000080630_at	0.000
10	689	ENSMUST00000063470_at	0.000
10	690	ENSMUST00000092167_at	0.183
10	691	ENSMUST00000105267_at	0.214
10	692	ENSMUST00000020375_at	0.214
10	693	ENSMUST00000047672_at	0.606
10	694	ENSMUST00000092163_at	0.990
10	695	ENSMUST00000092162_at	0.990
10	696	ENSMUST00000105263_at	0.774
10	697	ENSMUST00000064848_at	0.000
10	698	ENSMUST00000020437_at	0.000
10	699	ENSMUST00000068592_at	0.000
10	700	ENSMUST00000020315_at	0.000
10	701	ENSMUST00000020449_at	0.000
10	702	ENSMUST00000040344_at	0.000
10	703	ENSMUST00000020316_at	0.000
10	704	ENSMUST00000039810_at	0.000
10	705	ENSMUST00000038772_at	0.000
10	706	ENSMUST00000020323_at	0.000
10	707	ENSMUST00000020334_at	0.000
10	708	ENSMUST00000063318_at	0.000
10	709	ENSMUST00000105255_at	0.000
10	710	ENSMUST00000026500_at	0.000
10	711	ENSMUST00000040560_at	0.000
10	712	ENSMUST00000006915_at	0.000
10	713	ENSMUST00000006907_at	0.000
10	714	ENSMUST00000006911_at	0.000
10	715	ENSMUST00000060991_at	0.000
10	716	ENSMUST00000080975_at	0.328
10	717	ENSMUST00000006914_at	0.328
10	718	ENSMUST00000019611_at	0.328
10	719	ENSMUST00000013970_at	0.328
10	720	ENSMUST00000099172_at	0.192
10	721	ENSMUST00000026479_at	0.000
10	722	ENSMUST00000026476_at	0.000
10	723	ENSMUST00000037290_at	0.000
10	724	ENSMUST00000069535_at	0.000
10	725	ENSMUST00000059718_at	0.000
10	726	ENSMUST00000026472_at	0.000
10	727	ENSMUST00000049149_at	0.000
10	728	ENSMUST00000092074_at	0.000
10	729	ENSMUST00000026466_at	0.000
10	730	ENSMUST00000079692_at	0.000
10	731	ENSMUST00000071646_at	0.168
10	732	ENSMUST00000047199_at	0.287
10	733	ENSMUST00000026461_at	0.737
10	734	ENSMUST00000052798_at	0.737
10	735	ENSMUST00000076233_at	0.730
10	736	ENSMUST00000061995_at	0.000
10	737	ENSMUST00000026455_at	0.000
10	738	ENSMUST00000105244_at	0.000
10	739	ENSMUST00000050901_at	0.000
10	740	ENSMUST00000105236_at	0.000
10	741	ENSMUST00000026446_at	0.000
10	742	ENSMUST00000005826_at	0.000
10	743	ENSMUST00000043211_at	0.000
10	744	ENSMUST00000026428_at	0.000
10	745	ENSMUST00000026427_at	0.000
10	746	ENSMUST00000082059_at	0.000
10	747	ENSMUST00000105232_at	0.000
10	748	ENSMUST00000000727_at	0.000
10	749	ENSMUST00000026415_at	0.000
10	750	ENSMUST00000054125_at	0.000
10	751	ENSMUST00000026414_at	0.000
10	752	ENSMUST00000116228_at	0.000
10	753	ENSMUST00000105230_at	0.000
10	754	ENSMUST00000026408_at	0.000
10	755	ENSMUST00000026406_at	0.000
10	756	ENSMUST00000026405_at	0.000
10	757	ENSMUST00000076079_at	0.000
10	758	ENSMUST00000061571_at	0.000
11	759	ENSMUST00000020741_at	0.000
11	760	ENSMUST00000101638_at	0.000
11	761	ENSMUST00000044507_at	0.000
11	762	ENSMUST00000110011_at	0.000
11	763	ENSMUST00000109995_at	0.285
11	764	ENSMUST00000109993_at	0.285
11	765	ENSMUST00000020705_at	0.285
11	766	ENSMUST00000003681_at	0.285
11	767	ENSMUST00000002198_at	0.000
11	768	ENSMUST00000041042_at	0.000
11	769	ENSMUST00000058407_at	0.000
11	770	ENSMUST00000109910_at	0.000
11	771	ENSMUST00000038570_at	0.000
11	772	ENSMUST00000093369_at	0.000
11	773	ENSMUST00000109897_at	0.000
11	774	ENSMUST00000062821_at	0.000
11	775	ENSMUST00000109866_at	0.000
11	776	ENSMUST00000020776_at	0.000
11	777	ENSMUST00000020770_at	0.000
11	778	ENSMUST00000109845_at	0.000
11	779	ENSMUST00000020768_at	0.000
11	780	ENSMUST00000109837_at	0.000
11	781	ENSMUST00000020766_at	0.000
11	782	ENSMUST00000102922_at	0.000
11	783	ENSMUST00000102921_at	0.000
11	784	ENSMUST00000109822_at	0.000
11	785	ENSMUST00000002818_at	0.000
11	786	ENSMUST00000109815_at	0.000
11	787	ENSMUST00000066496_at	0.000
11	788	ENSMUST00000004507_at	0.000
11	789	ENSMUST00000004508_at	0.000
11	790	ENSMUST00000003461_at	0.000
11	791	ENSMUST00000109787_at	0.000
11	792	ENSMUST00000109737_at	0.000
11	793	ENSMUST00000000394_at	0.680
11	794	ENSMUST00000000391_at	0.680
11	795	ENSMUST00000045374_at	0.000
11	796	ENSMUST00000020704_at	0.000
11	797	ENSMUST00000020702_at	0.000
11	798	ENSMUST00000020683_at	0.000
11	799	ENSMUST00000020677_at	0.000
11	800	ENSMUST00000020413_at	0.000
11	801	ENSMUST00000095252_at	0.000
11	802	ENSMUST00000047689_at	0.000
11	803	ENSMUST00000066237_at	0.000
11	804	ENSMUST00000109654_at	0.000
11	805	ENSMUST00000020329_at	0.000
11	806	ENSMUST00000102880_at	0.000
11	807	ENSMUST00000020317_at	0.000
11	808	ENSMUST00000000594_at	0.000
11	809	ENSMUST00000076661_at	0.000
11	810	ENSMUST00000102878_at	0.000
11	811	ENSMUST00000000137_at	0.000
11	812	ENSMUST00000020358_at	0.785
11	813	ENSMUST00000109594_at	0.785
11	814	ENSMUST00000047028_at	0.255
11	815	ENSMUST00000093290_at	0.255
11	816	ENSMUST00000006221_at	0.255
11	817	ENSMUST00000062844_at	0.317
11	818	ENSMUST00000071068_at	0.648
11	819	ENSMUST00000020562_at	0.648
11	820	ENSMUST00000102869_at	0.505
11	821	ENSMUST00000101465_at	0.506
11	822	ENSMUST00000109530_at	0.506
11	823	ENSMUST00000112483_at	0.000
11	824	ENSMUST00000020756_at	0.524
11	825	ENSMUST00000040182_at	0.645
11	826	ENSMUST00000020749_at	0.645
11	827	ENSMUST00000102843_at	0.819
11	828	ENSMUST00000006629_at	0.881
11	829	ENSMUST00000109438_at	0.881
11	830	ENSMUST00000041231_at	0.339
11	831	ENSMUST00000020551_at	0.000
11	832	ENSMUST00000020546_at	0.000
11	833	ENSMUST00000020537_at	0.000
11	834	ENSMUST00000020518_at	0.000
11	835	ENSMUST00000039601_at	0.000
11	836	ENSMUST00000020528_at	0.000
11	837	ENSMUST00000020531_at	0.000
11	838	ENSMUST00000093209_at	0.000
11	839	ENSMUST00000093207_at	0.000
11	840	ENSMUST00000102821_at	0.000
11	841	ENSMUST00000109366_at	0.000
11	842	ENSMUST00000109363_at	0.000
11	843	ENSMUST00000075641_at	0.000
11	844	ENSMUST00000037746_at	0.000
11	845	ENSMUST00000020362_at	0.000
11	846	ENSMUST00000052413_at	0.000
11	847	ENSMUST00000093193_at	0.000
11	848	ENSMUST00000093191_at	0.000
11	849	ENSMUST00000018992_at	0.000
11	850	ENSMUST00000018993_at	0.000
11	851	ENSMUST00000102801_at	0.000
11	852	ENSMUST00000101347_at	0.000
11	853	ENSMUST00000020578_at	0.000
11	854	ENSMUST00000020576_at	0.000
11	855	ENSMUST00000070735_at	0.000
11	856	ENSMUST00000020707_at	0.000
11	857	ENSMUST00000109286_at	0.000
11	858	ENSMUST00000007797_at	0.000
11	859	ENSMUST00000101340_at	0.000
11	860	ENSMUST00000020681_at	0.000
11	861	ENSMUST00000020672_at	0.000
11	862	ENSMUST00000109278_at	0.000
11	863	ENSMUST00000055899_at	0.000
11	864	ENSMUST00000102796_at	0.000
11	865	ENSMUST00000019333_at	0.000
11	866	ENSMUST00000101326_at	0.884
11	867	ENSMUST00000011400_at	0.884
11	868	ENSMUST00000093166_at	0.282
11	869	ENSMUST00000109237_at	0.000
11	870	ENSMUST00000050937_at	0.000
11	871	ENSMUST00000109225_at	0.000
11	872	ENSMUST00000109219_at	0.000
11	873	ENSMUST00000020640_at	0.000
11	874	ENSMUST00000047145_at	0.293
11	875	ENSMUST00000049519_at	0.322
11	876	ENSMUST00000109202_at	0.322
11	877	ENSMUST00000109198_at	0.322
11	878	ENSMUST00000081794_at	0.000
11	879	ENSMUST00000020617_at	0.000
11	880	ENSMUST00000020629_at	0.000
11	881	ENSMUST00000020634_at	0.000
11	882	ENSMUST00000015981_at	0.315
11	883	ENSMUST00000102772_at	0.348
11	884	ENSMUST00000020637_at	0.348
11	885	ENSMUST00000020643_at	0.348
11	886	ENSMUST00000116378_at	0.000
11	887	ENSMUST00000051159_at	0.000
11	888	ENSMUST00000020628_at	0.000
11	889	ENSMUST00000093132_at	0.000
11	890	ENSMUST00000109103_at	0.000
11	891	ENSMUST00000001083_at	0.000
11	892	ENSMUST00000064493_at	0.000
11	893	ENSMUST00000020653_at	0.000
11	894	ENSMUST00000102763_at	0.000
11	895	ENSMUST00000109072_at	0.000
11	896	ENSMUST00000109071_at	0.000
11	897	ENSMUST00000109057_at	0.736
11	898	ENSMUST00000020630_at	0.736
11	899	ENSMUST00000018383_at	0.000
11	900	ENSMUST00000060945_at	0.000
11	901	ENSMUST00000061326_at	0.000
11	902	ENSMUST00000018382_at	0.000
11	903	ENSMUST00000104955_at	0.000
11	904	ENSMUST00000057330_at	0.000
11	905	ENSMUST00000000889_at	0.000
11	906	ENSMUST00000020650_at	0.000
11	907	ENSMUST00000020649_at	0.000
11	908	ENSMUST00000048605_at	0.000
11	909	ENSMUST00000108920_at	0.000
11	910	ENSMUST00000019044_at	0.000
11	911	ENSMUST00000076493_at	0.000
11	912	ENSMUST00000020586_at	0.000
11	913	ENSMUST00000018755_at	0.000
11	914	ENSMUST00000019050_at	0.012
11	915	ENSMUST00000019060_at	0.016
11	916	ENSMUST00000019058_at	0.023
11	917	ENSMUST00000064104_at	0.035
11	918	ENSMUST00000020504_at	0.087
11	919	ENSMUST00000082430_at	0.490
11	920	ENSMUST00000102730_at	0.490
11	921	ENSMUST00000102727_at	0.490
11	922	ENSMUST00000000608_at	0.188
11	923	ENSMUST00000108858_at	0.594
11	924	ENSMUST00000108857_at	0.636
11	925	ENSMUST00000018727_at	0.636
11	926	ENSMUST00000075603_at	0.291
11	927	ENSMUST00000094179_at	0.015
11	928	ENSMUST00000020831_at	0.015
11	929	ENSMUST00000066987_at	0.000
11	930	ENSMUST00000020826_at	0.000
11	931	ENSMUST00000036917_at	0.000
11	932	ENSMUST00000101193_at	0.000
11	933	ENSMUST00000020822_at	0.000
11	934	ENSMUST00000035266_at	0.000
11	935	ENSMUST00000108836_at	0.000
11	936	ENSMUST00000049353_at	0.000
11	937	ENSMUST00000013787_at	0.000
11	938	ENSMUST00000108809_at	0.000
11	939	ENSMUST00000102702_at	0.505
11	940	ENSMUST00000108786_at	0.505
11	941	ENSMUST00000061242_at	0.505
11	942	ENSMUST00000010044_at	0.246
11	943	ENSMUST00000116371_at	0.033
11	944	ENSMUST00000102697_at	0.025
11	945	ENSMUST00000019517_at	0.547
11	946	ENSMUST00000062405_at	0.547
11	947	ENSMUST00000102693_at	0.195
11	948	ENSMUST00000090806_at	0.195
11	949	ENSMUST00000108737_at	0.254
11	950	ENSMUST00000044250_at	0.258
11	951	ENSMUST00000052346_at	0.809
11	952	ENSMUST00000002891_at	0.809
11	953	ENSMUST00000018744_at	0.518
11	954	ENSMUST00000042281_at	0.014
11	955	ENSMUST00000062677_at	0.011
11	956	ENSMUST00000019076_at	0.000
11	957	ENSMUST00000089184_at	0.000
11	958	ENSMUST00000041683_at	0.000
11	959	ENSMUST00000108716_at	0.000
11	960	ENSMUST00000074127_at	0.000
11	961	ENSMUST00000060255_at	0.000
11	962	ENSMUST00000040522_at	0.000
11	963	ENSMUST00000079080_at	0.000
11	964	ENSMUST00000001066_at	0.624
11	965	ENSMUST00000001063_at	0.624
11	966	ENSMUST00000093019_at	0.000
11	967	ENSMUST00000108709_at	0.000
11	968	ENSMUST00000018644_at	0.000
11	969	ENSMUST00000072916_at	0.000
11	970	ENSMUST00000018645_at	0.000
11	971	ENSMUST00000018653_at	0.000
11	972	ENSMUST00000018651_at	0.000
11	973	ENSMUST00000108702_at	0.000
11	974	ENSMUST00000071891_at	0.000
11	975	ENSMUST00000108694_at	0.000
11	976	ENSMUST00000071465_at	0.000
11	977	ENSMUST00000072719_at	0.000
11	978	ENSMUST00000108689_at	0.000
11	979	ENSMUST00000018637_at	0.000
11	980	ENSMUST00000018632_at	0.000
11	981	ENSMUST00000019625_at	0.000
11	982	ENSMUST00000041611_at	0.000
11	983	ENSMUST00000021290_at	0.000
11	984	ENSMUST00000021285_at	0.000
11	985	ENSMUST00000021284_at	0.000
11	986	ENSMUST00000102611_at	0.000
11	987	ENSMUST00000018880_at	0.000
11	988	ENSMUST00000021278_at	0.000
11	989	ENSMUST00000108666_at	0.000
11	990	ENSMUST00000021273_at	0.000
11	991	ENSMUST00000021271_at	0.000
11	992	ENSMUST00000021268_at	0.000
11	993	ENSMUST00000094080_at	0.000
11	994	ENSMUST00000094078_at	0.000
11	995	ENSMUST00000108665_at	0.000
11	996	ENSMUST00000108663_at	0.000
11	997	ENSMUST00000102602_at	0.000
11	998	ENSMUST00000018614_at	0.000
11	999	ENSMUST00000052108_at	0.000
11	1000	ENSMUST00000082283_at	0.000
11	1001	ENSMUST00000004036_at	0.000
11	1002	ENSMUST00000005371_at	0.000
11	1003	ENSMUST00000094075_at	0.000
11	1004	ENSMUST00000053608_at	0.000
11	1005	ENSMUST00000005334_at	0.000
11	1006	ENSMUST00000108655_at	0.238
11	1007	ENSMUST00000018905_at	0.489
11	1008	ENSMUST00000018918_at	0.489
11	1009	ENSMUST00000094071_at	0.489
11	1010	ENSMUST00000102587_at	0.238
11	1011	ENSMUST00000071213_at	0.000
11	1012	ENSMUST00000102586_at	0.000
11	1013	ENSMUST00000045971_at	0.000
11	1014	ENSMUST00000011285_at	0.000
11	1015	ENSMUST00000061837_at	0.000
11	1016	ENSMUST00000018698_at	0.000
11	1017	ENSMUST00000018710_at	0.000
11	1018	ENSMUST00000108597_at	0.230
11	1019	ENSMUST00000108595_at	0.230
11	1020	ENSMUST00000018711_at	0.230
11	1021	ENSMUST00000101526_at	0.230
11	1022	ENSMUST00000102575_at	0.000
11	1023	ENSMUST00000108589_at	0.000
11	1024	ENSMUST00000108585_at	0.000
11	1025	ENSMUST00000102572_at	0.000
11	1026	ENSMUST00000000326_at	0.660
11	1027	ENSMUST00000108576_at	0.660
11	1028	ENSMUST00000040428_at	0.292
11	1029	ENSMUST00000000329_at	0.048
11	1030	ENSMUST00000019051_at	0.048
11	1031	ENSMUST00000019068_at	0.048
11	1032	ENSMUST00000019067_at	0.048
11	1033	ENSMUST00000019063_at	0.048
11	1034	ENSMUST00000018430_at	0.048
11	1035	ENSMUST00000018429_at	0.000
11	1036	ENSMUST00000108552_at	0.000
11	1037	ENSMUST00000055184_at	0.000
11	1038	ENSMUST00000014750_at	0.000
11	1039	ENSMUST00000092951_at	0.000
11	1040	ENSMUST00000108548_at	0.000
11	1041	ENSMUST00000018431_at	0.000
11	1042	ENSMUST00000108542_at	0.000
11	1043	ENSMUST00000102554_at	0.257
11	1044	ENSMUST00000081362_at	0.267
11	1045	ENSMUST00000108531_at	0.267
11	1046	ENSMUST00000078528_at	0.267
11	1047	ENSMUST00000108523_at	0.201
11	1048	ENSMUST00000018595_at	0.000
11	1049	ENSMUST00000021164_at	0.000
11	1050	ENSMUST00000021158_at	0.000
11	1051	ENSMUST00000108502_at	0.000
11	1052	ENSMUST00000100899_at	0.000
11	1053	ENSMUST00000021148_at	0.000
11	1054	ENSMUST00000108484_at	0.000
11	1055	ENSMUST00000092938_at	0.000
11	1056	ENSMUST00000006101_at	0.000
11	1057	ENSMUST00000102520_at	0.000
11	1058	ENSMUST00000045807_at	0.000
11	1059	ENSMUST00000055619_at	0.000
11	1060	ENSMUST00000092907_at	0.000
11	1061	ENSMUST00000094022_at	0.000
11	1062	ENSMUST00000108437_at	0.000
11	1063	ENSMUST00000100845_at	0.000
11	1064	ENSMUST00000100843_at	0.000
11	1065	ENSMUST00000006286_at	0.000
11	1066	ENSMUST00000102505_at	0.000
11	1067	ENSMUST00000108425_at	0.000
11	1068	ENSMUST00000021209_at	0.000
11	1069	ENSMUST00000094015_at	0.000
11	1070	ENSMUST00000017430_at	0.000
11	1071	ENSMUST00000040577_at	0.000
11	1072	ENSMUST00000021203_at	0.000
11	1073	ENSMUST00000040910_at	0.000
11	1074	ENSMUST00000010536_at	0.000
11	1075	ENSMUST00000021201_at	0.000
11	1076	ENSMUST00000021197_at	0.000
11	1077	ENSMUST00000021195_at	0.000
11	1078	ENSMUST00000100812_at	0.000
11	1079	ENSMUST00000094005_at	0.000
11	1080	ENSMUST00000078623_at	0.000
11	1081	ENSMUST00000017597_at	0.000
11	1082	ENSMUST00000000646_at	0.000
11	1083	ENSMUST00000049167_at	0.000
11	1084	ENSMUST00000100784_at	0.000
11	1085	ENSMUST00000080426_at	0.000
11	1086	ENSMUST00000017530_at	0.000
11	1087	ENSMUST00000108323_at	0.000
11	1088	ENSMUST00000002133_at	0.000
11	1089	ENSMUST00000010421_at	0.000
11	1090	ENSMUST00000045026_at	0.000
11	1091	ENSMUST00000017534_at	0.000
11	1092	ENSMUST00000048073_at	0.000
11	1093	ENSMUST00000108295_at	0.000
11	1094	ENSMUST00000108294_at	0.000
11	1095	ENSMUST00000001126_at	0.000
11	1096	ENSMUST00000017488_at	0.000
11	1097	ENSMUST00000001130_at	0.000
11	1098	ENSMUST00000052566_at	0.241
11	1099	ENSMUST00000001127_at	0.241
11	1100	ENSMUST00000017759_at	0.241
11	1101	ENSMUST00000050366_at	0.241
11	1102	ENSMUST00000017520_at	0.097
11	1103	ENSMUST00000018610_at	0.097
11	1104	ENSMUST00000108268_at	0.148
11	1105	ENSMUST00000018478_at	0.148
11	1106	ENSMUST00000017821_at	0.232
11	1107	ENSMUST00000052383_at	0.232
11	1108	ENSMUST00000017692_at	0.069
11	1109	ENSMUST00000103233_at	0.045
11	1110	ENSMUST00000092857_at	0.030
11	1111	ENSMUST00000017836_at	0.046
11	1112	ENSMUST00000017567_at	0.063
11	1113	ENSMUST00000017572_at	0.063
11	1114	ENSMUST00000053413_at	0.063
11	1115	ENSMUST00000041065_at	0.063
11	1116	ENSMUST00000021045_at	0.119
11	1117	ENSMUST00000000193_at	0.304
11	1118	ENSMUST00000021011_at	0.304
11	1119	ENSMUST00000000342_at	0.242
11	1120	ENSMUST00000000194_at	0.152
11	1121	ENSMUST00000009329_at	0.152
11	1122	ENSMUST00000021043_at	0.099
11	1123	ENSMUST00000100722_at	0.070
11	1124	ENSMUST00000092849_at	0.052
11	1125	ENSMUST00000021033_at	0.243
11	1126	ENSMUST00000038038_at	0.500
11	1127	ENSMUST00000037994_at	0.755
11	1128	ENSMUST00000000208_at	0.755
11	1129	ENSMUST00000065692_at	0.243
11	1130	ENSMUST00000108135_at	0.000
11	1131	ENSMUST00000035938_at	0.223
11	1132	ENSMUST00000019266_at	0.456
11	1133	ENSMUST00000019071_at	0.456
11	1134	ENSMUST00000001008_at	0.000
11	1135	ENSMUST00000019074_at	0.000
11	1136	ENSMUST00000001009_at	0.000
11	1137	ENSMUST00000070832_at	0.000
11	1138	ENSMUST00000021016_at	0.000
11	1139	ENSMUST00000049257_at	0.000
11	1140	ENSMUST00000092834_at	0.000
11	1141	ENSMUST00000018842_at	0.000
11	1142	ENSMUST00000103194_at	0.000
11	1143	ENSMUST00000108062_at	0.000
11	1144	ENSMUST00000000095_at	0.000
11	1145	ENSMUST00000020827_at	0.000
11	1146	ENSMUST00000020824_at	0.000
11	1147	ENSMUST00000018315_at	0.000
11	1148	ENSMUST00000108021_at	0.000
11	1149	ENSMUST00000100663_at	0.000
11	1150	ENSMUST00000081401_at	0.000
11	1151	ENSMUST00000020794_at	0.000
11	1152	ENSMUST00000092808_at	0.000
11	1153	ENSMUST00000084575_at	0.000
11	1154	ENSMUST00000107944_at	0.000
11	1155	ENSMUST00000020779_at	0.000
11	1156	ENSMUST00000049768_at	0.000
11	1157	ENSMUST00000020775_at	0.000
11	1158	ENSMUST00000107920_at	0.000
11	1159	ENSMUST00000018572_at	0.000
11	1160	ENSMUST00000100630_at	0.000
11	1161	ENSMUST00000036649_at	0.000
11	1162	ENSMUST00000000284_at	0.000
11	1163	ENSMUST00000061728_at	0.000
11	1164	ENSMUST00000020864_at	0.000
11	1165	ENSMUST00000107869_at	0.000
11	1166	ENSMUST00000066888_at	0.505
11	1167	ENSMUST00000107853_at	0.505
11	1168	ENSMUST00000041589_at	0.295
11	1169	ENSMUST00000107821_at	0.812
11	1170	ENSMUST00000107818_at	0.812
11	1171	ENSMUST00000021231_at	0.289
11	1172	ENSMUST00000107785_at	0.000
11	1173	ENSMUST00000040418_at	0.000
11	1174	ENSMUST00000021239_at	0.000
11	1175	ENSMUST00000021240_at	0.000
11	1176	ENSMUST00000107754_at	0.000
11	1177	ENSMUST00000038928_at	0.000
11	1178	ENSMUST00000073698_at	0.000
11	1179	ENSMUST00000092768_at	0.000
11	1180	ENSMUST00000021241_at	0.000
11	1181	ENSMUST00000072621_at	0.000
11	1182	ENSMUST00000037502_at	0.000
11	1183	ENSMUST00000021243_at	0.000
11	1184	ENSMUST00000107724_at	0.000
11	1185	ENSMUST00000107714_at	0.000
11	1186	ENSMUST00000103158_at	0.000
11	1187	ENSMUST00000013559_at	0.000
11	1188	ENSMUST00000103157_at	0.000
11	1189	ENSMUST00000100528_at	0.000
11	1190	ENSMUST00000097162_at	0.000
11	1191	ENSMUST00000062709_at	0.000
11	1192	ENSMUST00000000010_at	0.000
11	1193	ENSMUST00000052650_at	0.000
11	1194	ENSMUST00000049352_at	0.000
11	1195	ENSMUST00000000704_at	0.000
11	1196	ENSMUST00000049272_at	0.000
11	1197	ENSMUST00000049241_at	0.000
11	1198	ENSMUST00000093944_at	0.000
11	1199	ENSMUST00000019117_at	0.000
11	1200	ENSMUST00000081775_at	0.000
11	1201	ENSMUST00000018816_at	0.000
11	1202	ENSMUST00000103152_at	0.000
11	1203	ENSMUST00000107630_at	0.000
11	1204	ENSMUST00000001479_at	0.000
11	1205	ENSMUST00000001480_at	0.000
11	1206	ENSMUST00000019026_at	0.000
11	1207	ENSMUST00000107588_at	0.000
11	1208	ENSMUST00000052281_at	0.000
11	1209	ENSMUST00000103149_at	0.000
11	1210	ENSMUST00000043843_at	0.000
11	1211	ENSMUST00000018304_at	0.000
11	1212	ENSMUST00000041685_at	0.000
11	1213	ENSMUST00000018311_at	0.000
11	1214	ENSMUST00000008021_at	0.000
11	1215	ENSMUST00000041301_at	0.000
11	1216	ENSMUST00000002655_at	0.000
11	1217	ENSMUST00000019456_at	0.000
11	1218	ENSMUST00000052919_at	0.000
11	1219	ENSMUST00000017365_at	0.000
11	1220	ENSMUST00000038886_at	0.000
11	1221	ENSMUST00000021257_at	0.000
11	1222	ENSMUST00000064941_at	0.000
11	1223	ENSMUST00000092706_at	0.000
11	1224	ENSMUST00000107474_at	0.000
11	1225	ENSMUST00000068031_at	0.000
11	1226	ENSMUST00000017637_at	0.000
11	1227	ENSMUST00000036262_at	0.000
11	1228	ENSMUST00000103133_at	0.000
11	1229	ENSMUST00000038004_at	0.000
11	1230	ENSMUST00000017732_at	0.000
11	1231	ENSMUST00000103131_at	0.000
11	1232	ENSMUST00000017741_at	0.000
11	1233	ENSMUST00000017743_at	0.000
11	1234	ENSMUST00000092700_at	0.000
11	1235	ENSMUST00000055502_at	0.000
11	1236	ENSMUST00000073890_at	0.000
11	1237	ENSMUST00000056362_at	0.000
11	1238	ENSMUST00000007318_at	0.000
11	1239	ENSMUST00000007320_at	0.000
11	1240	ENSMUST00000038839_at	0.000
11	1241	ENSMUST00000007309_at	0.000
11	1242	ENSMUST00000007275_at	0.000
11	1243	ENSMUST00000107411_at	0.000
11	1244	ENSMUST00000007317_at	0.000
11	1245	ENSMUST00000007280_at	0.000
11	1246	ENSMUST00000107407_at	0.000
11	1247	ENSMUST00000049385_at	0.000
11	1248	ENSMUST00000017309_at	0.000
11	1249	ENSMUST00000056033_at	0.000
11	1250	ENSMUST00000001592_at	0.000
11	1251	ENSMUST00000066489_at	0.000
11	1252	ENSMUST00000107400_at	0.000
11	1253	ENSMUST00000092688_at	0.595
11	1254	ENSMUST00000107389_at	0.595
11	1255	ENSMUST00000107378_at	0.570
11	1256	ENSMUST00000017981_at	0.497
11	1257	ENSMUST00000103118_at	0.295
11	1258	ENSMUST00000107364_at	0.122
11	1259	ENSMUST00000107360_at	0.122
11	1260	ENSMUST00000004143_at	0.122
11	1261	ENSMUST00000004145_at	0.122
11	1262	ENSMUST00000060792_at	0.000
11	1263	ENSMUST00000044721_at	0.000
11	1264	ENSMUST00000001802_at	0.000
11	1265	ENSMUST00000019445_at	0.000
11	1266	ENSMUST00000001806_at	0.091
11	1267	ENSMUST00000107302_at	0.091
11	1268	ENSMUST00000043680_at	0.160
11	1269	ENSMUST00000043654_at	0.258
11	1270	ENSMUST00000103109_at	0.339
11	1271	ENSMUST00000107284_at	0.510
11	1272	ENSMUST00000001271_at	0.510
11	1273	ENSMUST00000042477_at	0.740
11	1274	ENSMUST00000017332_at	0.797
11	1275	ENSMUST00000041403_at	0.797
11	1276	ENSMUST00000107268_at	0.497
11	1277	ENSMUST00000103105_at	0.482
11	1278	ENSMUST00000019469_at	0.332
11	1279	ENSMUST00000010502_at	0.145
11	1280	ENSMUST00000001347_at	0.114
11	1281	ENSMUST00000107228_at	0.000
11	1282	ENSMUST00000103099_at	0.000
11	1283	ENSMUST00000017868_at	0.000
11	1284	ENSMUST00000057054_at	0.000
11	1285	ENSMUST00000100400_at	0.000
11	1286	ENSMUST00000017460_at	0.000
11	1287	ENSMUST00000070334_at	0.285
11	1288	ENSMUST00000008999_at	0.285
11	1289	ENSMUST00000036376_at	0.285
11	1290	ENSMUST00000107134_at	0.000
11	1291	ENSMUST00000107119_at	0.000
11	1292	ENSMUST00000006749_at	0.000
11	1293	ENSMUST00000006750_at	0.000
11	1294	ENSMUST00000107098_at	0.000
11	1295	ENSMUST00000049460_at	0.000
11	1296	ENSMUST00000057893_at	0.000
11	1297	ENSMUST00000068150_at	0.000
11	1298	ENSMUST00000092567_at	0.000
11	1299	ENSMUST00000107060_at	0.000
11	1300	ENSMUST00000067444_at	0.000
11	1301	ENSMUST00000057849_at	0.000
11	1302	ENSMUST00000021314_at	0.000
11	1303	ENSMUST00000021322_at	0.000
11	1304	ENSMUST00000107013_at	0.000
11	1305	ENSMUST00000000127_at	0.000
11	1306	ENSMUST00000103075_at	0.000
11	1307	ENSMUST00000093925_at	0.000
11	1308	ENSMUST00000106995_at	0.000
11	1309	ENSMUST00000018800_at	0.000
11	1310	ENSMUST00000021028_at	0.000
11	1311	ENSMUST00000106939_at	0.000
11	1312	ENSMUST00000100335_at	0.000
11	1313	ENSMUST00000019734_at	0.000
11	1314	ENSMUST00000001963_at	0.000
11	1315	ENSMUST00000002044_at	0.174
11	1316	ENSMUST00000100324_at	0.265
11	1317	ENSMUST00000021048_at	0.447
11	1318	ENSMUST00000021049_at	0.447
11	1319	ENSMUST00000106843_at	0.447
11	1320	ENSMUST00000103071_at	0.447
11	1321	ENSMUST00000044228_at	0.265
11	1322	ENSMUST00000106813_at	0.000
11	1323	ENSMUST00000103069_at	0.000
11	1324	ENSMUST00000106790_at	0.000
11	1325	ENSMUST00000103064_at	0.000
11	1326	ENSMUST00000021065_at	0.000
11	1327	ENSMUST00000059595_at	0.000
11	1328	ENSMUST00000000049_at	0.000
11	1329	ENSMUST00000106712_at	0.000
11	1330	ENSMUST00000106706_at	0.116
11	1331	ENSMUST00000092500_at	0.362
11	1332	ENSMUST00000106677_at	0.362
11	1333	ENSMUST00000020949_at	0.000
11	1334	ENSMUST00000042970_at	0.000
11	1335	ENSMUST00000106630_at	0.000
11	1336	ENSMUST00000106616_at	0.000
11	1337	ENSMUST00000000206_at	0.000
11	1338	ENSMUST00000092464_at	0.000
11	1339	ENSMUST00000021077_at	0.000
11	1340	ENSMUST00000003351_at	0.174
11	1341	ENSMUST00000021078_at	0.226
11	1342	ENSMUST00000053288_at	0.248
11	1343	ENSMUST00000103036_at	0.797
11	1344	ENSMUST00000021083_at	0.855
11	1345	ENSMUST00000106510_at	0.855
11	1346	ENSMUST00000116321_at	0.753
11	1347	ENSMUST00000106507_at	0.763
11	1348	ENSMUST00000106503_at	0.763
11	1349	ENSMUST00000106499_at	0.404
11	1350	ENSMUST00000021139_at	0.387
11	1351	ENSMUST00000021097_at	0.228
11	1352	ENSMUST00000021107_at	0.355
11	1353	ENSMUST00000021114_at	0.614
11	1354	ENSMUST00000106454_at	0.614
11	1355	ENSMUST00000106444_at	0.224
11	1356	ENSMUST00000106441_at	0.224
11	1357	ENSMUST00000054135_at	0.164
11	1358	ENSMUST00000021129_at	0.164
11	1359	ENSMUST00000021130_at	0.000
11	1360	ENSMUST00000106425_at	0.000
11	1361	ENSMUST00000055872_at	0.000
11	1362	ENSMUST00000100205_at	0.000
11	1363	ENSMUST00000036215_at	0.000
11	1364	ENSMUST00000106391_at	0.000
11	1365	ENSMUST00000106388_at	0.000
11	1366	ENSMUST00000082152_at	0.000
11	1367	ENSMUST00000021160_at	0.000
11	1368	ENSMUST00000079545_at	0.000
11	1369	ENSMUST00000009732_at	0.000
11	1370	ENSMUST00000047616_at	0.000
11	1371	ENSMUST00000092404_at	0.000
11	1372	ENSMUST00000103026_at	0.000
11	1373	ENSMUST00000106351_at	0.000
11	1374	ENSMUST00000026659_at	0.000
11	1375	ENSMUST00000026649_at	0.000
11	1376	ENSMUST00000026661_at	0.000
11	1377	ENSMUST00000106322_at	0.000
11	1378	ENSMUST00000033230_at	0.000
11	1379	ENSMUST00000054002_at	0.000
11	1380	ENSMUST00000100181_at	0.000
11	1381	ENSMUST00000103024_at	0.000
11	1382	ENSMUST00000043722_at	0.000
11	1383	ENSMUST00000017620_at	0.000
11	1384	ENSMUST00000017590_at	0.000
11	1385	ENSMUST00000026662_at	0.000
11	1386	ENSMUST00000026665_at	0.000
11	1387	ENSMUST00000106259_at	0.000
11	1388	ENSMUST00000026670_at	0.000
11	1389	ENSMUST00000106233_at	0.000
11	1390	ENSMUST00000064307_at	0.000
11	1391	ENSMUST00000106229_at	0.000
11	1392	ENSMUST00000045402_at	0.000
11	1393	ENSMUST00000026452_at	0.000
11	1394	ENSMUST00000106203_at	0.000
11	1395	ENSMUST00000043627_at	0.000
11	1396	ENSMUST00000026119_at	0.000
11	1397	ENSMUST00000034913_at	0.000
11	1398	ENSMUST00000026122_at	0.000
11	1399	ENSMUST00000067936_at	0.346
11	1400	ENSMUST00000026125_at	0.346
11	1401	ENSMUST00000026128_at	0.346
11	1402	ENSMUST00000106188_at	0.000
11	1403	ENSMUST00000058162_at	0.000
11	1404	ENSMUST00000018156_at	0.000
11	1405	ENSMUST00000026156_at	0.000
11	1406	ENSMUST00000106135_at	0.000
11	1407	ENSMUST00000055655_at	0.000
11	1408	ENSMUST00000106124_at	0.000
11	1409	ENSMUST00000026159_at	0.000
11	1410	ENSMUST00000039088_at	0.000
11	1411	ENSMUST00000039044_at	0.000
11	1412	ENSMUST00000106115_at	0.000
11	1413	ENSMUST00000106109_at	0.000
12	1414	ENSMUST00000035629_at	0.000
12	1415	ENSMUST00000021001_at	0.000
12	1416	ENSMUST00000020999_at	0.000
12	1417	ENSMUST00000077930_at	0.000
12	1418	ENSMUST00000020991_at	0.000
12	1419	ENSMUST00000020990_at	0.000
12	1420	ENSMUST00000020984_at	0.000
12	1421	ENSMUST00000072464_at	0.000
12	1422	ENSMUST00000046207_at	0.000
12	1423	ENSMUST00000020964_at	0.000
12	1424	ENSMUST00000073999_at	0.000
12	1425	ENSMUST00000037520_at	0.000
12	1426	ENSMUST00000037383_at	0.000
12	1427	ENSMUST00000020909_at	0.000
12	1428	ENSMUST00000020899_at	0.000
12	1429	ENSMUST00000020931_at	0.000
12	1430	ENSMUST00000072299_at	0.000
12	1431	ENSMUST00000043396_at	0.000
12	1432	ENSMUST00000071103_at	0.000
12	1433	ENSMUST00000020926_at	0.000
12	1434	ENSMUST00000111064_at	0.000
12	1435	ENSMUST00000020904_at	0.782
12	1436	ENSMUST00000054536_at	0.782
12	1437	ENSMUST00000057288_at	0.434
12	1438	ENSMUST00000071858_at	0.000
12	1439	ENSMUST00000084451_at	0.000
12	1440	ENSMUST00000076260_at	0.694
12	1441	ENSMUST00000067284_at	0.694
12	1442	ENSMUST00000103002_at	0.163
12	1443	ENSMUST00000075954_at	0.000
12	1444	ENSMUST00000020980_at	0.000
12	1445	ENSMUST00000020974_at	0.000
12	1446	ENSMUST00000020970_at	0.000
12	1447	ENSMUST00000020969_at	0.000
12	1448	ENSMUST00000079063_at	0.000
12	1449	ENSMUST00000020959_at	0.010
12	1450	ENSMUST00000020957_at	0.461
12	1451	ENSMUST00000020954_at	0.461
12	1452	ENSMUST00000035657_at	0.013
12	1453	ENSMUST00000092649_at	0.013
12	1454	ENSMUST00000021005_at	0.019
12	1455	ENSMUST00000110881_at	0.032
12	1456	ENSMUST00000002979_at	0.713
12	1457	ENSMUST00000110857_at	0.713
12	1458	ENSMUST00000020979_at	0.646
12	1459	ENSMUST00000036862_at	0.318
12	1460	ENSMUST00000020886_at	0.000
12	1461	ENSMUST00000076698_at	0.000
12	1462	ENSMUST00000049089_at	0.019
12	1463	ENSMUST00000048519_at	0.181
12	1464	ENSMUST00000116436_at	0.181
12	1465	ENSMUST00000020898_at	0.181
12	1466	ENSMUST00000020896_at	0.181
12	1467	ENSMUST00000041183_at	0.181
12	1468	ENSMUST00000101472_at	0.000
12	1469	ENSMUST00000002640_at	0.000
12	1470	ENSMUST00000001672_at	0.000
12	1471	ENSMUST00000069692_at	0.000
12	1472	ENSMUST00000015049_at	0.000
12	1473	ENSMUST00000110751_at	0.000
12	1474	ENSMUST00000021333_at	0.101
12	1475	ENSMUST00000002765_at	0.238
12	1476	ENSMUST00000085412_at	0.272
12	1477	ENSMUST00000021338_at	0.350
12	1478	ENSMUST00000021339_at	0.350
12	1479	ENSMUST00000040161_at	0.350
12	1480	ENSMUST00000110725_at	0.547
12	1481	ENSMUST00000056228_at	0.791
12	1482	ENSMUST00000005798_at	0.791
12	1483	ENSMUST00000021406_at	0.695
12	1484	ENSMUST00000021412_at	0.665
12	1485	ENSMUST00000021413_at	0.637
12	1486	ENSMUST00000080123_at	0.381
12	1487	ENSMUST00000072631_at	0.271
12	1488	ENSMUST00000001538_at	0.224
12	1489	ENSMUST00000044380_at	0.224
12	1490	ENSMUST00000110671_at	0.179
12	1491	ENSMUST00000021375_at	0.179
12	1492	ENSMUST00000021381_at	0.000
12	1493	ENSMUST00000043421_at	0.000
12	1494	ENSMUST00000021332_at	0.000
12	1495	ENSMUST00000058889_at	0.000
12	1496	ENSMUST00000052201_at	0.000
12	1497	ENSMUST00000021359_at	0.000
12	1498	ENSMUST00000021362_at	0.682
12	1499	ENSMUST00000035773_at	0.682
12	1500	ENSMUST00000085314_at	0.017
12	1501	ENSMUST00000021471_at	0.017
12	1502	ENSMUST00000057859_at	0.017
12	1503	ENSMUST00000021479_at	0.017
12	1504	ENSMUST00000021486_at	0.000
12	1505	ENSMUST00000116421_at	0.000
12	1506	ENSMUST00000021512_at	0.000
12	1507	ENSMUST00000021519_at	0.000
12	1508	ENSMUST00000050029_at	0.000
12	1509	ENSMUST00000110487_at	0.000
12	1510	ENSMUST00000021523_at	0.000
12	1511	ENSMUST00000021527_at	0.000
12	1512	ENSMUST00000110461_at	0.000
12	1513	ENSMUST00000055390_at	0.000
12	1514	ENSMUST00000021450_at	0.000
12	1515	ENSMUST00000110421_at	0.000
12	1516	ENSMUST00000021453_at	0.000
12	1517	ENSMUST00000070570_at	0.000
12	1518	ENSMUST00000080449_at	0.000
12	1519	ENSMUST00000082431_at	0.000
12	1520	ENSMUST00000110395_at	0.077
12	1521	ENSMUST00000062804_at	0.311
12	1522	ENSMUST00000110388_at	0.311
12	1523	ENSMUST00000021536_at	0.311
12	1524	ENSMUST00000070174_at	0.298
12	1525	ENSMUST00000055262_at	0.603
12	1526	ENSMUST00000021552_at	0.611
12	1527	ENSMUST00000021554_at	0.611
12	1528	ENSMUST00000085245_at	0.206
12	1529	ENSMUST00000085243_at	0.206
12	1530	ENSMUST00000095572_at	0.135
12	1531	ENSMUST00000110347_at	0.112
12	1532	ENSMUST00000110340_at	0.112
12	1533	ENSMUST00000019829_at	0.086
12	1534	ENSMUST00000021642_at	0.000
12	1535	ENSMUST00000048155_at	0.278
12	1536	ENSMUST00000041806_at	0.416
12	1537	ENSMUST00000085215_at	0.416
12	1538	ENSMUST00000085210_at	0.416
12	1539	ENSMUST00000058103_at	0.000
12	1540	ENSMUST00000072061_at	0.112
12	1541	ENSMUST00000021665_at	0.145
12	1542	ENSMUST00000021666_at	0.196
12	1543	ENSMUST00000021668_at	0.215
12	1544	ENSMUST00000021667_at	0.375
12	1545	ENSMUST00000110254_at	0.375
12	1546	ENSMUST00000021669_at	0.690
12	1547	ENSMUST00000021670_at	0.741
12	1548	ENSMUST00000053811_at	0.741
12	1549	ENSMUST00000004913_at	0.000
12	1550	ENSMUST00000004910_at	0.000
12	1551	ENSMUST00000008966_at	0.000
12	1552	ENSMUST00000059341_at	0.000
12	1553	ENSMUST00000021674_at	0.000
12	1554	ENSMUST00000040536_at	0.099
12	1555	ENSMUST00000040461_at	0.161
12	1556	ENSMUST00000021676_at	0.202
12	1557	ENSMUST00000003687_at	0.207
12	1558	ENSMUST00000021680_at	0.252
12	1559	ENSMUST00000038369_at	0.355
12	1560	ENSMUST00000063117_at	0.355
12	1561	ENSMUST00000037418_at	0.355
12	1562	ENSMUST00000021424_at	0.721
12	1563	ENSMUST00000077462_at	0.721
12	1564	ENSMUST00000021428_at	0.563
12	1565	ENSMUST00000082432_at	0.105
12	1566	ENSMUST00000021346_at	0.342
12	1567	ENSMUST00000021345_at	0.342
12	1568	ENSMUST00000021347_at	0.342
12	1569	ENSMUST00000021390_at	0.000
12	1570	ENSMUST00000075072_at	0.000
12	1571	ENSMUST00000085116_at	0.260
12	1572	ENSMUST00000110105_at	0.260
12	1573	ENSMUST00000021595_at	0.260
12	1574	ENSMUST00000062957_at	0.000
12	1575	ENSMUST00000047357_at	0.000
12	1576	ENSMUST00000110020_at	0.000
12	1577	ENSMUST00000021609_at	0.000
12	1578	ENSMUST00000021610_at	0.000
12	1579	ENSMUST00000046518_at	0.000
12	1580	ENSMUST00000046404_at	0.187
12	1581	ENSMUST00000053611_at	0.187
12	1582	ENSMUST00000044923_at	0.187
12	1583	ENSMUST00000085065_at	0.855
12	1584	ENSMUST00000055071_at	0.855
12	1585	ENSMUST00000044687_at	0.273
12	1586	ENSMUST00000044231_at	0.149
12	1587	ENSMUST00000044159_at	0.149
12	1588	ENSMUST00000095450_at	0.149
12	1589	ENSMUST00000072876_at	0.000
12	1590	ENSMUST00000074051_at	0.000
12	1591	ENSMUST00000085054_at	0.000
12	1592	ENSMUST00000043915_at	0.000
12	1593	ENSMUST00000021495_at	0.000
12	1594	ENSMUST00000085050_at	0.000
12	1595	ENSMUST00000043315_at	0.000
12	1596	ENSMUST00000055089_at	0.000
12	1597	ENSMUST00000021506_at	0.000
12	1598	ENSMUST00000021513_at	0.000
12	1599	ENSMUST00000041987_at	0.000
12	1600	ENSMUST00000101071_at	0.000
12	1601	ENSMUST00000001652_at	0.000
12	1602	ENSMUST00000041229_at	0.000
12	1603	ENSMUST00000101063_at	0.000
12	1604	ENSMUST00000085026_at	0.000
12	1605	ENSMUST00000077735_at	0.000
12	1606	ENSMUST00000021691_at	0.000
12	1607	ENSMUST00000057026_at	0.000
12	1608	ENSMUST00000109848_at	0.000
12	1609	ENSMUST00000056110_at	0.000
12	1610	ENSMUST00000021696_at	0.000
12	1611	ENSMUST00000018851_at	0.000
12	1612	ENSMUST00000109803_at	0.000
12	1613	ENSMUST00000043716_at	0.000
12	1614	ENSMUST00000021706_at	0.000
12	1615	ENSMUST00000021710_at	0.000
12	1616	ENSMUST00000075281_at	0.000
12	1617	ENSMUST00000001304_at	0.000
12	1618	ENSMUST00000084941_at	0.000
12	1619	ENSMUST00000021719_at	0.000
12	1620	ENSMUST00000109756_at	0.000
12	1621	ENSMUST00000109755_at	0.000
12	1622	ENSMUST00000001780_at	0.000
12	1623	ENSMUST00000063888_at	0.000
12	1624	ENSMUST00000062092_at	0.000
12	1625	ENSMUST00000021729_at	0.000
12	1626	ENSMUST00000075827_at	0.000
12	1627	ENSMUST00000002881_at	0.000
12	1628	ENSMUST00000084882_at	0.540
12	1629	ENSMUST00000006523_at	0.540
12	1630	ENSMUST00000103411_at	0.000
12	1631	ENSMUST00000104952_at	0.000
12	1632	ENSMUST00000103413_at	0.000
12	1633	ENSMUST00000103416_at	0.000
12	1634	ENSMUST00000103417_at	0.000
12	1635	ENSMUST00000103419_at	0.000
12	1636	ENSMUST00000103422_at	0.000
12	1637	ENSMUST00000103424_at	0.000
12	1638	ENSMUST00000100999_at	0.000
12	1639	ENSMUST00000103426_at	0.000
12	1640	ENSMUST00000103428_at	0.000
12	1641	ENSMUST00000103442_at	0.000
12	1642	ENSMUST00000103452_at	0.000
12	1643	ENSMUST00000103460_at	0.000
12	1644	ENSMUST00000103461_at	0.000
12	1645	ENSMUST00000103462_at	0.000
12	1646	ENSMUST00000103473_at	0.000
12	1647	ENSMUST00000103481_at	0.016
12	1648	ENSMUST00000103483_at	0.019
12	1649	ENSMUST00000103495_at	0.029
12	1650	ENSMUST00000103498_at	0.041
12	1651	ENSMUST00000103501_at	0.046
12	1652	ENSMUST00000103507_at	0.062
12	1653	ENSMUST00000103516_at	0.079
12	1654	ENSMUST00000103521_at	0.100
12	1655	ENSMUST00000103522_at	0.100
12	1656	ENSMUST00000103530_at	0.100
12	1657	ENSMUST00000103531_at	0.100
12	1658	ENSMUST00000103532_at	0.100
12	1659	ENSMUST00000103535_at	0.100
12	1660	ENSMUST00000103538_at	0.099
12	1661	ENSMUST00000103539_at	0.100
12	1662	ENSMUST00000103541_at	0.100
12	1663	ENSMUST00000103543_at	0.100
12	1664	ENSMUST00000070733_at	0.079
12	1665	ENSMUST00000021592_at	0.054
12	1666	ENSMUST00000026367_at	0.039
13	1667	ENSMUST00000059515_at	0.000
13	1668	ENSMUST00000042219_at	0.000
13	1669	ENSMUST00000091853_at	0.000
13	1670	ENSMUST00000021634_at	0.000
13	1671	ENSMUST00000021630_at	0.000
13	1672	ENSMUST00000074985_at	0.000
13	1673	ENSMUST00000110692_at	0.000
13	1674	ENSMUST00000000080_at	0.000
13	1675	ENSMUST00000021614_at	0.000
13	1676	ENSMUST00000021574_at	0.000
13	1677	ENSMUST00000110636_at	0.000
13	1678	ENSMUST00000021750_at	0.000
13	1679	ENSMUST00000064204_at	0.000
13	1680	ENSMUST00000064217_at	0.000
13	1681	ENSMUST00000071973_at	0.000
13	1682	ENSMUST00000099812_at	0.000
13	1683	ENSMUST00000099805_at	0.000
13	1684	ENSMUST00000110594_at	0.000
13	1685	ENSMUST00000050549_at	0.000
13	1686	ENSMUST00000080170_at	0.000
13	1687	ENSMUST00000005532_at	0.000
13	1688	ENSMUST00000110559_at	0.000
13	1689	ENSMUST00000021734_at	0.000
13	1690	ENSMUST00000039894_at	0.000
13	1691	ENSMUST00000021733_at	0.000
13	1692	ENSMUST00000082305_at	0.000
13	1693	ENSMUST00000110510_at	0.000
13	1694	ENSMUST00000042603_at	0.000
13	1695	ENSMUST00000009003_at	0.000
13	1696	ENSMUST00000072961_at	0.000
13	1697	ENSMUST00000103558_at	0.000
13	1698	ENSMUST00000103566_at	0.000
13	1699	ENSMUST00000002883_at	0.000
13	1700	ENSMUST00000021757_at	0.000
13	1701	ENSMUST00000021761_at	0.000
13	1702	ENSMUST00000110491_at	0.000
13	1703	ENSMUST00000070785_at	0.000
13	1704	ENSMUST00000032820_at	0.000
13	1705	ENSMUST00000044043_at	0.000
13	1706	ENSMUST00000080511_at	0.000
13	1707	ENSMUST00000110473_at	0.000
13	1708	ENSMUST00000050101_at	0.075
13	1709	ENSMUST00000041782_at	0.075
13	1710	ENSMUST00000041674_at	0.074
13	1711	ENSMUST00000080859_at	0.037
13	1712	ENSMUST00000075558_at	0.022
13	1713	ENSMUST00000045301_at	0.000
13	1714	ENSMUST00000062045_at	0.000
13	1715	ENSMUST00000018246_at	0.000
13	1716	ENSMUST00000041052_at	0.000
13	1717	ENSMUST00000091706_at	0.000
13	1718	ENSMUST00000040914_at	0.000
13	1719	ENSMUST00000099703_at	0.000
13	1720	ENSMUST00000055770_at	0.000
13	1721	ENSMUST00000110413_at	0.000
13	1722	ENSMUST00000052776_at	0.000
13	1723	ENSMUST00000050859_at	0.000
13	1724	ENSMUST00000110383_at	0.178
13	1725	ENSMUST00000006898_at	0.336
13	1726	ENSMUST00000019276_at	0.842
13	1727	ENSMUST00000006900_at	0.842
13	1728	ENSMUST00000038039_at	0.559
13	1729	ENSMUST00000021773_at	0.274
13	1730	ENSMUST00000057866_at	0.000
13	1731	ENSMUST00000055915_at	0.000
13	1732	ENSMUST00000110369_at	0.000
13	1733	ENSMUST00000018066_at	0.000
13	1734	ENSMUST00000035273_at	0.000
13	1735	ENSMUST00000091680_at	0.000
13	1736	ENSMUST00000018403_at	0.000
13	1737	ENSMUST00000091678_at	0.000
13	1738	ENSMUST00000110355_at	0.000
13	1739	ENSMUST00000095924_at	0.000
13	1740	ENSMUST00000006660_at	0.000
13	1741	ENSMUST00000021776_at	0.000
13	1742	ENSMUST00000110335_at	0.000
13	1743	ENSMUST00000021779_at	0.000
13	1744	ENSMUST00000067230_at	0.000
13	1745	ENSMUST00000102948_at	0.000
13	1746	ENSMUST00000110307_at	0.000
13	1747	ENSMUST00000042118_at	0.000
13	1748	ENSMUST00000042054_at	0.013
13	1749	ENSMUST00000062292_at	0.021
13	1750	ENSMUST00000021832_at	0.067
13	1751	ENSMUST00000063191_at	0.067
13	1752	ENSMUST00000071873_at	0.026
13	1753	ENSMUST00000110273_at	0.026
13	1754	ENSMUST00000017188_at	0.034
13	1755	ENSMUST00000021844_at	0.220
13	1756	ENSMUST00000040656_at	0.492
13	1757	ENSMUST00000056427_at	0.492
13	1758	ENSMUST00000095894_at	0.492
13	1759	ENSMUST00000040336_at	0.276
13	1760	ENSMUST00000039605_at	0.273
13	1761	ENSMUST00000021850_at	0.339
13	1762	ENSMUST00000021854_at	0.339
13	1763	ENSMUST00000099582_at	0.339
13	1764	ENSMUST00000021860_at	0.216
13	1765	ENSMUST00000037232_at	0.188
13	1766	ENSMUST00000086842_at	0.000
13	1767	ENSMUST00000021866_at	0.000
13	1768	ENSMUST00000068162_at	0.567
13	1769	ENSMUST00000035988_at	0.567
13	1770	ENSMUST00000021787_at	0.000
13	1771	ENSMUST00000110191_at	0.000
13	1772	ENSMUST00000046951_at	0.000
13	1773	ENSMUST00000021790_at	0.000
13	1774	ENSMUST00000021792_at	0.000
13	1775	ENSMUST00000021791_at	0.000
13	1776	ENSMUST00000021793_at	0.000
13	1777	ENSMUST00000021794_at	0.000
13	1778	ENSMUST00000021796_at	0.000
13	1779	ENSMUST00000071926_at	0.000
13	1780	ENSMUST00000015540_at	0.000
13	1781	ENSMUST00000044608_at	0.000
13	1782	ENSMUST00000091628_at	0.000
13	1783	ENSMUST00000021806_at	0.000
13	1784	ENSMUST00000021807_at	0.000
13	1785	ENSMUST00000021810_at	0.000
13	1786	ENSMUST00000021813_at	0.000
13	1787	ENSMUST00000060805_at	0.000
13	1788	ENSMUST00000110097_at	0.000
13	1789	ENSMUST00000049022_at	0.000
13	1790	ENSMUST00000048946_at	0.000
13	1791	ENSMUST00000110087_at	0.000
13	1792	ENSMUST00000065494_at	0.000
13	1793	ENSMUST00000021822_at	0.000
13	1794	ENSMUST00000047363_at	0.000
13	1795	ENSMUST00000057478_at	0.000
13	1796	ENSMUST00000087978_at	0.000
13	1797	ENSMUST00000021898_at	0.000
13	1798	ENSMUST00000021900_at	0.000
13	1799	ENSMUST00000021903_at	0.000
13	1800	ENSMUST00000055087_at	0.000
13	1801	ENSMUST00000021913_at	0.000
13	1802	ENSMUST00000071065_at	0.000
13	1803	ENSMUST00000021918_at	0.000
13	1804	ENSMUST00000021920_at	0.000
13	1805	ENSMUST00000021922_at	0.000
13	1806	ENSMUST00000038101_at	0.000
13	1807	ENSMUST00000026985_at	0.000
13	1808	ENSMUST00000026990_at	0.000
13	1809	ENSMUST00000077007_at	0.000
13	1810	ENSMUST00000026987_at	0.000
13	1811	ENSMUST00000026986_at	0.000
13	1812	ENSMUST00000049575_at	0.000
13	1813	ENSMUST00000037422_at	0.000
13	1814	ENSMUST00000036825_at	0.000
13	1815	ENSMUST00000026997_at	0.000
13	1816	ENSMUST00000005452_at	0.000
13	1817	ENSMUST00000099490_at	0.000
13	1818	ENSMUST00000035242_at	0.000
13	1819	ENSMUST00000021941_at	0.000
13	1820	ENSMUST00000021940_at	0.000
13	1821	ENSMUST00000063771_at	0.000
13	1822	ENSMUST00000057167_at	0.000
13	1823	ENSMUST00000021948_at	0.000
13	1824	ENSMUST00000001115_at	0.000
13	1825	ENSMUST00000109923_at	0.000
13	1826	ENSMUST00000046246_at	0.000
13	1827	ENSMUST00000021956_at	0.000
13	1828	ENSMUST00000109905_at	0.000
13	1829	ENSMUST00000062071_at	0.000
13	1830	ENSMUST00000049869_at	0.000
13	1831	ENSMUST00000021963_at	0.060
13	1832	ENSMUST00000021958_at	0.060
13	1833	ENSMUST00000021968_at	0.000
13	1834	ENSMUST00000016081_at	0.000
13	1835	ENSMUST00000058475_at	0.000
13	1836	ENSMUST00000021970_at	0.000
13	1837	ENSMUST00000022019_at	0.011
13	1838	ENSMUST00000062806_at	0.015
13	1839	ENSMUST00000045173_at	0.020
13	1840	ENSMUST00000109876_at	0.020
13	1841	ENSMUST00000070209_at	0.032
13	1842	ENSMUST00000051490_at	0.054
13	1843	ENSMUST00000058735_at	0.520
13	1844	ENSMUST00000022032_at	0.520
13	1845	ENSMUST00000042450_at	0.425
13	1846	ENSMUST00000022038_at	0.167
13	1847	ENSMUST00000095739_at	0.000
13	1848	ENSMUST00000057115_at	0.000
13	1849	ENSMUST00000079643_at	0.000
13	1850	ENSMUST00000021884_at	0.000
13	1851	ENSMUST00000021880_at	0.000
13	1852	ENSMUST00000021885_at	0.000
13	1853	ENSMUST00000021892_at	0.000
13	1854	ENSMUST00000021907_at	0.000
13	1855	ENSMUST00000092888_at	0.000
13	1856	ENSMUST00000021911_at	0.000
13	1857	ENSMUST00000021921_at	0.000
13	1858	ENSMUST00000039832_at	0.000
13	1859	ENSMUST00000021933_at	0.073
13	1860	ENSMUST00000054730_at	0.073
13	1861	ENSMUST00000021991_at	0.000
13	1862	ENSMUST00000021990_at	0.000
13	1863	ENSMUST00000022013_at	0.248
13	1864	ENSMUST00000109699_at	0.507
13	1865	ENSMUST00000022089_at	0.507
13	1866	ENSMUST00000043493_at	0.507
13	1867	ENSMUST00000022097_at	0.000
13	1868	ENSMUST00000022098_at	0.000
13	1869	ENSMUST00000022099_at	0.000
13	1870	ENSMUST00000022100_at	0.000
13	1871	ENSMUST00000022102_at	0.000
13	1872	ENSMUST00000022104_at	0.000
13	1873	ENSMUST00000022105_at	0.000
13	1874	ENSMUST00000017900_at	0.000
13	1875	ENSMUST00000022053_at	0.000
13	1876	ENSMUST00000022059_at	0.000
13	1877	ENSMUST00000022060_at	0.000
13	1878	ENSMUST00000022075_at	0.000
13	1879	ENSMUST00000001583_at	0.000
13	1880	ENSMUST00000091458_at	0.000
13	1881	ENSMUST00000022009_at	0.000
13	1882	ENSMUST00000109560_at	0.000
13	1883	ENSMUST00000109552_at	0.000
13	1884	ENSMUST00000022108_at	0.000
13	1885	ENSMUST00000109546_at	0.000
13	1886	ENSMUST00000004094_at	0.000
13	1887	ENSMUST00000022122_at	0.000
13	1888	ENSMUST00000022221_at	0.000
13	1889	ENSMUST00000022220_at	0.000
13	1890	ENSMUST00000022217_at	0.000
13	1891	ENSMUST00000109495_at	0.000
13	1892	ENSMUST00000015941_at	0.000
13	1893	ENSMUST00000048001_at	0.244
13	1894	ENSMUST00000022197_at	0.502
13	1895	ENSMUST00000022196_at	0.502
13	1896	ENSMUST00000046644_at	0.502
13	1897	ENSMUST00000022195_at	0.661
13	1898	ENSMUST00000022185_at	0.661
13	1899	ENSMUST00000059193_at	0.661
13	1900	ENSMUST00000022182_at	0.325
13	1901	ENSMUST00000091385_at	0.191
13	1902	ENSMUST00000022176_at	0.000
13	1903	ENSMUST00000073456_at	0.000
13	1904	ENSMUST00000041623_at	0.000
13	1905	ENSMUST00000109426_at	0.000
13	1906	ENSMUST00000105098_at	0.000
13	1907	ENSMUST00000109401_at	0.000
13	1908	ENSMUST00000022153_at	0.000
13	1909	ENSMUST00000022145_at	0.000
13	1910	ENSMUST00000022147_at	0.000
13	1911	ENSMUST00000022142_at	0.000
13	1912	ENSMUST00000069756_at	0.000
13	1913	ENSMUST00000022136_at	0.000
13	1914	ENSMUST00000084721_at	0.000
13	1915	ENSMUST00000072119_at	0.000
13	1916	ENSMUST00000067246_at	0.000
13	1917	ENSMUST00000055518_at	0.000
13	1918	ENSMUST00000022124_at	0.000
13	1919	ENSMUST00000022223_at	0.000
13	1920	ENSMUST00000022227_at	0.000
13	1921	ENSMUST00000022235_at	0.000
13	1922	ENSMUST00000080856_at	0.194
13	1923	ENSMUST00000022212_at	0.194
13	1924	ENSMUST00000109267_at	0.000
13	1925	ENSMUST00000070731_at	0.000
13	1926	ENSMUST00000075748_at	0.000
13	1927	ENSMUST00000016144_at	0.000
13	1928	ENSMUST00000023897_at	0.000
13	1929	ENSMUST00000038212_at	0.000
13	1930	ENSMUST00000022287_at	0.000
13	1931	ENSMUST00000015680_at	0.000
13	1932	ENSMUST00000056117_at	0.000
13	1933	ENSMUST00000109226_at	0.000
13	1934	ENSMUST00000036060_at	0.000
13	1935	ENSMUST00000022239_at	0.000
13	1936	ENSMUST00000022242_at	0.000
13	1937	ENSMUST00000006991_at	0.000
13	1938	ENSMUST00000022246_at	0.000
13	1939	ENSMUST00000109208_at	0.548
13	1940	ENSMUST00000026519_at	0.548
14	1941	ENSMUST00000052678_at	0.000
14	1942	ENSMUST00000026315_at	0.155
14	1943	ENSMUST00000023924_at	0.339
14	1944	ENSMUST00000036682_at	0.339
14	1945	ENSMUST00000022268_at	0.339
14	1946	ENSMUST00000022269_at	0.237
14	1947	ENSMUST00000079984_at	0.237
14	1948	ENSMUST00000022264_at	0.017
14	1949	ENSMUST00000022262_at	0.000
14	1950	ENSMUST00000067491_at	0.000
14	1951	ENSMUST00000065865_at	0.000
14	1952	ENSMUST00000022256_at	0.000
14	1953	ENSMUST00000112638_at	0.000
14	1954	ENSMUST00000057015_at	0.000
14	1955	ENSMUST00000022311_at	0.000
14	1956	ENSMUST00000017629_at	0.000
14	1957	ENSMUST00000022303_at	0.000
14	1958	ENSMUST00000090543_at	0.000
14	1959	ENSMUST00000022294_at	0.000
14	1960	ENSMUST00000022340_at	0.000
14	1961	ENSMUST00000022341_at	0.011
14	1962	ENSMUST00000055100_at	0.012
14	1963	ENSMUST00000059666_at	0.046
14	1964	ENSMUST00000022345_at	0.721
14	1965	ENSMUST00000022355_at	0.721
14	1966	ENSMUST00000090469_at	0.016
14	1967	ENSMUST00000090462_at	0.016
14	1968	ENSMUST00000047490_at	0.016
14	1969	ENSMUST00000022368_at	0.016
14	1970	ENSMUST00000022369_at	0.000
14	1971	ENSMUST00000022371_at	0.000
14	1972	ENSMUST00000045376_at	0.000
14	1973	ENSMUST00000022293_at	0.000
14	1974	ENSMUST00000022295_at	0.000
14	1975	ENSMUST00000043409_at	0.000
14	1976	ENSMUST00000112423_at	0.000
14	1977	ENSMUST00000041413_at	0.000
14	1978	ENSMUST00000026322_at	0.000
14	1979	ENSMUST00000022419_at	0.000
14	1980	ENSMUST00000102956_at	0.000
14	1981	ENSMUST00000022429_at	0.000
14	1982	ENSMUST00000035433_at	0.000
14	1983	ENSMUST00000049206_at	0.000
14	1984	ENSMUST00000112274_at	0.000
14	1985	ENSMUST00000022567_at	0.000
14	1986	ENSMUST00000112268_at	0.000
14	1987	ENSMUST00000022535_at	0.000
14	1988	ENSMUST00000022529_at	0.000
14	1989	ENSMUST00000022521_at	0.000
14	1990	ENSMUST00000006703_at	0.000
14	1991	ENSMUST00000006697_at	0.000
14	1992	ENSMUST00000006704_at	0.135
14	1993	ENSMUST00000050171_at	0.192
14	1994	ENSMUST00000022478_at	0.292
14	1995	ENSMUST00000037739_at	0.406
14	1996	ENSMUST00000112095_at	0.406
14	1997	ENSMUST00000036618_at	0.739
14	1998	ENSMUST00000022469_at	0.739
14	1999	ENSMUST00000022468_at	0.240
[truncated: 5,534 more rows]
